# Supplementary material for: Crystal structure of {(S)-1-phenyl-N,N-bis­[(pyridin-2-yl)meth­yl]ethanamine-κ3 N,N′,N′′}bis­(thio­cyanato-κN)zinc from synchrotron data
Source: Acta Crystallogr E Crystallogr Commun. 2017 Jan 1;73(Pt 1):17–9. doi: 10.1107/S2056989016019253 (PMC5209761; doi:10.1107/S2056989016019253)
Supplement: Supplementary file 1 [file e-73-00017-sup1.cif]

##############################################################################
#                                                                            #
# This CIF contains the data in a paper accepted for publication in          #
# Acta Crystallographica Section E. It conforms to the requirements of       #
# Notes for Authors for Acta Crystallographica Section E, and has been       #
# peer reviewed under the auspices of the IUCr Commission on Journals.       #
#                                                                            #
# Full details of the Crystallographic Information File format               #
# are given in the paper "The Crystallographic Information File (CIF):       #
# a New Standard Archive File for Crystallography" by S. R. Hall, F. H.      #
# Allen and I. D. Brown [Acta Cryst. (1991), A47, 655-685].                  #
#                                                                            #
# The current version of the core CIF dictionary is obtainable from          #
# ftp://ftp.iucr.org/pub/cif_core.dic.                                       #
#                                                                            #
# Software is freely available for graphical display of the structure(s)     #
# in this CIF. For information consult the CIF software page                 #
# http://www.iucr.org/resources/cif/software.                                #
#                                                                            #
# This file may be used for bona fide research purposes within the           #
# scientific community so long as proper attribution is given to the journal # 
# article from which it was obtained.                                        #
#                                                                            #
##############################################################################
data_I
_database_code_depnum_ccdc_archive 'CCDC 1520395'
_audit_creation_method     'SHELXL-2014/7'
_journal_date_recd_electronic     2016-11-25
_journal_date_accepted     2016-12-02
_journal_name_full     'Acta Crystallographica, Section E'
_journal_year     2017
_journal_volume     73
_journal_issue      1
_journal_page_first     17
_journal_page_last     19
_journal_paper_category     GM
_journal_paper_doi     10.1107/S2056989016019253
_journal_coeditor_code     IS5466
_publ_contact_author_name     'Jong Won Shin'
_publ_contact_author_address
;
Daegu-Gyeongbuk Branch
Korea Institute of Science and Technology Information
90 Yutongdanji-ro
Buk-gu
Daegu 41515
Republic of Korea
;
_publ_contact_author_email     'jwshin@kisti.re.kr'
_publ_contact_author_fax     '+82-53-601-5210'
_publ_contact_author_phone     '+82-53-601-5170'
_publ_section_title
;\
Crystal structure of
{(<i>S</i>)-1-phenyl-<i>N</i>,<i>N</i>-bis[(pyridin-2-yl)methyl]ethanamine-\
\k^3^<i>N</i>,<i>N</i>',<i>N</i>''}bis(thiocyanato-\k<i>N</i>)zinc(II) from
synchrotron data
;
loop_
    _publ_author_name
    _publ_author_footnote
    _publ_author_address
    'Lee, Dong Won' .
;
Daegu-Gyeongbuk Branch
Korea Institute of Science and Technology Information
90 Yutongdanji-ro
Buk-gu
Daegu 41515
Republic of Korea
;
    'Shin, Jong Won' .
;
Daegu-Gyeongbuk Branch
Korea Institute of Science and Technology Information
90 Yutongdanji-ro
Buk-gu
Daegu 41515
Republic of Korea
;
_publ_section_synopsis
;
The Zn^II^ ion in the title compound shows a distorted square-pyramidal
coordination geometry with three N atoms of the chiral <i>S</i>-ppme ligand
and two N atoms of the thiocyanate anions. In the crystal, molecules are
connected by hydrogen bonds and \p--\p interactions, forming a two-dimensional
supramolecular network parallel to the <i>bc</i> plane.
;
_chemical_name_systematic
;\
{(<i>S</i>)-1-Phenyl-<i>N</i>,<i>N</i>-bis[(pyridin-2-yl)methyl]ethanamine-\
\k^3^<i>N</i>,<i>N</i>',<i>N</i>''}bis(thiocyanato-\k<i>N</i>)zinc(II)
;
_chemical_name_common     ?
_chemical_formula_moiety     'C22 H21 N5 S2 Zn'
_chemical_formula_sum     'C22 H21 N5 S2 Zn'
_chemical_formula_iupac     '[Zn (N C S)2 (C20 H21 N3)]'
_chemical_formula_weight     484.93
_chemical_melting_point     ?
_shelx_space_group_comment
;
The symmetry employed for this shelxl refinement is uniquely defined
by the following loop, which should always be used as a source of
symmetry information in preference to the above space-group names.
They are only intended as comments.
;
_space_group_crystal_system     monoclinic
_space_group_name_H-M_alt     'C 2'
_space_group_name_Hall     'C 2y'
loop_
    _space_group_symop_operation_xyz
    'x, y, z'
    '-x, y, -z'
    'x+1/2, y+1/2, z'
    '-x+1/2, y+1/2, -z'
_cell_length_a     19.270(4)
_cell_length_b     7.7950(16)
_cell_length_c     14.834(3)
_cell_angle_alpha     90
_cell_angle_beta     91.71(3)
_cell_angle_gamma     90
_cell_volume     2227.2(8)
_cell_formula_units_Z     4
_cell_measurement_reflns_used     32924
_cell_measurement_theta_min     0.36
_cell_measurement_theta_max     33.55
_cell_measurement_temperature     100(2)
_exptl_crystal_description     'needle'
_exptl_crystal_colour     'colorless'
_exptl_crystal_size_max     0.100
_exptl_crystal_size_mid     0.040
_exptl_crystal_size_min     0.020
_exptl_crystal_density_diffrn     1.446
_exptl_crystal_density_meas     ?
_exptl_crystal_density_method     ?
_exptl_crystal_F_000     1000
_exptl_absorpt_coefficient_mu     0.941
_exptl_absorpt_correction_type     empirical
_exptl_absorpt_process_details
;
(<i>HKL3000sm SCALEPACK</i>; Otwinowski & Minor, 1997)
;
_shelx_estimated_absorpt_T_min     0.912
_shelx_estimated_absorpt_T_max     0.981
_exptl_absorpt_correction_T_min     0.912
_exptl_absorpt_correction_T_max     0.981
_diffrn_ambient_temperature     100(2)
_diffrn_radiation_type     'synchrotron'
_diffrn_radiation_wavelength     0.630
_diffrn_measurement_device_type     'ADSC Q210 CCD area detector'
_diffrn_measurement_method     'omega scan'
_diffrn_detector_area_resol_mean     ?
_diffrn_reflns_number     11189
_diffrn_reflns_av_R_equivalents     0.0480
_diffrn_reflns_theta_min     2.435
_diffrn_reflns_theta_max     25.995
_diffrn_reflns_theta_full     22.210
_diffrn_measured_fraction_theta_max     0.966
_diffrn_measured_fraction_theta_full     0.977
_diffrn_reflns_limit_h_min     -26
_diffrn_reflns_limit_h_max     26
_diffrn_reflns_limit_k_min     -10
_diffrn_reflns_limit_k_max     10
_diffrn_reflns_limit_l_min     -20
_diffrn_reflns_limit_l_max     20
_refine_special_details     ?
_reflns_number_total     6035
_reflns_number_gt     5123
_reflns_threshold_expression     'I > 2\s(I)'
_refine_ls_structure_factor_coef     Fsqd
_refine_ls_matrix_type     full
_refine_ls_R_factor_all     0.0511
_refine_ls_R_factor_gt     0.0393
_refine_ls_wR_factor_gt     0.0874
_refine_ls_wR_factor_ref     0.0933
_refine_ls_goodness_of_fit_ref     0.988
_refine_ls_restrained_S_all     0.988
_refine_ls_number_reflns     6035
_refine_ls_number_parameters     272
_refine_ls_number_restraints     1
_refine_ls_hydrogen_treatment     constr
_refine_ls_weighting_scheme     calc
_refine_ls_weighting_details
                      'w=1/[\s^2^(Fo^2^)+(0.0509P)^2^] where P=(Fo^2^+2Fc^2^)/3'
_atom_sites_solution_hydrogens     geom
_atom_sites_solution_primary     ?
_atom_sites_solution_secondary     ?
_refine_ls_shift/su_max     0.000
_refine_ls_shift/su_mean     0.000
_refine_diff_density_max     0.346
_refine_diff_density_min     -1.029
_refine_ls_extinction_method     none
_refine_ls_extinction_coef     .
_refine_ls_abs_structure_details
;
Flack <i>x</i> determined using 2026 quotients [(I+)-(I-)]/[(I+)+(I-)]
(Parsons <i>et al.</i>, 2013)
;
_refine_ls_abs_structure_Flack     -0.010(6)
loop_
    _atom_type_symbol
    _atom_type_description
    _atom_type_scat_dispersion_real
    _atom_type_scat_dispersion_imag
    _atom_type_scat_source
    'C' 'C' 0.0020 0.0010
                         'International Tables Vol C Tables 4.2.6.8 and 6.1.1.4'
    'H' 'H' 0.0000 0.0000
                         'International Tables Vol C Tables 4.2.6.8 and 6.1.1.4'
    'N' 'N' 0.0050 0.0020
                         'International Tables Vol C Tables 4.2.6.8 and 6.1.1.4'
    'S' 'S' 0.1020 0.0980
                         'International Tables Vol C Tables 4.2.6.8 and 6.1.1.4'
    'Zn' 'Zn' 0.3260 1.1820
                         'International Tables Vol C Tables 4.2.6.8 and 6.1.1.4'
_computing_data_collection
;
<i>PAL BL2D-SMDC</i>  (Shin <i>et al</i>., 2016)
;
_computing_cell_refinement
;
<i>HKL3000sm</i> (Otwinowski & Minor, 1997)
;
_computing_data_reduction
;
<i>HKL3000sm</i> (Otwinowski & Minor, 1997)
;
_computing_structure_solution
;
SHELXS2014 (Sheldrick, 2008)
;
_computing_structure_refinement
;
SHELXL2014 (Sheldrick, 2015)
;
_computing_molecular_graphics
;
<i>DIAMOND</i> (Putz & Brandenburg, 2014)
;
_computing_publication_material
;
<i>publCIF</i> (Westrip, 2010)
;
loop_
    _atom_site_type_symbol
    _atom_site_label
    _atom_site_fract_x
    _atom_site_fract_y
    _atom_site_fract_z
    _atom_site_U_iso_or_equiv
    _atom_site_adp_type
    _atom_site_calc_flag
    _atom_site_occupancy
    _atom_site_disorder_assembly
    _atom_site_disorder_group
    Zn Zn1 0.46128(2) 0.33954(6) 0.76988(3) 0.01920(11) Uani d 1 . .
    N N1 0.52691(16) 0.5093(4) 0.8331(2) 0.0213(7) Uani d 1 . .
    N N2 0.40589(15) 0.6204(4) 0.7503(2) 0.0165(7) Uani d 1 . .
    N N3 0.43224(14) 0.3562(5) 0.6353(2) 0.0199(6) Uani d 1 . .
    C C1 0.5905(2) 0.4552(6) 0.8617(3) 0.0287(9) Uani d 1 . .
    H H1 0.6043 0.3414 0.8480 0.034 Uiso calc 1 . .
    C C2 0.6357(2) 0.5585(7) 0.9097(3) 0.0331(10) Uani d 1 . .
    H H2 0.6797 0.5161 0.9298 0.040 Uiso calc 1 . .
    C C3 0.6165(2) 0.7254(7) 0.9286(3) 0.0306(10) Uani d 1 . .
    H H3 0.6474 0.7999 0.9606 0.037 Uiso calc 1 . .
    C C4 0.5509(2) 0.7824(6) 0.8998(3) 0.0254(9) Uani d 1 . .
    H H4 0.5362 0.8960 0.9126 0.030 Uiso calc 1 . .
    C C5 0.50773(19) 0.6714(6) 0.8525(3) 0.0198(8) Uani d 1 . .
    C C6 0.4348(2) 0.7272(5) 0.8232(3) 0.0232(8) Uani d 1 . .
    H H6A 0.4042 0.7208 0.8755 0.028 Uiso calc 1 . .
    H H6B 0.4360 0.8480 0.8028 0.028 Uiso calc 1 . .
    C C7 0.44001(19) 0.6585(6) 0.6647(3) 0.0194(7) Uani d 1 . .
    H H7A 0.4905 0.6735 0.6761 0.023 Uiso calc 1 . .
    H H7B 0.4212 0.7666 0.6388 0.023 Uiso calc 1 . .
    C C8 0.42740(19) 0.5140(5) 0.5994(3) 0.0188(8) Uani d 1 . .
    C C9 0.4133(2) 0.5404(7) 0.5076(3) 0.0277(10) Uani d 1 . .
    H H9 0.4107 0.6529 0.4831 0.033 Uiso calc 1 . .
    C C10 0.4032(2) 0.3974(7) 0.4533(3) 0.0360(13) Uani d 1 . .
    H H10 0.3938 0.4108 0.3905 0.043 Uiso calc 1 . .
    C C11 0.4069(2) 0.2344(7) 0.4910(3) 0.0360(13) Uani d 1 . .
    H H11 0.3991 0.1356 0.4546 0.043 Uiso calc 1 . .
    C C12 0.4220(2) 0.2182(6) 0.5822(3) 0.0282(10) Uani d 1 . .
    H H12 0.4252 0.1069 0.6081 0.034 Uiso calc 1 . .
    C C13 0.32788(18) 0.6288(5) 0.7383(3) 0.0188(8) Uani d 1 . .
    H H13 0.3149 0.5409 0.6917 0.023 Uiso calc 1 . .
    C C14 0.30213(18) 0.8003(5) 0.7011(3) 0.0184(8) Uani d 1 . .
    C C15 0.2898(2) 0.9419(5) 0.7561(3) 0.0238(8) Uani d 1 . .
    H H15 0.2977 0.9328 0.8194 0.029 Uiso calc 1 . .
    C C16 0.2663(2) 1.0954(6) 0.7194(3) 0.0286(10) Uani d 1 . .
    H H16 0.2576 1.1899 0.7579 0.034 Uiso calc 1 . .
    C C17 0.2554(2) 1.1123(5) 0.6272(3) 0.0258(9) Uani d 1 . .
    H H17 0.2394 1.2179 0.6024 0.031 Uiso calc 1 . .
    C C18 0.2679(2) 0.9745(6) 0.5717(3) 0.0272(9) Uani d 1 . .
    H H18 0.2616 0.9858 0.5083 0.033 Uiso calc 1 . .
    C C19 0.28976(18) 0.8195(6) 0.6087(3) 0.0221(8) Uani d 1 . .
    H H19 0.2964 0.7241 0.5701 0.027 Uiso calc 1 . .
    C C20 0.2913(2) 0.5759(6) 0.8239(3) 0.0253(9) Uani d 1 . .
    H H20A 0.2982 0.6648 0.8700 0.038 Uiso calc 1 . .
    H H20B 0.3107 0.4672 0.8462 0.038 Uiso calc 1 . .
    H H20C 0.2415 0.5619 0.8104 0.038 Uiso calc 1 . .
    N N4 0.53102(18) 0.1463(5) 0.7434(3) 0.0299(8) Uani d 1 . .
    C C21 0.5672(2) 0.0390(5) 0.7176(3) 0.0210(8) Uani d 1 . .
    S S1 0.61788(5) -0.11203(13) 0.68120(7) 0.0269(2) Uani d 1 . .
    N N5 0.40467(18) 0.2318(5) 0.8601(3) 0.0267(8) Uani d 1 . .
    S S2 0.31745(6) 0.13587(16) 0.99713(8) 0.0303(3) Uani d 1 . .
    C C22 0.3691(2) 0.1913(5) 0.9177(3) 0.0220(8) Uani d 1 . .
loop_
    _atom_site_aniso_label
    _atom_site_aniso_U_11
    _atom_site_aniso_U_22
    _atom_site_aniso_U_33
    _atom_site_aniso_U_12
    _atom_site_aniso_U_13
    _atom_site_aniso_U_23
    Zn1 0.01633(18) 0.0166(2) 0.0249(2) 0.0000(2) 0.00448(14) 0.0002(2)
    N1 0.0170(15) 0.0190(17) 0.0276(17) 0.0002(14) -0.0009(13) 0.0016(13)
    N2 0.0123(13) 0.0154(16) 0.0221(16) -0.0017(12) 0.0027(12) -0.0035(12)
    N3 0.0122(12) 0.0209(17) 0.0270(15) 0.0012(16) 0.0053(11) -0.0060(15)
    C1 0.0173(18) 0.029(2) 0.039(2) 0.0041(18) -0.0019(17) 0.0042(19)
    C2 0.0173(19) 0.039(3) 0.043(3) -0.003(2) -0.0062(18) 0.004(2)
    C3 0.027(2) 0.040(3) 0.025(2) -0.012(2) -0.0027(17) 0.0042(19)
    C4 0.0291(19) 0.026(2) 0.0212(19) -0.0066(18) 0.0015(15) 0.0004(15)
    C5 0.0170(17) 0.021(2) 0.0212(18) -0.0035(17) 0.0021(14) 0.0012(15)
    C6 0.0206(18) 0.022(2) 0.027(2) 0.0001(17) 0.0027(15) -0.0061(16)
    C7 0.0145(16) 0.0213(19) 0.0226(18) 0.0009(16) 0.0041(14) 0.0029(16)
    C8 0.0103(16) 0.025(2) 0.0217(19) 0.0004(16) 0.0050(14) -0.0006(16)
    C9 0.0163(18) 0.044(3) 0.023(2) 0.005(2) 0.0043(15) 0.0002(19)
    C10 0.0156(17) 0.069(4) 0.024(2) 0.001(2) 0.0044(15) -0.011(2)
    C11 0.020(2) 0.053(4) 0.036(3) -0.004(2) 0.0055(19) -0.026(2)
    C12 0.018(2) 0.027(2) 0.040(3) 0.0004(19) 0.0066(17) -0.009(2)
    C13 0.0138(16) 0.0162(19) 0.027(2) 0.0018(15) 0.0036(14) -0.0021(15)
    C14 0.0110(14) 0.016(2) 0.0280(19) 0.0010(14) 0.0021(13) -0.0027(14)
    C15 0.0221(19) 0.021(2) 0.029(2) 0.0023(18) 0.0022(15) -0.0063(17)
    C16 0.026(2) 0.023(2) 0.037(2) 0.0081(19) -0.0006(18) -0.0068(18)
    C17 0.0190(19) 0.021(2) 0.037(2) 0.0048(17) -0.0008(17) 0.0020(17)
    C18 0.0201(19) 0.031(2) 0.030(2) 0.0104(19) -0.0016(16) 0.0013(18)
    C19 0.0171(15) 0.021(2) 0.0277(18) 0.0029(18) -0.0016(13) -0.0064(18)
    C20 0.0179(17) 0.027(2) 0.031(2) 0.0028(18) 0.0079(15) 0.0043(18)
    N4 0.0291(18) 0.027(2) 0.034(2) 0.0080(17) 0.0060(16) 0.0060(16)
    C21 0.0214(18) 0.020(2) 0.0216(18) 0.0018(17) 0.0034(14) 0.0026(15)
    S1 0.0247(5) 0.0236(6) 0.0326(5) 0.0079(4) 0.0072(4) 0.0012(4)
    N5 0.0260(18) 0.0229(18) 0.0316(19) -0.0019(15) 0.0071(14) 0.0042(15)
    S2 0.0287(5) 0.0326(6) 0.0300(6) -0.0088(5) 0.0087(4) 0.0029(5)
    C22 0.0219(18) 0.0156(19) 0.028(2) -0.0021(17) -0.0032(15) 0.0011(16)
_geom_special_details
;
 All esds (except the esd in the dihedral angle between two l.s. planes)
 are estimated using the full covariance matrix.  The cell esds are taken
 into account individually in the estimation of esds in distances, angles
 and torsion angles; correlations between esds in cell parameters are only
 used when they are defined by crystal symmetry.  An approximate (isotropic)
 treatment of cell esds is used for estimating esds involving l.s. planes.
;
loop_
    _geom_bond_atom_site_label_1
    _geom_bond_atom_site_label_2
    _geom_bond_site_symmetry_2
    _geom_bond_distance
    _geom_bond_publ_flag
    Zn1 N5 . 1.942(3) ?
    Zn1 N1 . 2.039(3) ?
    Zn1 N3 . 2.061(3) ?
    Zn1 N4 . 2.064(4) ?
    Zn1 N2 . 2.449(3) ?
    N1 C5 . 1.350(5) ?
    N1 C1 . 1.352(5) ?
    N2 C6 . 1.461(5) ?
    N2 C7 . 1.478(5) ?
    N2 C13 . 1.510(5) ?
    N3 C8 . 1.342(6) ?
    N3 C12 . 1.344(6) ?
    C1 C2 . 1.370(7) ?
    C1 H1 . 0.9500 ?
    C2 C3 . 1.383(7) ?
    C2 H2 . 0.9500 ?
    C3 C4 . 1.394(6) ?
    C3 H3 . 0.9500 ?
    C4 C5 . 1.378(6) ?
    C4 H4 . 0.9500 ?
    C5 C6 . 1.523(5) ?
    C6 H6A . 0.9900 ?
    C6 H6B . 0.9900 ?
    C7 C8 . 1.500(6) ?
    C7 H7A . 0.9900 ?
    C7 H7B . 0.9900 ?
    C8 C9 . 1.397(6) ?
    C9 C10 . 1.385(7) ?
    C9 H9 . 0.9500 ?
    C10 C11 . 1.389(8) ?
    C10 H10 . 0.9500 ?
    C11 C12 . 1.381(7) ?
    C11 H11 . 0.9500 ?
    C12 H12 . 0.9500 ?
    C13 C14 . 1.524(5) ?
    C13 C20 . 1.526(5) ?
    C13 H13 . 1.0000 ?
    C14 C19 . 1.392(5) ?
    C14 C15 . 1.397(5) ?
    C15 C16 . 1.385(6) ?
    C15 H15 . 0.9500 ?
    C16 C17 . 1.384(6) ?
    C16 H16 . 0.9500 ?
    C17 C18 . 1.378(6) ?
    C17 H17 . 0.9500 ?
    C18 C19 . 1.387(6) ?
    C18 H18 . 0.9500 ?
    C19 H19 . 0.9500 ?
    C20 H20A . 0.9800 ?
    C20 H20B . 0.9800 ?
    C20 H20C . 0.9800 ?
    N4 C21 . 1.160(5) ?
    C21 S1 . 1.633(4) ?
    N5 C22 . 1.155(5) ?
    S2 C22 . 1.624(4) ?
loop_
    _geom_angle_atom_site_label_1
    _geom_angle_atom_site_label_2
    _geom_angle_atom_site_label_3
    _geom_angle_site_symmetry_1
    _geom_angle_site_symmetry_3
    _geom_angle
    _geom_angle_publ_flag
    N5 Zn1 N1 . . 108.46(15) ?
    N5 Zn1 N3 . . 123.55(14) ?
    N1 Zn1 N3 . . 123.46(14) ?
    N5 Zn1 N4 . . 101.43(15) ?
    N1 Zn1 N4 . . 99.36(15) ?
    N3 Zn1 N4 . . 91.21(14) ?
    N5 Zn1 N2 . . 102.49(13) ?
    N1 Zn1 N2 . . 74.73(12) ?
    N3 Zn1 N2 . . 73.99(13) ?
    N4 Zn1 N2 . . 156.01(13) ?
    C5 N1 C1 . . 118.4(4) ?
    C5 N1 Zn1 . . 122.4(3) ?
    C1 N1 Zn1 . . 119.1(3) ?
    C6 N2 C7 . . 110.6(3) ?
    C6 N2 C13 . . 114.7(3) ?
    C7 N2 C13 . . 110.9(3) ?
    C6 N2 Zn1 . . 105.5(2) ?
    C7 N2 Zn1 . . 94.5(2) ?
    C13 N2 Zn1 . . 118.8(2) ?
    C8 N3 C12 . . 119.6(4) ?
    C8 N3 Zn1 . . 117.1(3) ?
    C12 N3 Zn1 . . 123.2(3) ?
    N1 C1 C2 . . 122.4(4) ?
    N1 C1 H1 . . 118.8 ?
    C2 C1 H1 . . 118.8 ?
    C1 C2 C3 . . 119.2(4) ?
    C1 C2 H2 . . 120.4 ?
    C3 C2 H2 . . 120.4 ?
    C2 C3 C4 . . 118.9(4) ?
    C2 C3 H3 . . 120.5 ?
    C4 C3 H3 . . 120.5 ?
    C5 C4 C3 . . 118.9(4) ?
    C5 C4 H4 . . 120.5 ?
    C3 C4 H4 . . 120.5 ?
    N1 C5 C4 . . 122.1(4) ?
    N1 C5 C6 . . 117.6(4) ?
    C4 C5 C6 . . 120.3(4) ?
    N2 C6 C5 . . 112.1(3) ?
    N2 C6 H6A . . 109.2 ?
    C5 C6 H6A . . 109.2 ?
    N2 C6 H6B . . 109.2 ?
    C5 C6 H6B . . 109.2 ?
    H6A C6 H6B . . 107.9 ?
    N2 C7 C8 . . 109.6(3) ?
    N2 C7 H7A . . 109.7 ?
    C8 C7 H7A . . 109.7 ?
    N2 C7 H7B . . 109.7 ?
    C8 C7 H7B . . 109.7 ?
    H7A C7 H7B . . 108.2 ?
    N3 C8 C9 . . 122.1(4) ?
    N3 C8 C7 . . 115.1(4) ?
    C9 C8 C7 . . 122.8(4) ?
    C10 C9 C8 . . 117.9(5) ?
    C10 C9 H9 . . 121.1 ?
    C8 C9 H9 . . 121.1 ?
    C9 C10 C11 . . 119.9(4) ?
    C9 C10 H10 . . 120.1 ?
    C11 C10 H10 . . 120.1 ?
    C12 C11 C10 . . 119.0(5) ?
    C12 C11 H11 . . 120.5 ?
    C10 C11 H11 . . 120.5 ?
    N3 C12 C11 . . 121.6(5) ?
    N3 C12 H12 . . 119.2 ?
    C11 C12 H12 . . 119.2 ?
    N2 C13 C14 . . 113.1(3) ?
    N2 C13 C20 . . 111.9(3) ?
    C14 C13 C20 . . 112.6(3) ?
    N2 C13 H13 . . 106.2 ?
    C14 C13 H13 . . 106.2 ?
    C20 C13 H13 . . 106.2 ?
    C19 C14 C15 . . 117.6(4) ?
    C19 C14 C13 . . 119.7(4) ?
    C15 C14 C13 . . 122.7(4) ?
    C16 C15 C14 . . 120.8(4) ?
    C16 C15 H15 . . 119.6 ?
    C14 C15 H15 . . 119.6 ?
    C17 C16 C15 . . 120.6(4) ?
    C17 C16 H16 . . 119.7 ?
    C15 C16 H16 . . 119.7 ?
    C18 C17 C16 . . 119.5(4) ?
    C18 C17 H17 . . 120.3 ?
    C16 C17 H17 . . 120.3 ?
    C17 C18 C19 . . 119.9(4) ?
    C17 C18 H18 . . 120.0 ?
    C19 C18 H18 . . 120.0 ?
    C18 C19 C14 . . 121.6(4) ?
    C18 C19 H19 . . 119.2 ?
    C14 C19 H19 . . 119.2 ?
    C13 C20 H20A . . 109.5 ?
    C13 C20 H20B . . 109.5 ?
    H20A C20 H20B . . 109.5 ?
    C13 C20 H20C . . 109.5 ?
    H20A C20 H20C . . 109.5 ?
    H20B C20 H20C . . 109.5 ?
    C21 N4 Zn1 . . 171.6(4) ?
    N4 C21 S1 . . 179.9(5) ?
    C22 N5 Zn1 . . 170.3(4) ?
    N5 C22 S2 . . 178.5(4) ?
loop_
    _geom_torsion_atom_site_label_1
    _geom_torsion_atom_site_label_2
    _geom_torsion_atom_site_label_3
    _geom_torsion_atom_site_label_4
    _geom_torsion_site_symmetry_1
    _geom_torsion_site_symmetry_2
    _geom_torsion_site_symmetry_3
    _geom_torsion_site_symmetry_4
    _geom_torsion
    _geom_torsion_publ_flag
    C5 N1 C1 C2 . . . . 0.3(6) ?
    Zn1 N1 C1 C2 . . . . -175.7(4) ?
    N1 C1 C2 C3 . . . . -1.2(7) ?
    C1 C2 C3 C4 . . . . 1.4(7) ?
    C2 C3 C4 C5 . . . . -0.8(6) ?
    C1 N1 C5 C4 . . . . 0.3(6) ?
    Zn1 N1 C5 C4 . . . . 176.2(3) ?
    C1 N1 C5 C6 . . . . -177.4(4) ?
    Zn1 N1 C5 C6 . . . . -1.5(5) ?
    C3 C4 C5 N1 . . . . 0.0(6) ?
    C3 C4 C5 C6 . . . . 177.7(4) ?
    C7 N2 C6 C5 . . . . -72.5(4) ?
    C13 N2 C6 C5 . . . . 161.1(3) ?
    Zn1 N2 C6 C5 . . . . 28.5(4) ?
    N1 C5 C6 N2 . . . . -21.4(5) ?
    C4 C5 C6 N2 . . . . 160.8(3) ?
    C6 N2 C7 C8 . . . . 161.8(3) ?
    C13 N2 C7 C8 . . . . -69.7(4) ?
    Zn1 N2 C7 C8 . . . . 53.4(3) ?
    C12 N3 C8 C9 . . . . -1.3(5) ?
    Zn1 N3 C8 C9 . . . . 175.1(3) ?
    C12 N3 C8 C7 . . . . -179.8(3) ?
    Zn1 N3 C8 C7 . . . . -3.4(4) ?
    N2 C7 C8 N3 . . . . -41.4(4) ?
    N2 C7 C8 C9 . . . . 140.1(4) ?
    N3 C8 C9 C10 . . . . 0.9(6) ?
    C7 C8 C9 C10 . . . . 179.3(3) ?
    C8 C9 C10 C11 . . . . 0.4(6) ?
    C9 C10 C11 C12 . . . . -1.3(6) ?
    C8 N3 C12 C11 . . . . 0.4(5) ?
    Zn1 N3 C12 C11 . . . . -175.8(3) ?
    C10 C11 C12 N3 . . . . 0.9(7) ?
    C6 N2 C13 C14 . . . . 70.2(4) ?
    C7 N2 C13 C14 . . . . -56.0(4) ?
    Zn1 N2 C13 C14 . . . . -163.8(2) ?
    C6 N2 C13 C20 . . . . -58.3(4) ?
    C7 N2 C13 C20 . . . . 175.5(3) ?
    Zn1 N2 C13 C20 . . . . 67.7(4) ?
    N2 C13 C14 C19 . . . . 94.8(4) ?
    C20 C13 C14 C19 . . . . -137.1(4) ?
    N2 C13 C14 C15 . . . . -85.5(4) ?
    C20 C13 C14 C15 . . . . 42.7(5) ?
    C19 C14 C15 C16 . . . . -0.1(6) ?
    C13 C14 C15 C16 . . . . -179.9(4) ?
    C14 C15 C16 C17 . . . . -0.9(7) ?
    C15 C16 C17 C18 . . . . 0.2(7) ?
    C16 C17 C18 C19 . . . . 1.5(6) ?
    C17 C18 C19 C14 . . . . -2.5(6) ?
    C15 C14 C19 C18 . . . . 1.8(6) ?
    C13 C14 C19 C18 . . . . -178.4(3) ?
loop_
    _geom_hbond_atom_site_label_D
    _geom_hbond_atom_site_label_H
    _geom_hbond_atom_site_label_A
    _geom_hbond_site_symmetry_A
    _geom_hbond_distance_DH
    _geom_hbond_distance_HA
    _geom_hbond_distance_DA
    _geom_hbond_angle_DHA
    C3 H3 S2 2_667 0.95 2.77 3.604(5) 147
    C11 H11 S1 2_656 0.95 2.80 3.738(5) 169
_shelx_hkl_file
;
   0   0   2 1949.28   70.99
   0   0   3   13.39    2.72
   0   0  -4  368.99   18.20
   0   0   4  362.57   21.34
   0   0  -5   30.82    3.91
   0   0   5   35.22    5.16
   0   0  -6   91.99    4.67
   0   0   6   94.15    7.74
   0   0  -7    5.23    2.65
   0   0   7   -2.02    4.18
   0   0  -8  619.56   22.18
   0   0   8  627.79   32.64
   0   0  -9  150.57    8.16
   0   0   9  138.08   11.37
   0   0 -10   -1.19    3.21
   0   0  10    5.86    4.11
   0   0 -11  111.23    7.11
   0   0  11  119.81    7.39
   0   0 -12  520.25   22.18
   0   0  12  487.34   20.43
   0   0 -13  620.89   22.73
   0   0  13  572.07   18.97
   0   0 -14    8.51    4.88
   0   0  14   11.79    5.79
   0   0 -15   44.56    6.21
   0   0  15   38.50    6.69
   0   0 -16   11.86    8.02
   0   0  16    4.04    8.44
   0   0 -17   31.59    6.14
   0   0  17   18.83    7.25
   0   0 -18   29.08    6.90
   0   0  18   35.01    7.74
   0   0 -19    6.83    7.25
   0   0  19   -1.33    8.51
   0   0 -20   13.11   11.02
   0   0  20    3.56   13.39
   0   0 -21    8.58    8.93
   0   0  21    4.04    9.69
   0   0 -22   46.03    9.69
   0   0  22   57.05   11.65
   0   0 -23   -8.30   15.48
   0   0  23   20.22   27.41
  -2   0  23   14.85   11.30
   2   0 -23    4.95   10.11
  -2   0  22   11.79   12.90
   2   0 -22    9.76   11.16
  -2   0  21    4.88   11.79
   2   0 -21    1.33    9.69
  -2   0  20   47.21   12.20
   2   0 -20   50.49    8.51
  -2   0  19   13.46    9.55
   2   0 -19    9.35    8.79
  -2   0  18   85.57    9.55
   2   0 -18   89.89    8.30
  -2   0  17   17.85    6.97
   2   0 -17   19.60    7.04
  -2   0  16  263.47   13.95
   2   0 -16  259.92   13.60
  -2   0  15   24.90    6.42
   2   0 -15   34.59    5.79
  -2   0  14    3.07    5.51
   2   0 -14   -4.32    4.81
  -2   0  13   77.06    7.04
   2   0 -13   78.88    6.90
  -2   0  12   -1.60    4.46
   2   0 -12    1.05    3.70
  -2   0  11  651.78   23.01
   2   0 -11  640.14   25.59
  -2   0  10  114.02    8.93
   2   0 -10  119.39    8.58
  -2   0   9  654.78   24.41
   2   0  -9  634.21   23.71
  -2   0   8  171.77    8.51
   2   0  -8  167.44    7.74
  -2   0   7 2284.87   66.11
   2   0  -7 2220.29   62.07
  -2   0   6  252.67   10.95
   2   0  -6  252.67   10.25
  -2   0   5   31.38    3.07
   2   0  -5   30.13    2.93
  -2   0   4  632.33   19.53
   2   0  -4  668.66   19.32
  -2   0   3 2668.92   66.60
   2   0  -3 2667.53   66.11
  -2   0   2 1540.47   40.87
   2   0  -2 1512.99   38.78
  -2   0   0   -0.14    0.77
   2   0   0   -0.28    0.49
   2   0   1   -1.88    1.39
  -2   0  -2  687.63   20.78
   2   0   2  668.45   18.69
  -2   0  -3  260.34   12.83
   2   0   3  310.48   11.37
  -2   0  -4  840.22   36.26
   2   0   4  831.50   25.18
  -2   0  -5  132.78    8.86
   2   0   5  130.48    6.35
  -2   0  -6 1187.66   53.42
   2   0   6 1189.96   37.31
  -2   0  -7    3.84    3.14
   2   0   7    3.07    3.84
   2   0   8   14.51    5.79
  -2   0  -9   -0.07    3.21
   2   0  12    1.53    9.69
   2   0  13   14.85    5.44
  -2   0 -14   24.34    7.88
   2   0  14    2.23    5.72
  -2   0 -15  212.84   10.74
  -2   0 -16    2.86    7.04
   2   0  16   -1.95    6.21
  -2   0 -17    1.19    7.18
   2   0  17    3.70    7.67
  -2   0 -18   23.50    7.39
   2   0  18    0.63    7.32
  -2   0 -19   21.76    8.51
   2   0  19    0.70   10.39
  -2   0 -20   -3.98    8.72
   2   0  20    0.77    9.55
  -2   0 -21   -7.74   10.25
   2   0  21    7.25   11.79
  -2   0 -22    9.48    9.69
   2   0  22   36.40   12.62
  -2   0 -23   -2.51    7.46
   2   0  23   -2.37   12.13
  -4   0  23    8.02   11.58
   4   0 -23    6.49   10.04
  -4   0  22    3.21   14.78
   4   0 -22    0.98   10.53
  -4   0  21   -7.11   11.58
   4   0 -21   -6.07    9.76
  -4   0  20   41.70   10.46
   4   0 -20   40.45    8.30
  -4   0  19    1.19    8.37
   4   0 -19    1.39    7.11
  -4   0  18  103.35   10.39
   4   0 -18   93.03    9.55
  -4   0  17   25.94    8.51
   4   0 -17   23.22    6.97
  -4   0  16  276.59   13.39
   4   0 -16  267.10   13.11
  -4   0  15   52.58    8.09
   4   0 -15   64.72    7.46
  -4   0  14   43.38    6.49
   4   0 -14   41.77    6.42
  -4   0  13   -3.00    5.02
   4   0 -13   -2.51    3.98
  -4   0  12  415.72   16.88
   4   0 -12  397.72   17.30
  -4   0  11   57.74    5.93
   4   0 -11   58.93    4.95
  -4   0  10  118.56    7.32
   4   0 -10  117.65    6.90
  -4   0   9   55.72    5.23
   4   0  -9   57.95    4.39
  -4   0   8  108.65    6.49
   4   0  -8  108.93    6.21
  -4   0   7  230.70   11.30
   4   0  -7  221.98    9.90
  -4   0   6  432.87   15.06
   4   0  -6  411.04   14.16
  -4   0   5 1435.02   42.61
   4   0  -5 1373.10   38.78
  -4   0   4   45.96    3.35
   4   0  -4   48.68    3.28
  -4   0   3  385.94   12.69
   4   0  -3  382.45   12.48
  -4   0   2 1763.98   44.84
   4   0  -2 1692.29   41.98
  -4   0   1    1.81    1.12
   4   0  -1    3.00    1.05
  -4   0   0   18.62    1.95
   4   0   0   15.48    1.67
  -4   0  -1   24.34    1.81
   4   0   1   23.78    1.88
  -4   0  -2  837.08   24.62
   4   0   2  813.86   23.43
  -4   0  -3   30.34    2.44
   4   0   3   28.24    2.51
  -4   0  -4  780.24   24.06
   4   0   4  756.46   22.11
  -4   0  -5 1133.05   33.06
   4   0   5 1121.20   33.61
  -4   0  -6 2156.89   61.02
   4   0   6 2127.12   62.63
  -4   0  -7  144.01    7.39
   4   0   7  138.71    8.02
  -4   0  -8 1201.33   40.87
   4   0   8 1177.83   39.68
  -4   0  -9   54.54    5.09
   4   0   9   56.28    4.81
  -4   0 -10  697.39   27.90
   4   0  10  677.24   26.43
  -4   0 -11   12.83    4.25
   4   0  11   15.13    4.81
  -4   0 -12   90.03    7.32
   4   0  12   91.36    7.39
  -4   0 -13   20.71    5.23
   4   0  13    4.60    5.44
  -4   0 -14    1.53    5.02
   4   0  14    3.35    5.65
   4   0  15  167.03   11.16
  -4   0 -16   -0.70    5.72
   4   0  16   -1.33    6.56
   4   0  17   89.34   10.53
  -4   0 -18   -5.37    9.28
   4   0  18    1.12   11.23
  -4   0 -19    7.18    7.81
   4   0  19   10.11    9.07
  -4   0 -20    9.41    8.44
   4   0  20    9.07   16.25
  -4   0 -21   56.91   18.76
   4   0  21   63.95   23.08
  -4   0 -22   -8.51   13.81
  -6   0  23  129.78   20.08
   6   0 -23   53.56   10.04
  -6   0  22   -0.07   13.11
   6   0 -22    7.04   11.23
  -6   0  21   15.20   10.46
   6   0 -21   21.83    9.00
  -6   0  20   -6.83   11.02
   6   0 -20    0.14    8.51
  -6   0  19  135.92   11.23
   6   0 -19  153.71    9.90
  -6   0  18   96.80   10.46
   6   0 -18   92.26    9.41
  -6   0  17   -0.98   10.67
   6   0 -17    8.23    8.79
  -6   0  16   48.12    8.02
   6   0 -16   45.40    7.67
  -6   0  15    5.44    6.76
   6   0 -15    5.30    5.86
  -6   0  14  248.13   11.65
   6   0 -14  273.87   12.55
  -6   0  13  167.79    9.69
   6   0 -13  168.84    9.41
  -6   0  12  242.76   12.27
   6   0 -12  242.34   11.51
  -6   0  11   55.86    6.00
   6   0 -11   46.59    5.44
  -6   0  10  663.71   24.34
   6   0 -10  631.91   23.01
  -6   0   9   91.29    6.76
   6   0  -9   98.75    6.28
  -6   0   8  288.65   12.48
   6   0  -8  301.20   11.86
  -6   0   7   81.46    5.58
   6   0  -7   86.96    5.02
  -6   0   6  532.04   17.23
   6   0  -6  539.29   17.16
  -6   0   5  569.14   17.92
   6   0  -5  548.71   17.16
  -6   0   4  225.19    8.09
   6   0  -4  217.10    7.88
  -6   0   3   27.83    2.30
   6   0  -3   27.90    2.16
  -6   0   2  614.47   18.48
   6   0  -2  562.10   16.53
   6   0  -1 9999.00  311.18
  -6   0   0 1735.53   44.91
   6   0   0 1774.86   44.49
  -6   0  -1  166.75    6.97
   6   0   1  165.70    6.07
  -6   0  -2  513.00   17.78
   6   0   2  509.65   16.25
  -6   0  -3  826.90   24.48
   6   0   3  857.79   25.80
  -6   0  -4  594.67   19.18
   6   0   4  591.18   18.83
  -6   0  -5   21.62    3.14
   6   0   5   17.64    3.84
  -6   0  -6  214.03    9.35
   6   0   6  229.51   15.76
  -6   0  -7   32.64    3.84
   6   0   7   31.52    4.60
  -6   0  -8  340.33   16.46
   6   0   8  332.94   15.13
  -6   0  -9  137.67    8.02
   6   0   9  127.62    7.95
  -6   0 -10  335.24   15.90
   6   0  10  320.10   15.62
  -6   0 -11   60.67    5.86
   6   0  11   55.44    5.93
  -6   0 -12  613.01   26.78
   6   0  12  566.70   22.87
  -6   0 -13   23.43    5.37
   6   0  13   24.34    6.14
  -6   0 -14  112.77    7.81
   6   0  14  108.03    9.21
  -6   0 -15   20.85    6.63
   6   0  15   17.64    7.25
  -6   0 -16   25.80    6.49
   6   0  16   18.90    7.39
  -6   0 -17   12.48    7.18
   6   0  17    9.62    9.21
  -6   0 -18   18.83    8.37
   6   0  18   31.59    9.62
  -6   0 -19    4.95    9.00
   6   0  19   -2.51    9.90
  -6   0 -20   12.13    8.51
   6   0  20   11.58   10.39
  -6   0 -21   21.90    8.72
   6   0  21   15.62   11.30
  -6   0 -22   -4.11    9.76
   6   0  22   -6.21   12.90
  -8   0  22   13.67   12.00
   8   0 -22   -3.70    7.46
  -8   0  21   78.46   12.20
   8   0 -21   66.25    9.76
  -8   0  20   26.01    9.55
   8   0 -20   22.39    8.23
  -8   0  19   69.67   11.72
   8   0 -19   66.88    9.69
  -8   0  18    3.07    9.21
   8   0 -18    4.67    7.88
  -8   0  17  316.55   17.23
   8   0 -17  311.18   16.95
  -8   0  16   -4.67    9.62
   8   0 -16    1.60    8.65
  -8   0  15   19.32    7.74
   8   0 -15   14.30    6.90
  -8   0  14   17.92    8.16
   8   0 -14   18.69    7.25
  -8   0  13   41.36    6.69
   8   0 -13   50.14    5.93
  -8   0  12  379.59   15.83
   8   0 -12  376.52   16.46
  -8   0  11   32.08    5.09
   8   0 -11   31.10    4.18
  -8   0  10  141.50    7.95
   8   0 -10  140.04    8.09
  -8   0   9   11.93    5.37
   8   0  -9    5.37    4.53
  -8   0   8 2482.51   69.60
   8   0  -8 2485.58   67.30
  -8   0   7    0.84    4.25
   8   0  -7    6.21    3.70
  -8   0   6   81.32    5.51
   8   0  -6   82.01    4.74
  -8   0   5  103.49    4.95
   8   0  -5   98.33    4.74
  -8   0   4  392.07   13.11
   8   0  -4  385.94   11.86
  -8   0   3  659.87   19.88
   8   0  -3  627.79   18.27
  -8   0   2   40.80    2.79
   8   0  -2   44.91    2.72
  -8   0   1   41.08    3.21
   8   0  -1   39.89    2.93
  -8   0   0  627.51   19.74
   8   0   0  631.84   17.92
  -8   0  -1    5.65    1.95
   8   0   1    7.60    2.02
  -8   0  -2   21.90    2.23
   8   0   2   18.90    2.44
  -8   0  -3  298.97   11.02
   8   0   3  286.91   10.46
  -8   0  -4  438.03   14.16
   8   0   4  442.01   14.37
  -8   0  -5 1731.07   47.21
   8   0   5 1786.51   47.84
  -8   0  -6  128.53    7.11
   8   0   6  130.48    8.30
  -8   0  -7   47.56    5.51
   8   0   7   51.19    5.58
  -8   0  -8   31.52    4.25
   8   0   8   25.80    4.67
  -8   0  -9  103.00    6.90
   8   0   9  106.49    7.46
  -8   0 -10  541.39   22.39
   8   0  10  544.66   31.31
  -8   0 -11   42.68    5.51
   8   0  11   27.83    5.51
  -8   0 -12  110.82    7.88
   8   0  12  103.35    7.60
  -8   0 -13   31.17    5.79
   8   0  13   29.50    6.49
  -8   0 -14  107.12    8.37
   8   0  14  100.77    8.44
  -8   0 -15   -1.95    5.93
   8   0  15    6.07    7.11
  -8   0 -16   14.65    7.67
   8   0  16    4.18    8.65
  -8   0 -17   50.07    7.46
   8   0  17   54.12    8.72
  -8   0 -18  107.54   11.02
   8   0  18  106.42   11.58
  -8   0 -19   10.67   10.18
   8   0  19   14.78    9.48
  -8   0 -20    6.90    9.55
   8   0  20   12.48   15.41
  -8   0 -21    2.79   11.37
   8   0  21    2.58   12.55
  -8   0 -22    0.77    8.44
   8   0  22   -7.81   10.46
 -10   0  22    3.49   12.76
  10   0 -22   -4.60    8.02
 -10   0  21   42.75   10.60
  10   0 -21   32.57    8.79
 -10   0  20   10.46   14.58
  10   0 -20    6.35   11.37
 -10   0  19   31.66   10.67
  10   0 -19   33.96    8.51
 -10   0  18    6.83   10.11
  10   0 -18    1.33    8.09
 -10   0  17  111.51   11.02
  10   0 -17  126.58   10.25
 -10   0  16    3.84    8.02
  10   0 -16   -0.70    7.11
 -10   0  15  278.26   13.53
  10   0 -15  270.31   12.41
 -10   0  14   50.91    7.32
  10   0 -14   47.63    7.04
 -10   0  13  120.93    7.67
  10   0 -13  123.72    8.37
 -10   0  12    0.77    6.00
  10   0 -12    0.98    4.60
 -10   0  11   15.06    5.09
  10   0 -11   12.69    4.25
 -10   0  10   85.29    6.42
  10   0 -10   77.90    6.00
 -10   0   9   25.80    4.95
  10   0  -9   20.50    4.32
 -10   0   8  187.74    9.28
  10   0  -8  193.04    8.93
 -10   0   7   89.20    6.14
  10   0  -7   87.94    5.23
 -10   0   6 1040.86   31.10
  10   0  -6 1018.40   28.45
 -10   0   5   85.99    5.09
  10   0  -5   83.48    4.81
 -10   0   4  321.01   10.88
  10   0  -4  331.96   10.95
 -10   0   3  355.60   11.30
  10   0  -3  357.00   10.39
 -10   0   2  924.46   26.92
  10   0  -2  874.04   25.87
 -10   0   1   88.50    4.88
  10   0  -1   83.55    4.25
 -10   0   0   22.04    2.65
  10   0   0   20.08    2.79
 -10   0  -1   16.95    2.58
  10   0   1   16.04    2.58
 -10   0  -2  119.81    5.72
  10   0   2  129.23    6.00
 -10   0  -3  129.16    6.21
  10   0   3  133.34    5.93
 -10   0  -4   61.02    7.11
  10   0   4   61.51    5.72
 -10   0  -5  931.16   29.36
  10   0   5  955.08   32.71
 -10   0  -6  279.31   11.23
  10   0   6  296.60   12.27
 -10   0  -7 1247.84   41.70
  10   0   7 1283.41   41.08
 -10   0  -8   47.49    6.07
  10   0   8   49.93    7.04
 -10   0  -9  229.79   13.18
  10   0   9  219.47   11.65
 -10   0 -10   14.02    4.81
  10   0  10   15.55    4.88
 -10   0 -11   15.34    6.90
  10   0  11   16.60    7.32
 -10   0 -12   29.92    5.79
  10   0  12   29.64    6.14
 -10   0 -13   84.04    8.02
  10   0  13   94.64    8.79
 -10   0 -14   37.59    6.35
  10   0  14   41.84    7.53
 -10   0 -15   28.31    7.95
  10   0  15   20.64    9.41
 -10   0 -16  191.71   11.02
  10   0  16  198.83   11.93
 -10   0 -17   -9.83    8.37
  10   0  17   -2.23   10.04
 -10   0 -18   73.16    9.41
  10   0  18   77.27   11.16
 -10   0 -19    2.58    8.51
  10   0  19   -5.65   11.86
 -10   0 -20  123.79    9.14
  10   0  20  148.34   11.93
 -10   0 -21   -0.28    9.07
  10   0  21   -4.95   12.20
 -12   0  22   -0.49    6.07
  12   0 -22    2.72    6.42
 -12   0  21   -6.90   17.16
  12   0 -21   11.09   12.00
 -12   0  20   21.06   14.30
  12   0 -20   27.76   10.04
 -12   0  19   15.34   11.44
  12   0 -19   11.02    9.21
 -12   0  18    7.04   10.53
  12   0 -18   -4.60    8.51
 -12   0  17   28.59    9.69
  12   0 -17   32.99    8.44
 -12   0  16    0.70    8.51
  12   0 -16    1.39    7.25
 -12   0  15  233.28   11.58
  12   0 -15  231.74   11.44
 -12   0  14  148.41    9.00
  12   0 -14  159.14    8.93
 -12   0  13  375.75   15.13
  12   0 -13  348.00   14.02
 -12   0  12   13.74    5.51
  12   0 -12    8.44    4.46
 -12   0  11  418.85   15.48
  12   0 -11  419.48   16.60
 -12   0  10   42.61    6.14
  12   0 -10   37.66    5.51
 -12   0   9  222.89   10.67
  12   0  -9  215.63   11.51
 -12   0   8   56.35    5.09
  12   0  -8   53.00    4.39
 -12   0   7  112.49    6.35
  12   0  -7  106.77    5.58
 -12   0   6  262.08   10.67
  12   0  -6  262.01    9.62
 -12   0   5   95.89    6.21
  12   0  -5   99.31    5.16
 -12   0   4   45.75    4.04
  12   0  -4   50.49    3.84
 -12   0   3  247.23    8.09
  12   0  -3  228.54    7.95
 -12   0   2 2098.94   54.47
  12   0  -2 2055.42   54.19
 -12   0   1  496.96   14.99
  12   0  -1  460.00   13.39
 -12   0   0  295.62   10.32
  12   0   0  318.29    9.97
 -12   0  -1    5.09    2.58
  12   0   1    5.30    2.93
 -12   0  -2  353.79   12.48
  12   0   2  353.65   12.34
 -12   0  -3  151.75    6.49
  12   0   3  148.68    6.90
 -12   0  -4  231.88    9.14
  12   0   4  251.27    9.97
 -12   0  -5  113.19    6.28
  12   0   5  112.49    6.56
 -12   0  -6  277.49   12.41
  12   0   6  271.08   12.55
 -12   0  -7  905.63   30.34
  12   0   7  904.03   29.85
 -12   0  -8  115.56    7.53
  12   0   8  120.02    7.04
 -12   0  -9  369.76   16.88
  12   0   9  371.71   16.88
 -12   0 -10   20.64    4.95
  12   0  10   26.78    6.97
 -12   0 -11   24.83    6.35
  12   0  11   19.18    7.04
 -12   0 -12   19.32    7.81
  12   0  12   21.76    8.65
 -12   0 -13  144.43   10.32
  12   0  13  144.43    9.90
 -12   0 -14   21.76    7.32
  12   0  14   21.97    7.67
 -12   0 -15   34.24    7.88
  12   0  15   28.31    8.51
 -12   0 -16   15.13    8.93
  12   0  16   23.01    8.79
 -12   0 -17   10.95    8.58
  12   0  17   14.30    9.97
 -12   0 -18   24.41   10.04
  12   0  18   25.18   11.79
 -12   0 -19   24.06    9.28
  12   0  19   45.96   10.95
 -12   0 -20   21.20    9.90
  12   0  20   38.50   13.11
 -12   0 -21   -2.30    8.09
  12   0  21    0.98   10.32
 -14   0  21   -0.63   11.44
  14   0 -21    3.21    9.76
 -14   0  20    8.72   15.62
  14   0 -20    8.72   10.74
 -14   0  19   20.36   16.88
  14   0 -19    3.77   12.13
 -14   0  18  155.80   14.37
  14   0 -18  120.30   12.06
 -14   0  17   -2.30   12.06
  14   0 -17    4.53   10.60
 -14   0  16   13.81    9.35
  14   0 -16    0.49    6.63
 -14   0  15    0.35    8.16
  14   0 -15   -4.74    6.07
 -14   0  14   70.92    7.95
  14   0 -14   53.84    6.97
 -14   0  13  190.67   10.74
  14   0 -13  184.81    9.90
 -14   0  12   15.48    8.16
  14   0 -12    5.23    7.11
 -14   0  11   70.65    6.83
  14   0 -11   84.66    6.42
 -14   0  10   36.68    5.79
  14   0 -10   32.99    5.51
 -14   0   9  895.80   27.27
  14   0  -9  904.24   28.04
 -14   0   8  122.74    8.58
  14   0  -8  120.44    8.02
 -14   0   7    6.97    4.25
  14   0  -7    3.98    3.56
 -14   0   6    9.41    3.98
  14   0  -6   10.95    3.35
 -14   0   5   28.17    4.11
  14   0  -5   25.73    3.49
 -14   0   4  363.20   12.00
  14   0  -4  340.61   10.39
 -14   0   3    2.65    2.58
  14   0  -3    2.51    2.93
 -14   0   2   42.96    4.39
  14   0  -2   40.94    4.18
 -14   0   1  155.73    6.69
  14   0  -1  161.31    6.83
 -14   0   0  467.18   20.64
  14   0   0  498.64   20.22
 -14   0  -1   87.31    4.95
  14   0   1   86.96    7.88
 -14   0  -2  462.02   14.71
  14   0   2  452.82   14.92
 -14   0  -3   16.60    2.93
  14   0   3   20.43    3.70
 -14   0  -4 1554.77   44.70
  14   0   4 1538.10   43.94
 -14   0  -5   83.41    5.79
  14   0   5   84.87    6.14
 -14   0  -6   84.52    6.14
  14   0   6   87.52    6.49
 -14   0  -7   50.42    6.07
  14   0   7   51.33    6.56
 -14   0  -8  140.73   10.04
  14   0   8  147.64    9.76
 -14   0  -9  152.03   10.74
  14   0   9  156.22   10.39
 -14   0 -10    6.14    4.95
  14   0  10   15.83    5.86
 -14   0 -11   37.10    7.11
  14   0  11   54.88    8.30
 -14   0 -12   28.80    7.60
  14   0  12   27.13    8.09
 -14   0 -13  157.82   10.25
  14   0  13  168.07   10.60
 -14   0 -14    2.65    6.69
  14   0  14    5.72    7.67
 -14   0 -15   23.01    7.88
  14   0  15   21.90    9.48
 -14   0 -16   20.02    8.58
  14   0  16   22.25    9.62
 -14   0 -17   33.96    8.86
  14   0  17   27.41   10.74
 -14   0 -18   -1.81    9.28
  14   0  18   -3.91   11.16
 -14   0 -19   10.11    9.83
  14   0  19   -1.05    9.97
 -14   0 -20    2.44    7.81
  14   0  20    4.32    9.21
 -16   0  21   -4.67   15.83
  16   0 -21    5.93    8.23
 -16   0  20    7.60   13.95
  16   0 -20    0.70   12.97
 -16   0  19    3.91   14.16
  16   0 -19    8.44   10.53
 -16   0  18    3.07   15.06
  16   0 -18    5.37   11.72
 -16   0  17   12.48   11.02
  16   0 -17  -11.93    9.83
 -16   0  16    8.16    9.97
  16   0 -16   31.87    8.79
 -16   0  15    2.30    7.95
  16   0 -15    6.49    6.83
 -16   0  14    7.81    8.44
  16   0 -14    2.30    7.39
 -16   0  13   25.18    7.74
  16   0 -13   23.36    7.32
 -16   0  12    4.95    6.42
  16   0 -12    6.21    5.30
 -16   0  11  281.75   12.13
  16   0 -11  300.92   13.60
 -16   0  10   53.49    8.23
  16   0 -10   55.93    7.18
 -16   0   9  138.01    8.02
  16   0  -9  155.59    7.60
 -16   0   8   56.28    5.65
  16   0  -8   51.96    4.81
 -16   0   7  333.84   13.32
  16   0  -7  371.36   15.34
 -16   0   6  169.47    8.51
  16   0  -6  161.66    7.11
 -16   0   5  271.70    9.97
  16   0  -5  277.21    9.55
 -16   0   4   68.83    4.74
  16   0  -4   73.30    4.53
 -16   0   3 1933.38   49.65
  16   0  -3 2025.16   51.12
 -16   0   2   13.04    3.49
  16   0  -2   21.27    3.42
 -16   0   0   14.37    3.77
  16   0   0   10.04    4.74
 -16   0  -1   98.68    5.44
  16   0   1   94.78    5.51
 -16   0  -2  464.81   15.06
  16   0   2  461.32   16.39
 -16   0  -3  139.06    6.83
  16   0   3  131.11    7.32
 -16   0  -4  481.20   17.43
  16   0   4  482.11   17.50
 -16   0  -5   15.13    4.25
  16   0   5   11.79    4.88
 -16   0  -6  295.62   14.78
  16   0   6  296.39   14.92
 -16   0  -7    3.56    6.28
  16   0   7    6.21    7.18
 -16   0  -8  198.48   11.02
  16   0   8  177.21    9.90
 -16   0  -9   74.83    8.30
  16   0   9   69.39    8.09
 -16   0 -10  277.21   14.09
  16   0  10  248.06   12.97
 -16   0 -11   66.67    7.32
  16   0  11   48.12    7.60
 -16   0 -12    4.46    7.67
  16   0  12    3.07    8.58
 -16   0 -13   27.90   10.25
  16   0  13   30.27   10.04
 -16   0 -14   21.13    7.74
  16   0  14   23.22    9.28
 -16   0 -15   90.80   11.16
  16   0  15   92.33   12.90
 -16   0 -16    5.86    9.00
  16   0  16    7.74   10.32
 -16   0 -17   19.88   10.25
  16   0  17   18.90   12.83
 -16   0 -18    3.00    8.16
  16   0  18    3.42   11.16
 -16   0 -19   40.87    8.58
  16   0  19   11.51   10.67
 -18   0  20   33.68   10.18
  18   0 -20    3.35    8.16
 -18   0  19    3.28   11.02
  18   0 -19  -10.53   10.25
 -18   0  18    3.49   12.83
  18   0 -18    6.35   10.88
 -18   0  17   -8.65   12.13
  18   0 -17    9.69   10.25
 -18   0  16   20.29    9.07
  18   0 -16   24.55    8.79
 -18   0  15   50.98   10.39
  18   0 -15   39.89    9.28
 -18   0  14  155.94   11.51
  18   0 -14  160.75   11.51
 -18   0  13   14.58   10.53
  18   0 -13    8.79    9.69
 -18   0  12  223.93   12.06
  18   0 -12  219.19   11.51
 -18   0  11   23.92    7.53
  18   0 -11   26.57    6.69
 -18   0  10  206.01   11.23
  18   0 -10  213.47   10.67
 -18   0   9    0.35    8.02
  18   0  -9    1.81    6.56
 -18   0   8    0.07    4.60
  18   0  -8   -0.91    4.25
 -18   0   7   51.40    6.49
  18   0  -7   57.74    5.72
 -18   0   6   -1.19    4.81
  18   0  -6   -3.00    3.91
 -18   0   5  186.06    9.00
  18   0  -5  185.16    7.46
 -18   0   4   28.38    4.11
  18   0  -4   26.71    3.91
 -18   0   3  902.08   24.06
  18   0  -3  893.92   25.32
 -18   0   2   87.17    5.16
  18   0  -2   89.13    5.58
 -18   0   1  321.01   10.95
  18   0  -1  313.20   11.72
 -18   0   0   62.56    6.69
  18   0   0   61.93    7.18
 -18   0  -1  205.52   11.30
  18   0   1  204.55   12.20
 -18   0  -2   48.89    5.09
  18   0   2   51.82    5.44
 -18   0  -3  160.47    8.30
  18   0   3  156.08    8.72
 -18   0  -4   41.01    4.81
  18   0   4   51.05    5.58
 -18   0  -5    3.35    4.32
  18   0   5    4.81    5.16
 -18   0  -6   73.02    7.95
  18   0   6   89.27    9.21
 -18   0  -7    7.60    7.18
  18   0   7    9.55    7.81
 -18   0  -8  189.97   11.58
  18   0   8  201.62   10.67
 -18   0  -9   15.83    7.11
  18   0   9   15.34    7.74
 -18   0 -10   57.33    8.16
  18   0  10   56.00    9.14
 -18   0 -11   -3.21    6.63
  18   0  11    9.90    7.74
 -18   0 -12  165.14   14.65
  18   0  12  155.94   11.65
 -18   0 -13    0.56    7.81
  18   0  13   10.60    8.86
 -18   0 -14   15.34    8.09
  18   0  14    9.69    9.35
 -18   0 -15   -0.70    8.65
  18   0  15    1.05   10.60
 -18   0 -16    2.09   10.25
  18   0  16    0.84   10.25
 -18   0 -17    7.46    9.97
  18   0  17    1.60    8.58
 -18   0 -18    4.32    6.83
  18   0  18    0.91   11.16
 -20   0  19    9.83   12.62
  20   0 -19   26.43   12.20
 -20   0  18    4.25   12.13
  20   0 -18    7.95   10.74
 -20   0  17   19.81   15.34
  20   0 -17    3.42   13.88
 -20   0  16    4.81    9.97
  20   0 -16    2.44    9.83
 -20   0  15   73.16   12.20
  20   0 -15   88.36   11.02
 -20   0  14   58.44   10.88
  20   0 -14   80.20   10.81
 -20   0  13    2.79    9.48
  20   0 -13    1.26    8.65
 -20   0  12   35.99    9.55
  20   0 -12   35.99    8.37
 -20   0  11    4.95    8.72
  20   0 -11   -0.42    7.53
 -20   0  10  346.46   14.85
  20   0 -10  336.35   13.60
 -20   0   9    7.46    9.21
  20   0  -9    8.09    7.95
 -20   0   8  105.24    8.93
  20   0  -8  105.31    7.95
 -20   0   7    2.23    7.67
  20   0  -7   -4.46    5.51
 -20   0   6    6.63    5.65
  20   0  -6   14.02    5.16
 -20   0   5  215.56    9.48
  20   0  -5  225.26    9.41
 -20   0   4   11.72    4.32
  20   0  -4    1.05    3.77
 -20   0   3   10.53    4.04
  20   0  -3   11.09    3.91
 -20   0   2    8.58    4.46
  20   0  -2    6.83    4.04
 -20   0   1  190.18   11.44
  20   0  -1  177.35   12.27
 -20   0   0   16.81    5.09
  20   0   0   18.76    7.46
 -20   0  -1  144.64   10.46
  20   0   1  144.01    8.79
 -20   0  -2   -1.53    5.65
  20   0   2    2.09    6.83
 -20   0  -3  372.34   14.71
  20   0   3  382.24   16.11
 -20   0  -4   -5.37    5.58
  20   0   4    3.77    6.14
 -20   0  -5   82.43    7.39
  20   0   5   76.02    7.39
 -20   0  -6    2.02    7.74
  20   0   6   -5.93    8.86
 -20   0  -7   41.15    9.28
  20   0   7   34.38   10.11
 -20   0  -8    9.00    6.90
  20   0   8    7.04    7.11
 -20   0  -9    4.18    7.95
  20   0   9   11.72    8.72
 -20   0 -10   36.19    8.02
  20   0  10   34.03   10.04
 -20   0 -11   10.11    8.30
  20   0  11   13.39    8.72
 -20   0 -12  156.36   15.62
  20   0  12  106.98   14.78
 -20   0 -13   -1.46    8.93
  20   0  13    8.93    9.55
 -20   0 -14   30.75   11.16
  20   0  14   23.85   12.48
 -20   0 -15    1.60   10.32
  20   0  15    2.02    9.90
 -20   0 -16   -1.74   13.25
  20   0  16    3.00    5.93
 -20   0 -17   -3.56    7.53
  20   0  17   -1.05    5.51
 -22   0  18   15.90    6.35
  22   0 -18   -1.19    7.46
 -22   0  17    2.02   15.69
  22   0 -17   12.83   10.81
 -22   0  16   -9.83   11.09
  22   0 -16   12.41    9.90
 -22   0  15   15.76   13.39
  22   0 -15   10.67    9.83
 -22   0  14   12.97   11.72
  22   0 -14    4.32   10.95
 -22   0  13   19.18    9.48
  22   0 -13   14.23    8.86
 -22   0  12   63.67   11.72
  22   0 -12   73.64   10.88
 -22   0  11   -0.98    9.48
  22   0 -11   -1.12    8.30
 -22   0  10   10.67    8.09
  22   0 -10   23.64    6.97
 -22   0   9   41.22   10.88
  22   0  -9   40.17    9.48
 -22   0   8  340.33   16.46
  22   0  -8  352.25   14.99
 -22   0   7  105.45    9.55
  22   0  -7  105.45    8.16
 -22   0   6  148.68   10.32
  22   0  -6  158.45    9.62
 -22   0   5   63.46    6.56
  22   0  -5   72.74    6.35
 -22   0   4  568.65   19.04
  22   0  -4  602.27   26.22
 -22   0   0   24.13    8.02
  22   0   0   29.57    7.18
 -22   0  -1  182.44    8.65
  22   0   1  166.96    9.14
 -22   0  -2   82.50    7.04
  22   0   2   72.04    7.32
 -22   0  -3  122.53    8.65
  22   0   3  133.41    9.55
 -22   0  -4   12.62    6.63
  22   0   4    2.72    9.55
 -22   0  -5  113.67    6.97
  22   0   5  100.56    8.86
 -22   0  -6   -7.60    6.76
  22   0   6   -1.39    7.74
 -22   0  -7   73.78   10.95
  22   0   7   82.01   13.04
 -22   0  -8   20.15    7.67
  22   0   8   20.02    8.65
 -22   0  -9  121.42   11.79
  22   0   9  119.67   12.34
 -22   0 -10   12.55    9.07
  22   0  10    8.02   11.30
 -22   0 -11   -0.35    9.55
  22   0  11   14.02    9.41
 -22   0 -12   10.18   13.67
  22   0  12   -2.51   14.09
 -22   0 -13    7.60   10.95
  22   0  13   -4.25    9.35
 -22   0 -14   50.63   11.79
  22   0  14   13.46   10.88
 -22   0 -15    2.72    7.04
  22   0  15   -0.28    4.81
 -22   0 -16   13.53    9.35
  22   0  16   16.04    6.63
 -24   0  17    1.12    9.97
  24   0 -17   15.41   10.04
 -24   0  16    3.14    6.63
  24   0 -16    9.28    7.53
 -24   0  15   40.66   12.13
  24   0 -15   57.67   13.53
 -24   0  14    5.16   16.53
  24   0 -14   22.53   15.97
 -24   0  13   98.75   13.18
  24   0 -13   92.13   12.06
 -24   0  12    4.04   12.55
  24   0 -12    3.63   11.23
 -24   0  11  228.81   15.34
  24   0 -11  210.47   13.18
 -24   0  10   11.30    9.21
  24   0 -10   13.39    8.09
 -24   0   9    3.35   12.41
  24   0  -9    3.91   10.88
 -24   0   8   36.89   10.25
  24   0  -8   21.76    8.44
 -24   0   7   20.22    9.14
  24   0  -7   20.15    8.37
 -24   0   6  137.46   10.60
  24   0  -6  165.56   10.46
 -24   0   5   -7.46    8.09
  24   0  -5   -3.07    7.11
 -24   0   4  154.82   17.57
  24   0  -4  181.95   15.20
 -24   0   3  118.42   15.76
  24   0  -3  103.70   12.97
 -24   0   2   89.96    7.46
  24   0  -2   96.38    7.60
 -24   0   1    6.97    7.46
  24   0  -1    5.72    5.79
 -24   0  -2   69.95    8.86
  24   0   2   80.27    9.48
 -24   0  -3    2.37    6.42
  24   0   3    5.51    7.32
 -24   0  -4    0.70   13.39
  24   0   4    2.37   10.95
 -24   0  -5   -6.69    7.32
  24   0   5    3.00   11.16
 -24   0  -6   37.03    8.51
  24   0   6   41.43    9.14
 -24   0  -7  108.37   13.60
  24   0   7   92.89   14.30
 -24   0  -8    8.44    9.41
  24   0   8    8.44   10.25
 -24   0  -9   14.37   11.65
  24   0   9   -1.05   12.69
 -24   0 -10   -1.12   12.20
  24   0  10    7.81   13.60
 -24   0 -11   31.66   13.11
  24   0  11   17.50   10.67
 -24   0 -12    1.60   13.81
  24   0  12    8.51   12.48
 -24   0 -13   -5.72    8.09
  24   0  13   -1.46    5.93
 -24   0 -14   -3.49    8.37
  24   0  14    4.39    5.72
 -24   0 -15    4.81    7.18
  24   0  15    1.95    5.16
  26   0 -16    3.35   11.16
 -26   0  15   12.00   10.81
  26   0 -15    1.05    5.51
 -26   0  14   -2.16   14.58
  26   0 -14    6.42   13.11
 -26   0  13    9.28   11.44
  26   0 -13   23.64   11.58
 -26   0  12  -16.11   17.57
  26   0 -12   -3.84   12.83
 -26   0  11  128.25   15.48
  26   0 -11  106.84   14.37
 -26   0  10   -6.90   11.72
  26   0 -10    2.72   10.04
 -26   0   9   38.98   17.02
  26   0  -9   32.85   14.09
 -26   0   8    2.23   10.53
  26   0  -8    1.88    9.00
 -26   0   7   10.81   12.06
  26   0  -7   19.60    9.69
 -26   0   6   22.18   11.72
  26   0  -6   39.54    9.83
 -26   0   5   80.69   11.51
  26   0  -5   73.02    9.48
 -26   0   4   26.22   10.53
  26   0  -4   25.94    9.69
 -26   0   3    3.91    7.53
  26   0  -3    2.02    7.39
 -26   0  -1    4.11    8.65
  26   0   1   11.44    9.14
 -26   0  -2   44.91   12.34
  26   0   2   38.91   12.90
 -26   0  -3   43.31   10.32
  26   0   3   32.57   13.39
 -26   0  -4   38.08    7.95
  26   0   4   24.13   10.04
 -26   0  -5   10.25   13.46
  26   0   5   -6.21   13.88
 -26   0  -6    4.39   10.74
  26   0   6   -5.16   11.09
 -26   0  -7    8.30   12.83
  26   0   7   10.18   12.27
 -26   0  -8    9.41   13.18
  26   0   8   11.16   14.02
 -26   0  -9   29.57   13.18
  26   0   9   20.22   12.76
 -26   0 -10    4.60   13.46
  26   0  10    5.23    6.69
 -26   0 -11    7.81    8.02
  26   0  11   19.18    6.35
 -26   0 -12    6.14    7.32
  26   0  12    0.49   11.79
 -26   0 -13    1.26   10.67
  26   0  13    0.84    9.14
 -28   0  14  -11.02   12.55
  28   0 -14    1.05    5.51
 -28   0  13    3.70    7.60
  28   0 -13    1.33    4.95
 -28   0  12    7.60   10.60
  28   0 -12    0.84   12.00
 -28   0  11    9.62   13.39
  28   0 -11   -2.58   13.39
 -28   0  10   -0.42   14.65
  28   0 -10   -0.98   11.72
 -28   0   9   24.62   20.29
  28   0  -9   13.60   15.27
 -28   0   8    5.30   13.39
  28   0  -8   10.39    9.55
 -28   0   7   41.08   18.13
  28   0  -7   14.85   14.85
 -28   0   6   13.88   14.37
  28   0  -6   12.97   11.16
 -28   0   5  309.01   15.62
  28   0  -5  296.46   14.92
 -28   0   4    3.63   15.83
  28   0  -4    3.00   12.27
  28   0  -3    5.37    9.90
 -28   0   1   -3.42   14.02
  28   0  -1   -5.93   15.48
 -28   0   0   37.66   15.62
  28   0   0   29.50   13.39
 -28   0  -1   36.40   19.74
  28   0   1   14.44   15.20
 -28   0  -2   33.27   11.37
  28   0   2   24.41   10.53
 -28   0  -3    0.21   11.72
  28   0   3   10.39   15.06
 -28   0  -4   80.69   12.97
  28   0   4   57.12   17.09
 -28   0  -5   13.67   11.58
  28   0   5    1.12   12.34
 -28   0  -6   41.91   16.81
  28   0   6   18.13   15.90
 -28   0  -7   -3.14   10.25
  28   0   7    4.04    9.62
 -28   0  -8    8.37   12.76
  28   0   8    2.02    6.63
 -28   0  -9    1.81    7.53
  28   0   9   -6.42   10.81
 -28   0 -10   -0.70    9.55
  28   0  10    1.88    5.93
 -28   0 -11   -5.86   11.16
  28   0  11    0.07    9.69
 -30   0  12   67.30   10.11
  30   0 -11   -5.51    7.11
 -30   0  10    0.35   10.81
  30   0 -10    3.00    9.21
 -30   0   9   -3.42    7.18
  30   0  -9   -2.51    7.88
 -30   0   8    3.56   11.44
  30   0  -8   -0.70    9.55
 -30   0   7   30.96   18.06
  30   0  -7   28.52   11.44
 -30   0   6    8.58   12.41
  30   0  -6    0.49   10.25
 -30   0   5   33.20   16.53
  30   0  -5   37.87   15.06
 -30   0   4   -6.21   12.83
  30   0  -4    3.49    7.25
 -30   0  -1   63.53   13.39
  30   0   1   19.67   12.62
 -30   0  -2   45.75   26.08
  30   0   2    9.97   14.30
 -30   0  -3   -3.77    9.55
  30   0   3    5.86   10.74
 -30   0  -4   -7.04   16.11
  30   0   4   40.03   11.65
 -30   0  -5   16.67   10.53
  30   0   5    0.77   16.39
 -30   0  -6   39.12   10.39
  30   0   6    0.84   20.22
 -30   0  -7   -3.63    8.93
  30   0   7    9.62   12.06
 -30   0  -8    6.00    7.25
  30   0   8   32.01   11.37
 -30   0  -9    0.00    5.30
  30   0   9   -0.63    9.41
  32   0  -8    1.67    6.21
 -32   0   7    5.44   14.44
  32   0  -7    0.63    6.90
 -32   0   6   21.13   12.90
  32   0  -6   48.47   17.23
 -32   0   5    1.39    8.23
  32   0  -5   15.62   15.06
 -32   0   4    1.12    9.69
  32   0  -4   -7.81    7.88
  32   0  -3    1.81   11.65
  32   0  -2    1.74    7.74
  32   0  -1    7.46   12.90
 -32   0   0   -3.98    9.55
  32   0   0   48.75   14.78
  32   0   1    2.86   12.48
 -32   0  -2    0.70    5.16
  32   0   2    5.93    9.90
 -32   0  -3   -2.58    7.74
  32   0   3   -1.05    5.58
 -32   0  -4    2.16    6.49
  32   0   4    4.74   10.25
 -32   0  -5  -14.02   14.16
  32   0   5   -3.35   12.13
 -32   0  -6   54.19   10.46
  32   0   6   -2.23    7.67
  31  -1   6   -1.53   15.62
 -31   1  -6   -2.93    6.14
  31  -1   5   -1.39    7.46
 -31   1  -5    2.30    5.58
  31  -1   4   -1.88    9.41
 -31   1  -4    0.63    5.37
  31  -1   3    4.60   11.16
 -31   1  -3    7.88    5.93
  31  -1   2    1.26    9.76
 -31   1  -2   -1.46    9.55
  31  -1   1    2.72   13.81
 -31   1  -1    5.16   17.23
  31  -1   0   11.30   10.74
 -31   1   0    1.39   11.86
  31  -1  -1   -1.81   12.62
 -31   1   1   43.66   14.99
  31  -1  -2    0.98    7.18
 -31   1   2    2.65    9.00
  31  -1  -3    2.79    9.28
 -31   1   3    1.95   10.25
  31  -1  -4    2.16    6.63
 -31   1   4    3.49    9.00
  31  -1  -5    8.51   11.65
 -31   1   5   26.85   12.76
  31  -1  -6   22.11   12.90
 -31   1   6   -5.30   15.97
  31  -1  -7   17.43   11.65
 -31   1   7   81.80   13.25
  31  -1  -8    2.79   10.11
 -31   1   8   -0.21   11.37
  31  -1  -9    5.02    9.90
  29  -1   9   46.66   14.65
 -29   1  -9    3.91   11.44
  29  -1   8    2.44    6.63
 -29   1  -8    0.98    6.00
  29  -1   7    5.16   11.23
 -29   1  -7    2.16   11.79
  29  -1   6   -2.65   11.51
 -29   1  -6    2.23   10.81
  29  -1   5   11.30   14.85
 -29   1  -5   21.83   16.25
  29  -1   4    6.14   10.32
 -29   1  -4   24.06    9.69
  29  -1   3   14.58   12.13
 -29   1  -3   35.01   13.04
  29  -1   2   26.36   13.53
 -29   1  -2    8.09   13.32
  29  -1   1   38.78   16.39
 -29   1  -1   37.52   17.23
  29  -1  -4    8.65   10.88
 -29   1   4    3.00   11.44
  29  -1  -5    3.56   15.27
 -29   1   5   33.06   17.30
  29  -1  -6   10.60   11.23
 -29   1   6   -3.21   12.34
  29  -1  -7   18.69   11.79
 -29   1   7   -3.35   16.95
  29  -1  -8    2.37   11.51
 -29   1   8   -7.95   16.74
  29  -1  -9   31.24   12.90
 -29   1   9    3.07   16.39
  29  -1 -10    1.12    8.02
 -29   1  10   -1.26    8.23
  29  -1 -11    2.09    5.58
 -29   1  11   -0.21    8.86
  29  -1 -12   -3.98   10.60
 -29   1  12   -1.05    7.95
 -27   1 -12   28.73   10.67
  27  -1  11    1.53    5.86
 -27   1 -11    6.76    9.62
  27  -1  10   -2.93    9.41
 -27   1 -10    2.58   11.09
  27  -1   9    5.37   10.95
 -27   1  -9    4.95   12.76
  27  -1   8   10.25   12.34
 -27   1  -8   12.62   14.16
  27  -1   7   10.11   12.83
 -27   1  -7   23.64   14.92
  27  -1   6   45.12   15.55
 -27   1  -6   52.51   16.53
  27  -1   5   18.83   11.65
 -27   1  -5   16.53   10.25
  27  -1   4   55.44   15.34
 -27   1  -4   37.80   19.60
  27  -1   3   14.78   10.60
 -27   1  -3    4.32    9.41
  27  -1   2   48.96   12.27
 -27   1  -2   37.80   11.37
  27  -1   1   22.73   10.53
 -27   1  -1   32.92   10.18
  27  -1   0   51.96   12.97
 -27   1   0   56.56   11.93
  27  -1  -3    2.93   10.60
 -27   1   3    9.14   12.83
  27  -1  -4   58.72   16.60
 -27   1   4   47.14   18.13
  27  -1  -5   93.24   10.11
 -27   1   5   79.15   10.67
  27  -1  -6   46.38   11.51
 -27   1   6   54.26   12.48
  27  -1  -7    2.44   10.46
 -27   1   7    9.97   14.78
  27  -1  -8   41.22   12.00
 -27   1   8   32.50   15.27
  27  -1  -9   36.19   10.04
 -27   1   9   10.81   14.23
  27  -1 -10   -0.35   15.27
 -27   1  10    8.09   18.83
  27  -1 -11   28.66   12.97
 -27   1  11   37.73   12.83
  27  -1 -12   24.90   15.34
 -27   1  12   11.02   15.34
  27  -1 -13   15.34    9.97
 -27   1  13   24.90   11.37
  27  -1 -14   -0.21    4.32
 -27   1  14    1.53    7.95
  25  -1  13   -1.67    6.35
 -25   1 -13    0.07   11.65
  25  -1  12   -2.16    6.21
 -25   1 -12    0.84    9.35
  25  -1  11   12.00   11.44
 -25   1 -11   -7.67   13.74
  25  -1  10    3.98   13.39
 -25   1 -10   21.13   13.74
  25  -1   9   25.87   11.23
 -25   1  -9   38.64   11.51
  25  -1   8   13.18   15.90
 -25   1  -8   18.41   14.51
  25  -1   7   62.42   10.32
 -25   1  -7   70.37   10.32
  25  -1   6   23.29   12.97
 -25   1  -6   32.71    9.35
  25  -1   5   78.46   11.72
 -25   1  -5   77.69    8.09
  25  -1   4   63.74   10.32
 -25   1  -4   64.23    9.76
  25  -1   3   58.93   10.67
 -25   1  -3   35.15    9.00
  25  -1   2  181.53   11.37
 -25   1  -2  160.96   10.95
  25  -1   1   38.98   10.39
 -25   1  -1   38.08   10.25
  25  -1  -1   15.27   10.04
 -25   1   1   13.32    8.23
  25  -1  -2   22.39    8.79
 -25   1   2   14.65   11.02
  25  -1  -3   18.34   12.41
 -25   1   3   29.29   14.30
  25  -1  -4   40.24   12.62
 -25   1   4   37.66   14.51
  25  -1  -5   57.67    7.67
 -25   1   5   49.31    8.37
  25  -1  -6  128.11   12.97
 -25   1   6  117.02   13.88
  25  -1  -7   50.14    8.86
 -25   1   7   46.45    9.97
  25  -1  -8   82.71   10.53
 -25   1   8   79.78   12.83
  25  -1  -9   -3.00    8.37
 -25   1   9    5.93   10.18
  25  -1 -10   23.78   14.65
 -25   1  10    9.62   16.81
  25  -1 -11   43.87   10.32
 -25   1  11   27.97   12.69
  25  -1 -12   20.78   12.76
 -25   1  12   16.04   13.81
  25  -1 -13   12.48   16.53
 -25   1  13   21.76   17.85
  25  -1 -14   12.13    9.76
 -25   1  14   -4.60   11.09
  25  -1 -15    5.37    7.95
 -25   1  15   10.53   19.32
  25  -1 -16    1.74    7.46
  23  -1  15    2.65   11.23
 -23   1 -15   -2.93    9.48
  23  -1  14    3.56    7.88
 -23   1 -14   18.20    9.76
  23  -1  13   -1.19   10.25
 -23   1 -13   -2.44    9.62
  23  -1  12    7.18    9.83
 -23   1 -12    4.18   10.39
  23  -1  11   41.91   12.48
 -23   1 -11   47.35   11.86
  23  -1  10   23.85   12.90
 -23   1 -10   11.51   11.09
  23  -1   9   16.88   11.44
 -23   1  -9   23.08   11.16
  23  -1   8   72.18   13.11
 -23   1  -8   71.20   12.90
  23  -1   7   12.69    8.72
 -23   1  -7    1.60    7.88
  23  -1   6   37.66    9.62
 -23   1  -6   51.40    6.63
  23  -1   5   33.75   10.95
 -23   1  -5   22.73   12.62
  23  -1   4   40.38    7.74
 -23   1  -4   43.66    7.74
  23  -1   3   52.79    8.72
 -23   1  -3   44.01    7.60
  23  -1   2  102.24    9.21
 -23   1  -2  123.44    9.07
  23  -1   1  106.42   12.48
 -23   1  -1   88.15   10.53
  23  -1  -1   65.90    9.76
 -23   1   1   87.24   10.46
  23  -1  -3   10.39    7.67
 -23   1   3    7.81    7.32
  23  -1  -4   70.09    6.90
 -23   1   4   79.50    7.04
  23  -1  -5   24.76    8.16
 -23   1   5   32.01    8.86
  23  -1  -6   32.08    8.79
 -23   1   6   14.99    9.48
  23  -1  -7   26.01    6.42
 -23   1   7   23.99    7.32
  23  -1  -8   40.59    8.86
 -23   1   8   28.66    9.83
  23  -1  -9   63.32    8.86
 -23   1   9   53.91   10.39
  23  -1 -10   38.08   11.02
 -23   1  10   38.78   12.69
  23  -1 -11   28.24    8.44
 -23   1  11   32.50    9.90
  23  -1 -12   65.90   11.58
 -23   1  12   59.91   13.04
  23  -1 -13   30.41   13.88
 -23   1  13   39.26   16.18
  23  -1 -14    5.16   10.39
 -23   1  14   -7.32   12.34
  23  -1 -15    5.44   12.69
 -23   1  15   -0.70   13.95
  23  -1 -16    1.33   10.25
 -23   1  16   -7.88   13.67
  23  -1 -17   35.57    8.79
 -23   1  17   58.58   20.64
  21  -1  16    2.79   13.60
 -21   1 -16   -7.95    7.95
  21  -1  15    7.74   10.60
 -21   1 -15   -1.74   13.88
  21  -1  14   20.08   10.11
 -21   1 -14   10.60   10.39
  21  -1  13   21.69   12.55
 -21   1 -13   18.48    9.83
  21  -1  12   22.18   10.81
 -21   1 -12   26.08   11.37
  21  -1  11   32.29   10.95
 -21   1 -11   20.36    9.90
  21  -1  10   26.36   11.16
 -21   1 -10   21.27    9.76
  21  -1   9   63.32   10.39
 -21   1  -9   75.46    9.41
  21  -1   8   30.96    8.23
 -21   1  -8   28.04    7.60
  21  -1   7   65.49   11.30
 -21   1  -7   62.90   10.11
  21  -1   6   71.06    7.81
 -21   1  -6   61.51    5.72
  21  -1   5   52.03    8.79
 -21   1  -5   61.86    7.81
  21  -1   4    1.95    7.18
 -21   1  -4    0.84    5.44
  21  -1   3   95.54    8.09
 -21   1  -3  100.70    7.25
  21  -1   2   27.34    6.42
 -21   1  -2   37.38    6.00
  21  -1   1  126.93   11.37
 -21   1  -1  125.25    9.62
  21  -1  -1  131.60   11.23
 -21   1   1  112.42    9.14
  21  -1  -2   42.33    7.53
 -21   1   2   44.98    7.18
  21  -1  -3   97.08    6.56
 -21   1   3  117.30    7.11
  21  -1  -4  144.50    7.95
 -21   1   4  143.73   11.51
  21  -1  -5  192.48   12.69
 -21   1   5  204.96   13.60
  21  -1  -6   41.36    6.14
 -21   1   6   50.14    7.67
  21  -1  -7   19.95    5.30
 -21   1   7   15.55    6.00
  21  -1  -8   52.79    7.53
 -21   1   8   45.26    8.72
  21  -1  -9   29.85    7.11
 -21   1   9   18.27    8.23
  21  -1 -10   50.98   10.32
 -21   1  10   77.97   12.20
  21  -1 -11   50.35    8.02
 -21   1  11   49.86    8.86
  21  -1 -12   62.84    9.83
 -21   1  12   86.62   11.30
  21  -1 -13   26.71   11.79
 -21   1  13   22.46   13.11
  21  -1 -14   60.95    9.55
 -21   1  14   73.51   10.95
  21  -1 -15    5.93   10.39
 -21   1  15    6.76   12.00
  21  -1 -16   44.77   11.86
 -21   1  16   46.45   13.74
  21  -1 -17   12.55   12.06
 -21   1  17    3.21   13.53
  21  -1 -18    2.51    6.28
 -21   1  18   15.76   11.02
  19  -1  17    7.39    9.48
 -19   1 -17   19.81   12.13
  19  -1  16    6.56   11.30
 -19   1 -16   12.13   11.23
  19  -1  15   31.52   11.86
 -19   1 -15   13.74   12.90
  19  -1  14   34.52   10.04
 -19   1 -14   19.04    9.35
  19  -1  13    3.35   11.23
 -19   1 -13    6.21    9.62
  19  -1  12   34.94   10.18
 -19   1 -12   25.11    9.69
  19  -1  11   16.32    8.72
 -19   1 -11    9.97    7.53
  19  -1  10   21.97    9.62
 -19   1 -10   12.76    7.53
  19  -1   9   37.66    8.51
 -19   1  -9   30.13    8.30
  19  -1   8   98.40    8.72
 -19   1  -8   88.22    8.72
  19  -1   7   86.06   10.74
 -19   1  -7   80.13    9.97
  19  -1   6  171.00    9.62
 -19   1  -6  186.76   10.25
  19  -1   5  131.04    9.41
 -19   1  -5  148.75    8.93
  19  -1   4  119.32    8.30
 -19   1  -4  123.37    8.02
  19  -1   3  243.11   11.16
 -19   1  -3  205.17    9.69
  19  -1   2  158.17    9.35
 -19   1  -2  150.01    8.44
  19  -1   1   13.60    7.11
 -19   1  -1   11.79    3.84
  19  -1   0  186.62   13.67
 -19   1   0  199.24   11.23
  19  -1  -1  133.48    9.48
 -19   1   1  100.01    8.37
  19  -1  -2   72.53    7.32
 -19   1   2   91.29    8.93
  19  -1  -3  174.21    9.41
 -19   1   3  191.71   11.79
  19  -1  -4  224.00   10.95
 -19   1   4  229.86   11.65
  19  -1  -5  188.51    9.48
 -19   1   5  186.13    9.76
  19  -1  -6  104.47    6.28
 -19   1   6  117.72    7.46
  19  -1  -7  203.99    9.14
 -19   1   7  221.21   10.11
  19  -1  -8   17.71    6.14
 -19   1   8   37.10    7.04
  19  -1  -9   60.18    6.49
 -19   1   9   53.70    7.32
  19  -1 -10  114.58   10.67
 -19   1  10   94.22   11.58
  19  -1 -11   67.86    7.25
 -19   1  11   70.72    8.09
  19  -1 -12   11.23    7.67
 -19   1  12   17.37    9.00
  19  -1 -13    6.97   10.18
 -19   1  13    3.91   11.23
  19  -1 -14   27.69    8.37
 -19   1  14   14.65    8.79
  19  -1 -15   29.08    8.58
 -19   1  15   13.88    9.48
  19  -1 -16   40.45   12.69
 -19   1  16   76.22   14.71
  19  -1 -17    5.51   10.11
 -19   1  17   16.74   13.18
  19  -1 -18   43.52   13.11
 -19   1  18   31.94   16.11
  19  -1 -19   10.60    8.79
 -19   1  19   11.23    8.93
  17  -1  19    5.93   10.74
 -17   1 -19  -15.83   15.41
  17  -1  18    0.00   10.88
 -17   1 -18   11.02    8.51
  17  -1  17   -8.23   12.27
 -17   1 -17   10.53   10.18
  17  -1  16   22.67   11.16
 -17   1 -16   19.74   10.11
  17  -1  15   17.57    9.97
 -17   1 -15   19.04   10.39
  17  -1  14   23.36   10.04
 -17   1 -14   21.48    9.21
  17  -1  13    0.77   10.18
 -17   1 -13   21.13   10.81
  17  -1  12   84.73   10.11
 -17   1 -12   78.94    9.35
  17  -1  11   86.06    9.83
 -17   1 -11   87.24    8.16
  17  -1  10  161.79    9.83
 -17   1 -10  150.22    9.00
  17  -1   9   35.29    7.39
 -17   1  -9   17.71    7.25
  17  -1   8   15.76    6.00
 -17   1  -8   33.47    5.65
  17  -1   7   57.33    8.44
 -17   1  -7   65.21    7.81
  17  -1   6   43.80    6.14
 -17   1  -6   26.78    4.88
  17  -1   5  111.86    7.67
 -17   1  -5  104.82    6.63
  17  -1   4   44.21    6.21
 -17   1  -4   55.16    5.65
  17  -1   3   72.11    6.42
 -17   1  -3   65.07    5.58
  17  -1   2  331.82   12.13
 -17   1  -2  321.85   11.44
  17  -1   1  124.14    6.76
 -17   1  -1  115.28    6.14
  17  -1   0  457.91   14.23
 -17   1   0  502.82   15.27
  17  -1  -1   99.10    6.00
 -17   1   1  109.21    5.93
  17  -1  -2   48.89    6.49
 -17   1   2   53.56    5.72
  17  -1  -3  553.59   29.22
 -17   1   3  513.07   24.06
  17  -1  -4   33.13    5.23
 -17   1   4   25.25    5.51
  17  -1  -5   23.08    5.30
 -17   1   5   35.01    6.07
  17  -1  -6  141.29    7.81
 -17   1   6  150.99    8.02
  17  -1  -7   83.97    5.65
 -17   1   7   85.08    6.56
  17  -1  -8  184.67   10.04
 -17   1   8  169.95    9.83
  17  -1  -9  118.49    6.90
 -17   1   9  112.49    7.74
  17  -1 -10   84.11    8.65
 -17   1  10   75.32    9.90
  17  -1 -11  145.82    8.93
 -17   1  11  130.69   10.04
  17  -1 -12   30.96    7.18
 -17   1  12   14.65    7.53
  17  -1 -13   49.10    8.02
 -17   1  13   58.09    8.72
  17  -1 -14   32.15    8.37
 -17   1  14   39.89    9.41
  17  -1 -15    0.07    7.39
 -17   1  15   -4.04    8.16
  17  -1 -16   54.54   11.44
 -17   1  16   50.91   12.97
  17  -1 -17   55.09   10.32
 -17   1  17   47.56   12.20
  17  -1 -18   45.61   11.09
 -17   1  18   35.29   13.88
  17  -1 -19    7.04    9.90
 -17   1  19    5.16   14.09
  17  -1 -20   46.59    8.51
 -17   1  20   55.65   11.72
  15  -1  19   57.81   10.60
 -15   1 -19   19.67    8.09
  15  -1  18   16.60   13.88
 -15   1 -18   -0.14   10.67
  15  -1  17   19.18   11.30
 -15   1 -17   10.60    9.55
  15  -1  16   10.88   11.93
 -15   1 -16   -5.23    9.97
  15  -1  15    5.16    9.07
 -15   1 -15    9.76    8.09
  15  -1  14   38.22   11.16
 -15   1 -14   39.40    8.02
  15  -1  13   38.36    9.35
 -15   1 -13   34.94    8.79
  15  -1  12   34.45    8.72
 -15   1 -12   47.21    8.72
  15  -1  11  111.09    9.55
 -15   1 -11  103.63    8.79
  15  -1  10  144.71    8.79
 -15   1 -10  167.16   10.39
  15  -1   9   35.71    7.18
 -15   1  -9   45.54    6.90
  15  -1   8  179.44   11.30
 -15   1  -8  198.76   11.86
  15  -1   7   17.02    7.04
 -15   1  -7   18.41    6.14
  15  -1   6   28.17    5.37
 -15   1  -6   17.99    4.67
  15  -1   5    3.84    4.53
 -15   1  -5    3.98    3.56
  15  -1   4  147.36    7.88
 -15   1  -4  173.02    7.95
  15  -1   3   14.30    4.53
 -15   1  -3   16.04    3.42
  15  -1   2  390.47   13.39
 -15   1  -2  383.71   12.00
  15  -1   1  241.02    9.35
 -15   1  -1  223.03    8.30
  15  -1   0  611.06   18.90
 -15   1   0  587.13   17.50
  15  -1  -1  408.74   23.22
 -15   1   1  409.93   17.37
  15  -1  -2  369.06   16.39
 -15   1   2  390.40   15.76
  15  -1  -3  368.64   12.55
 -15   1   3  353.16   14.37
  15  -1  -4  427.36   14.71
 -15   1   4  428.34   13.88
  15  -1  -5  140.80    7.11
 -15   1   5  119.74    7.11
  15  -1  -6   87.38    5.65
 -15   1   6  103.77    6.90
  15  -1  -7   57.88    5.37
 -15   1   7   49.03    5.65
  15  -1  -8   26.71    4.81
 -15   1   8   20.57    6.49
  15  -1  -9   73.99    5.72
 -15   1   9   68.83    6.42
  15  -1 -10   30.55    5.93
 -15   1  10   37.94    6.76
  15  -1 -11  189.34    9.28
 -15   1  11  203.15   10.53
  15  -1 -12   87.80    8.79
 -15   1  12   88.78   10.53
  15  -1 -13  240.74   11.23
 -15   1  13  232.02   11.02
  15  -1 -14   51.75    6.76
 -15   1  14   39.47    7.67
  15  -1 -15   96.66    8.37
 -15   1  15   90.87   10.74
  15  -1 -16   17.57    8.65
 -15   1  16   17.02    9.35
  15  -1 -17   11.23   10.46
 -15   1  17    8.58   12.41
  15  -1 -18   42.47   10.74
 -15   1  18   41.77   12.00
  15  -1 -19   -6.42   12.90
 -15   1  19    7.67   16.95
  15  -1 -20    5.37    9.76
 -15   1  20    8.16   14.51
  15  -1 -21   -2.30   13.04
 -15   1  21   49.17   27.62
  13  -1  20   10.32    7.81
 -13   1 -20   26.29    9.48
  13  -1  19    9.90   12.27
 -13   1 -19   30.89    9.48
  13  -1  18   36.75   11.30
 -13   1 -18   40.45    9.90
  13  -1  17   44.56   11.72
 -13   1 -17   53.49    9.55
  13  -1  16   15.83    9.55
 -13   1 -16   23.71    8.86
  13  -1  15   51.82    9.35
 -13   1 -15   70.65    9.00
  13  -1  14    8.51    8.16
 -13   1 -14    4.88    7.81
  13  -1  13   41.01    8.79
 -13   1 -13   49.58    8.37
  13  -1  12   20.57   10.25
 -13   1 -12   12.20    6.35
  13  -1  11   19.95    6.14
 -13   1 -11   16.39    5.44
  13  -1  10   46.24    6.63
 -13   1 -10   45.75    5.79
  13  -1   9  120.09   10.88
 -13   1  -9   90.17    8.02
  13  -1   8  563.56   21.83
 -13   1  -8  515.51   20.85
  13  -1   7  199.87   10.74
 -13   1  -7  233.35   11.65
  13  -1   6  169.61    9.35
 -13   1  -6  183.76    8.72
  13  -1   5  423.74   16.04
 -13   1  -5  461.53   16.18
  13  -1   4  385.03   13.95
 -13   1  -4  386.63   12.76
  13  -1   3  462.30   16.32
 -13   1  -3  476.95   15.48
  13  -1   2  223.86    8.65
 -13   1  -2  226.58    8.44
  13  -1   1  158.80    6.97
 -13   1  -1  163.40    6.90
  13  -1   0  119.95    5.79
 -13   1   0  103.28    5.65
  13  -1  -1  130.83    6.07
 -13   1   1  133.06    6.07
  13  -1  -2  253.36    8.30
 -13   1   2  299.32    9.41
  13  -1  -3  218.63    8.02
 -13   1   3  204.61    7.81
  13  -1  -4  806.46   22.46
 -13   1   4  770.06   22.46
  13  -1  -5 1034.65   27.41
 -13   1   5  972.65   27.83
  13  -1  -6  375.41   12.41
 -13   1   6  403.58   14.16
  13  -1  -7  201.41    8.86
 -13   1   7  152.52    7.67
  13  -1  -8   95.96    6.28
 -13   1   8   95.96    5.93
  13  -1  -9  203.78    9.90
 -13   1   9  182.79    9.69
  13  -1 -10  124.41    8.02
 -13   1  10  111.72    8.09
  13  -1 -11   49.10    5.44
 -13   1  11   40.73    5.93
  13  -1 -12   70.92    7.11
 -13   1  12   61.65    8.09
  13  -1 -13  171.28   11.44
 -13   1  13  123.65    9.76
  13  -1 -14   46.59    6.21
 -13   1  14   45.19    7.39
  13  -1 -15   64.09    7.67
 -13   1  15   62.90    8.09
  13  -1 -16   40.24    8.09
 -13   1  16   46.86    9.41
  13  -1 -17   53.21    9.07
 -13   1  17   59.00   10.74
  13  -1 -18   14.58    9.00
 -13   1  18   20.02   13.53
  13  -1 -19   16.81    9.83
 -13   1  19   37.73   13.53
  13  -1 -20   11.44    9.97
 -13   1  20   27.90   14.44
  13  -1 -21    8.44    9.41
 -13   1  21    9.00   14.02
  11  -1  21   -2.23   13.32
 -11   1 -21    4.11   12.48
  11  -1  20    3.70   10.95
 -11   1 -20   13.46    9.48
  11  -1  19   17.09   13.18
 -11   1 -19   -8.37    9.97
  11  -1  18   -3.21    9.62
 -11   1 -18    5.72    9.07
  11  -1  17   54.68   11.79
 -11   1 -17   64.16   10.25
  11  -1  16    2.86    8.23
 -11   1 -16    7.88    7.32
  11  -1  15   55.72    9.76
 -11   1 -15   52.23    7.88
  11  -1  14   16.88    8.23
 -11   1 -14   24.62    6.28
  11  -1  13  111.72   12.00
 -11   1 -13  117.58   11.44
  11  -1  12  101.68    9.41
 -11   1 -12   85.64    8.51
  11  -1  11  242.13   12.06
 -11   1 -11  215.22   12.06
  11  -1  10  174.07   10.74
 -11   1 -10  178.11   11.02
  11  -1   9   67.51    7.25
 -11   1  -9   83.83    7.32
  11  -1   8   25.11    4.95
 -11   1  -8   25.80    4.53
  11  -1   7   77.76    6.28
 -11   1  -7   76.57    5.72
  11  -1   6  389.14   14.99
 -11   1  -6  376.66   14.71
  11  -1   5  252.60   10.46
 -11   1  -5  294.58   10.88
  11  -1   4  498.98   16.81
 -11   1  -4  493.20   17.09
  11  -1   3  269.75   10.46
 -11   1  -3  272.54    9.76
  11  -1   2  470.88   15.13
 -11   1  -2  460.42   14.71
  11  -1   1  320.38   11.30
 -11   1  -1  354.34   11.72
  11  -1   0   58.58    4.04
 -11   1   0   36.06    3.42
  11  -1  -1  292.83    9.62
 -11   1   1  257.06    9.69
  11  -1  -2 1965.88   48.19
 -11   1   2 1907.09   49.65
  11  -1  -3  164.03    6.97
 -11   1   3  168.91    7.04
  11  -1  -4  195.20    7.32
 -11   1   4  184.04    7.67
  11  -1  -5  170.72    6.97
 -11   1   5  169.82    7.25
  11  -1  -6  559.80   16.46
 -11   1   6  536.02   16.95
  11  -1  -7  647.67   19.39
 -11   1   7  641.39   21.27
  11  -1  -8  348.21   12.97
 -11   1   8  361.81   12.90
  11  -1  -9  251.55   10.32
 -11   1   9  278.61   12.27
  11  -1 -10  479.32   17.92
 -11   1  10  472.13   16.88
  11  -1 -11   42.89    5.86
 -11   1  11   23.08    5.93
  11  -1 -12   75.81    6.49
 -11   1  12   77.55    7.74
  11  -1 -13   52.44    5.93
 -11   1  13   70.37    6.97
  11  -1 -14   13.88    6.14
 -11   1  14    7.39    6.63
  11  -1 -15  117.30    8.79
 -11   1  15   95.54    8.30
  11  -1 -16   40.59    7.88
 -11   1  16   49.65    9.21
  11  -1 -17   33.27    8.37
 -11   1  17   45.33   10.11
  11  -1 -18   48.33    9.28
 -11   1  18   42.61   10.88
  11  -1 -19   90.38   10.88
 -11   1  19   76.71   12.27
  11  -1 -20   23.15    9.41
 -11   1  20   31.03   13.46
  11  -1 -21   38.43    9.48
 -11   1  21   45.82   15.62
  11  -1 -22   -3.14   16.60
 -11   1  22    3.14   27.20
   9  -1  21   -1.81   12.55
  -9   1 -21   -2.58    9.97
   9  -1  20   29.78   14.02
  -9   1 -20   25.52   11.37
   9  -1  19   15.76   11.86
  -9   1 -19    1.33   10.46
   9  -1  18   14.30   14.30
  -9   1 -18   23.22   11.58
   9  -1  17    8.44    8.93
  -9   1 -17    1.05    7.32
   9  -1  16   -0.28    9.69
  -9   1 -16   -1.95    7.74
   9  -1  15   30.34    7.95
  -9   1 -15   26.92    6.28
   9  -1  14  122.46   11.58
  -9   1 -14  133.62   10.95
   9  -1  13  189.48   12.55
  -9   1 -13  188.92   11.86
   9  -1  12  104.61    9.76
  -9   1 -12  114.72    9.90
   9  -1  11  218.42   11.16
  -9   1 -11  227.77   11.79
   9  -1  10  183.97   10.18
  -9   1 -10  206.50   11.72
   9  -1   9  193.60   11.16
  -9   1  -9  206.29   11.37
   9  -1   8  206.43   11.23
  -9   1  -8  208.66   11.23
   9  -1   7  215.22   11.23
  -9   1  -7  216.47   10.67
   9  -1   6   31.66    4.04
  -9   1  -6   26.15    3.49
   9  -1   5  741.89   24.48
  -9   1  -5  712.73   23.29
   9  -1   4  113.54    6.35
  -9   1  -4  114.16    5.65
   9  -1   3   30.89    3.42
  -9   1  -3   40.24    3.21
   9  -1   2  268.98   10.88
  -9   1  -2  287.19   11.02
   9  -1   1 1327.28   35.50
  -9   1  -1 1159.83   32.78
   9  -1   0  614.61   17.16
  -9   1   0  637.77   17.99
   9  -1  -1 1180.89   30.55
  -9   1   1 1184.52   33.41
   9  -1  -2  635.46   17.50
  -9   1   2  669.57   19.74
   9  -1  -3 1212.35   31.17
  -9   1   3 1255.03   35.64
   9  -1  -4  188.02    6.56
  -9   1   4  159.56    6.69
   9  -1  -5  122.81    5.58
  -9   1   5  152.38    6.90
   9  -1  -6  212.57    8.37
  -9   1   6  235.09    9.48
   9  -1  -7   61.72    4.46
  -9   1   7   59.21    4.53
   9  -1  -8  447.59   15.55
  -9   1   8  448.14   16.81
   9  -1  -9   93.66    5.79
  -9   1   9   98.47    6.63
   9  -1 -10  371.29   15.06
  -9   1  10  448.14   17.23
   9  -1 -11  277.49   12.76
  -9   1  11  283.63   12.83
   9  -1 -12  386.43   16.81
  -9   1  12  405.39   15.55
   9  -1 -13  174.84    9.97
  -9   1  13  165.14    9.83
   9  -1 -14  165.14    9.28
  -9   1  14  154.26    9.69
   9  -1 -15   16.04    7.11
  -9   1  15    9.76    7.67
   9  -1 -16   94.15    9.00
  -9   1  16   85.15    9.83
   9  -1 -17   79.01    9.28
  -9   1  17   72.32   10.04
   9  -1 -18   13.32    8.30
  -9   1  18   19.81    9.76
   9  -1 -19    3.70    8.44
  -9   1  19    5.44   10.25
   9  -1 -20   18.83    7.81
  -9   1  20   23.22   10.32
   9  -1 -21   13.39    8.86
  -9   1  21   -1.74   13.18
   9  -1 -22    6.69    7.11
  -9   1  22    0.56    9.55
   7  -1  22   24.48   27.20
  -7   1 -22   16.67   16.74
  -7   1 -21   38.15   13.88
   7  -1  20   20.78   21.41
  -7   1 -20   20.85   13.67
   7  -1  19   35.36   17.09
  -7   1 -19   28.59   11.93
   7  -1  18   10.88   12.06
  -7   1 -18   17.78    9.07
   7  -1  17   37.03   15.27
  -7   1 -17    8.09   10.25
   7  -1  16   81.25   12.90
   7  -1  15   50.14    9.76
  -7   1 -15   20.02    8.16
   7  -1  14  246.11   17.23
   7  -1  13   34.80    7.88
  -7   1 -13   24.97    7.04
   7  -1  12   83.34   10.88
  -7   1 -12   79.29    7.88
   7  -1  11   59.70    7.25
  -7   1 -11   78.46    7.18
   7  -1  10   91.64    7.32
  -7   1 -10   85.78    6.49
   7  -1   9  310.06   13.81
  -7   1  -9  338.44   15.27
   7  -1   8  215.01   12.13
  -7   1  -8  220.38   11.37
   7  -1   7  747.67   29.64
  -7   1  -7  794.12   30.20
   7  -1   6  546.27   20.92
  -7   1  -6  527.02   20.64
   7  -1   5  700.74   24.48
  -7   1  -5  699.97   24.06
   7  -1   4  715.04   25.45
  -7   1  -4  708.90   22.67
   7  -1   3  193.88    8.51
  -7   1  -3  194.57    8.51
   7  -1   2  318.57   10.67
  -7   1  -2  312.78   11.72
   7  -1   1   72.88    3.49
  -7   1  -1  113.33    5.44
   7  -1   0   32.71    2.65
  -7   1   0   35.43    3.28
   7  -1  -1  565.79   15.76
  -7   1   1  701.44   21.20
   7  -1  -2   70.79    4.18
  -7   1   2   63.25    3.91
   7  -1  -3  270.80    8.51
  -7   1   3  249.74    8.72
   7  -1  -4  674.03   19.18
  -7   1   4  676.12   22.39
   7  -1  -5  692.72   21.06
  -7   1   5  714.69   25.11
   7  -1  -6  195.69    7.60
  -7   1   6  170.65    8.02
   7  -1  -7  419.20   14.30
  -7   1   7  430.08   15.83
   7  -1  -8  612.38   19.88
  -7   1   8  590.34   20.02
   7  -1  -9  145.20    7.67
  -7   1   9  130.41    8.37
   7  -1 -10  364.60   14.85
  -7   1  10  345.49   15.13
   7  -1 -11   55.93    5.37
  -7   1  11   62.49    6.14
   7  -1 -12   35.99    4.81
  -7   1  12   37.24    5.37
   7  -1 -13   88.36    7.46
  -7   1  13   71.48    7.67
   7  -1 -14   74.62    7.25
  -7   1  14   91.22    8.58
   7  -1 -15   27.62    8.23
  -7   1  15   27.62    9.21
   7  -1 -16  139.20    9.76
  -7   1  16  149.38   10.46
   7  -1 -17   38.91    9.14
  -7   1  17   34.24    8.58
   7  -1 -18   61.72    7.81
  -7   1  18   57.33    8.58
   7  -1 -19    6.76    7.18
  -7   1  19   15.55    8.65
   7  -1 -20   13.95    9.41
  -7   1  20   20.50    9.76
   7  -1 -21    0.07    8.02
  -7   1  21   -2.02   10.04
   7  -1 -22   -1.60    9.07
  -7   1  22    4.18   11.30
   5  -1  22   -3.70   10.46
  -5   1 -22    1.88   10.67
   5  -1  21   15.48   11.72
  -5   1 -21   20.08    9.62
   5  -1  20    8.58   10.74
  -5   1 -20   -0.28    8.86
   5  -1  19   15.34    9.21
  -5   1 -19   -1.67    7.95
   5  -1  18    3.00    9.62
  -5   1 -18   20.85    8.51
   5  -1  17   13.46    8.44
  -5   1 -17   74.62    9.14
  -5   1 -16  153.64   11.51
   5  -1  15    2.86    7.95
  -5   1 -15   90.80    8.86
  -5   1 -14  193.32   12.06
  -5   1 -13  127.13   13.25
   5  -1  11    7.46    8.44
  -5   1  -9   -1.05    4.74
   5  -1   6  192.76   10.04
  -5   1  -6  156.70    9.48
   5  -1   5  448.91   16.04
  -5   1  -5  484.06   22.46
   5  -1   4 1809.04   48.68
  -5   1  -4 1666.84   67.37
   5  -1   3 1325.18   36.54
  -5   1  -3 1239.27   49.24
   5  -1   2  987.86   26.57
  -5   1  -2 1029.70   44.49
   5  -1   1   12.13    2.30
  -5   1  -1   38.43    2.72
   5  -1   0  233.00    7.53
  -5   1   0  208.59    7.60
   5  -1  -1 1257.05   31.31
  -5   1   1 1226.85   34.94
   5  -1  -2  247.71    7.25
  -5   1   2  245.69    7.88
   5  -1  -3  156.70    6.69
  -5   1   3  216.26    8.65
   5  -1  -4  208.59    7.74
  -5   1   4  214.59    8.51
   5  -1  -5  471.09   15.34
  -5   1   5  470.53   17.37
   5  -1  -6  583.79   18.62
  -5   1   6  656.18   20.92
   5  -1  -7 1399.60   38.98
  -5   1   7 1380.77   41.15
   5  -1  -8 1095.46   33.20
  -5   1   8 1200.00   39.26
   5  -1  -9  832.55   28.17
  -5   1   9  778.29   26.50
   5  -1 -10  266.75   12.20
  -5   1  10  243.60   13.39
   5  -1 -11   38.36    4.74
  -5   1  11   56.07    6.00
   5  -1 -12   22.04    5.16
  -5   1  12   51.12    6.83
   5  -1 -13    3.28    5.02
  -5   1  13    9.48    6.21
   5  -1 -14   75.04    6.97
  -5   1  14   54.68    7.39
   5  -1 -15   35.99    6.69
  -5   1  15   39.82    7.60
   5  -1 -16   77.27    8.79
  -5   1  16   94.78    9.41
   5  -1 -17   28.45    6.90
  -5   1  17   24.41    7.53
   5  -1 -18   92.06    9.97
  -5   1  18   90.59   10.39
   5  -1 -19   23.01    7.67
  -5   1  19   18.48    8.65
   5  -1 -20   95.89    9.76
  -5   1  20  104.47   10.95
   5  -1 -21    5.37   10.60
  -5   1  21   27.83   12.62
   5  -1 -22   37.52   11.09
  -5   1  22   34.94   13.32
   5  -1 -23   -2.16   10.88
  -5   1  23   42.26   10.81
   3  -1  23   -3.00   16.53
  -3   1 -23    0.98    7.25
   3  -1  22   -1.39   11.37
  -3   1 -22   -2.09    9.76
   3  -1  21    5.65   11.37
  -3   1 -21    7.74   11.16
   3  -1  20   14.23    9.14
  -3   1 -20   18.97    8.16
   3  -1  19   22.80   10.25
  -3   1 -19   17.16    8.58
   3  -1  18   18.41    7.95
  -3   1 -18   19.46    7.32
   3  -1  17   11.44    7.04
  -3   1 -17   12.20    6.42
   3  -1  16   40.31   10.25
  -3   1 -16   31.94    7.60
   3  -1  15  122.88   10.39
  -3   1 -15  114.16    9.41
   3  -1  14  233.70   12.06
  -3   1 -14  239.07   12.97
   3  -1  13  109.56    8.86
  -3   1 -13  110.05    8.30
   3  -1  12  243.04   12.48
  -3   1 -12  248.20   13.04
   3  -1  11  289.70   13.32
  -3   1 -11  294.65   13.88
   3  -1  10  523.39   20.22
  -3   1 -10  515.72   21.41
   3  -1   9  191.02   11.09
  -3   1  -9  200.92   10.11
   3  -1   8  195.41   10.88
  -3   1  -8  185.16    9.90
   3  -1   7  226.86   17.30
  -3   1  -7  213.54   10.25
   3  -1   6 1192.61   57.95
  -3   1  -6 1097.00   33.89
   3  -1   5   13.88    4.18
  -3   1  -5   17.09    2.51
   3  -1   4  216.75   13.46
  -3   1  -4  158.10    8.93
   3  -1   3 1004.24   41.91
  -3   1  -3  945.11   37.80
   3  -1   2 3497.84  126.58
  -3   1   3  206.22   12.62
  -3   1   4  934.71   39.40
   3  -1  -5  975.79   38.01
  -3   1   5 1242.19   48.05
   3  -1  -6  737.28   22.53
  -3   1   6  709.74   34.03
   3  -1  -7  931.23   29.15
  -3   1   7  916.23   40.59
   3  -1  -8   96.80    6.28
  -3   1   8  102.52    9.62
   3  -1  -9  266.26   11.86
  -3   1   9  347.37   21.83
   3  -1 -10  171.70   10.04
  -3   1  10  173.93   12.76
   3  -1 -11  425.41   17.99
  -3   1  11  432.10   17.71
   3  -1 -12  302.88   13.88
  -3   1  12  294.58   13.53
   3  -1 -13  294.65   14.09
  -3   1  13  341.93   14.65
   3  -1 -14   37.87    7.39
  -3   1  14   51.61    8.86
   3  -1 -15   43.59    6.49
  -3   1  15   41.98    7.74
   3  -1 -16   22.53    6.35
  -3   1  16   25.18    8.16
   3  -1 -17   35.71    6.35
  -3   1  17   37.59    7.67
   3  -1 -18   15.20    6.63
  -3   1  18   24.34    7.95
   3  -1 -19   26.43    8.86
  -3   1  19   17.99   10.32
   3  -1 -20   33.61    7.95
  -3   1  20   23.29   11.86
   3  -1 -21   22.46   10.88
  -3   1  21   33.13   13.46
   3  -1 -22   29.57   10.25
  -3   1  22   38.29   13.53
   3  -1 -23   24.34   12.69
  -3   1  23   -9.07   20.85
   1  -1  23  -16.18   17.99
  -1   1 -23    1.33    9.83
   1  -1  22   18.76    9.83
  -1   1 -22    5.23    8.51
   1  -1  21   11.30    9.69
  -1   1 -21   20.99    8.93
   1  -1  20   20.15   13.60
  -1   1 -20   26.85   11.58
   1  -1  19   43.73    9.83
  -1   1 -19   63.74    9.97
   1  -1  18   15.97    7.46
  -1   1 -18   11.86    6.97
   1  -1  17   64.51    8.09
  -1   1 -17   58.16    7.81
   1  -1  16   25.25    6.97
  -1   1 -16   26.43    6.28
   1  -1  15  132.50    9.48
  -1   1 -15  111.44    8.65
   1  -1  14   27.34    8.09
  -1   1 -14   36.26    7.60
   1  -1  13  154.19    8.72
  -1   1 -13  137.04    8.58
   1  -1  12   33.47    5.16
  -1   1 -12   45.89    5.44
   1  -1  11  131.32    9.21
  -1   1 -11  126.16    8.86
   1  -1  10  352.04   15.13
  -1   1 -10  367.53   15.06
   1  -1   9  295.00   12.06
  -1   1  -9  267.59   11.58
   1  -1   8 1249.24   40.31
  -1   1  -8 1207.12   37.66
   1  -1   7  520.53   20.29
  -1   1  -7  534.97   19.74
   1  -1   6  696.35   23.71
  -1   1  -6  688.33   22.39
   1  -1   5 1082.70   33.06
  -1   1  -5 1063.73   30.75
   1  -1   4  313.55   12.76
  -1   1  -4  261.66    9.62
   1  -1   3  694.11   22.18
  -1   1  -3  649.34   19.04
   1  -1   2  162.49    6.07
  -1   1  -2  160.82    5.79
   1  -1   1  121.69    4.74
  -1   1  -1  106.91    3.77
   1  -1   0 1084.03   27.83
   1  -1  -1   15.41    1.33
  -1   1   1   24.55    1.53
   1  -1  -2   94.57    4.39
  -1   1   2  139.83    5.65
   1  -1  -3 2614.94   68.41
  -1   1   3 2753.30   70.37
   1  -1  -4 1784.14   67.30
  -1   1   4 1775.07   48.75
   1  -1  -5  593.13   25.39
  -1   1   5  586.86   18.83
   1  -1  -6  187.11   12.00
  -1   1   6  164.79    7.88
   1  -1  -7  171.35   10.74
  -1   1   7  178.74    9.14
   1  -1  -8  276.86   15.34
  -1   1   8  263.13   12.41
  -1   1   9  133.41   15.34
  -1   1  13   52.58   14.51
  -1   1  14  235.44   20.92
   1  -1 -15  115.28   11.93
   1  -1 -16   26.01    6.35
  -1   1  16    5.58    6.07
   1  -1 -17   89.06    8.86
   1  -1 -18    1.95    6.42
  -1   1  18   -4.04    7.81
   1  -1 -19   23.92    9.00
  -1   1  19    3.84   10.04
   1  -1 -20   -3.42   11.44
  -1   1  20  -13.11   13.74
   1  -1 -21    6.07    8.86
  -1   1  21    8.58   10.25
   1  -1 -22   58.86   10.39
  -1   1  22   43.10   11.16
   1  -1 -23    7.88   19.04
  -1   1  23  -13.32   33.20
  -1  -1  23   -6.07   10.04
   1   1 -23    0.14    7.46
  -1  -1  22   46.59   12.00
   1   1 -22   39.12   10.39
  -1  -1  21   17.43   11.79
   1   1 -21    6.14    9.90
  -1  -1  20   -1.60   11.09
   1   1 -20    5.30    7.88
  -1  -1  19    9.48    7.60
   1   1 -19   12.06    7.32
  -1  -1  18   10.25    8.65
   1   1 -18   -2.86    7.74
  -1  -1  17   98.68   10.53
   1   1 -17   81.66    8.72
  -1  -1  16   39.47    7.53
   1   1 -16   45.82    6.49
  -1  -1  15  125.60    8.23
   1   1 -15  150.08    8.65
  -1  -1  14  238.72   12.76
   1   1 -14  231.67   13.60
  -1  -1  13  171.35    9.69
   1   1 -13  209.98   11.37
  -1  -1  12   63.32    5.93
   1   1 -12   69.11    5.86
  -1  -1  11  186.90    9.90
   1   1 -11  185.92    9.83
  -1  -1  10   60.60    6.35
   1   1 -10   61.09    6.00
  -1  -1   9  157.26    8.86
   1   1  -9  130.76    7.74
  -1  -1   8  272.47   12.55
   1   1  -8  274.08   11.72
  -1  -1   7  188.16   10.39
   1   1  -7  189.41    9.35
  -1  -1   6  197.22    8.93
   1   1  -6  187.88    8.37
  -1  -1   5  648.57   21.69
   1   1  -5  593.97   19.46
  -1  -1   4 1906.11   52.44
   1   1  -4 1773.61   46.31
  -1  -1   3 2715.58   69.88
   1   1  -3 2811.89   70.58
  -1  -1   2   97.57    4.18
   1   1  -2  138.15    4.67
  -1  -1   1   17.37    1.46
   1   1  -1   24.34    1.26
  -1  -1   0 1061.36   37.80
  -1  -1  -1  117.16    4.60
   1   1   1  112.21    4.11
  -1  -1  -2  173.93    6.83
   1   1   2  167.72    6.83
  -1  -1  -3  656.04   19.88
   1   1   3  713.29   22.87
  -1  -1  -4  326.52   11.37
   1   1   4  243.88    9.00
  -1  -1  -5 1062.90   33.54
   1   1   5 1107.32   34.38
  -1  -1  -6  727.03   24.76
   1   1   6  665.31   22.39
  -1  -1  -7  485.73   18.20
   1   1   7  547.59   20.15
  -1  -1  -8 1192.26   36.96
   1   1   8 1178.24   37.17
  -1  -1  -9  284.54   13.95
   1   1   9  253.01   12.00
  -1  -1 -10  350.44   15.90
   1   1  10  351.14   15.48
  -1  -1 -11  117.65    7.81
   1   1  11  124.28    7.11
  -1  -1 -12   32.64    4.39
   1   1  12   39.33    5.51
  -1  -1 -13  154.61    8.72
   1   1  13  132.92    8.30
  -1  -1 -14   40.66    7.53
   1   1  14   42.89    8.23
   1   1  15  134.67    9.00
  -1  -1 -16    6.97    5.65
   1   1  16   11.65    6.76
   1   1  17   63.88    9.21
  -1  -1 -18   -1.39    9.41
   1   1  18   19.67    9.21
  -1  -1 -19   24.13    8.65
   1   1  19   64.58    9.69
  -1  -1 -20   27.83    8.02
   1   1  20   17.57   10.18
  -1  -1 -21   35.57   10.60
   1   1  21   18.83   12.69
  -1  -1 -22    2.16   20.02
   1   1  22   21.55   18.97
  -3  -1  23   12.55   10.11
   3   1 -23    1.05    8.79
  -3  -1  22   18.20   14.30
   3   1 -22   22.94   10.95
  -3  -1  21   45.54   14.85
   3   1 -21   42.19   12.34
  -3  -1  20   50.07   10.46
   3   1 -20   35.29    8.58
  -3  -1  19   21.62    8.58
   3   1 -19   25.18    7.46
  -3  -1  18    6.07    8.79
   3   1 -18   14.37    7.95
  -3  -1  17   21.97    9.48
   3   1 -17   34.38    9.21
  -3  -1  16   25.25    6.83
   3   1 -16   23.92    6.00
  -3  -1  15   44.91    6.42
   3   1 -15   43.59    6.00
  -3  -1  14   43.10    7.04
   3   1 -14   49.31    6.63
  -3  -1  13  289.70   12.62
   3   1 -13  349.32   15.20
  -3  -1  12  302.32   12.97
   3   1 -12  303.57   13.60
  -3  -1  11  452.68   17.57
   3   1 -11  445.70   18.48
  -3  -1  10  192.76   10.18
   3   1 -10  198.27   10.32
  -3  -1   9  283.07   12.41
   3   1  -9  351.97   14.23
  -3  -1   8  119.88    6.97
   3   1  -8  104.89    6.14
  -3  -1   7 1009.48   32.78
   3   1  -7  980.60   29.92
  -3  -1   6  781.78   24.76
   3   1  -6  755.21   22.67
  -3  -1   5 1192.19   35.15
   3   1  -5 1252.66   35.85
  -3  -1   4 1038.07   29.01
   3   1  -4  995.81   27.48
  -3  -1   3  201.48    7.11
   3   1  -3  276.73    8.79
  -3  -1   2 2909.45   70.51
   3   1  -2 2960.01   69.95
  -3  -1   1 1509.58   51.89
   3   1  -1 1676.04   53.98
  -3  -1   0 1214.16   41.91
   3   1   0 1248.26   30.13
  -3  -1  -1 2833.43   68.69
   3   1   1 2776.32   66.60
  -3  -1  -2 3467.64   87.24
   3   1   2 3279.91   80.34
  -3  -1  -3  985.28   28.73
   3   1   3 1061.99   31.10
  -3  -1  -4  223.30    9.00
   3   1   4  167.16    7.46
  -3  -1  -5   15.06    2.79
   3   1   5    9.21    3.21
  -3  -1  -6 1269.67   39.75
   3   1   6 1160.39   35.57
  -3  -1  -7  243.95   11.65
   3   1   7  224.70   12.69
  -3  -1  -8  194.01   10.18
   3   1   8  200.15   10.11
  -3  -1  -9  191.22   10.25
   3   1   9  191.71    9.90
  -3  -1 -10  536.36   22.11
   3   1  10  504.77   21.62
  -3  -1 -11  289.70   14.23
   3   1  11  291.86   13.95
  -3  -1 -12  240.74   13.39
   3   1  12  235.51   11.65
  -3  -1 -13  106.21    8.37
   3   1  13  112.91    8.93
  -3  -1 -14  243.39   13.25
   3   1  14  219.05   12.90
  -3  -1 -15  136.76    8.79
   3   1  15  112.00    9.07
  -3  -1 -16   35.29    5.93
   3   1  16   31.10    6.76
  -3  -1 -17   10.32    7.11
   3   1  17   19.39    8.93
  -3  -1 -18   24.62    7.95
   3   1  18    3.91    8.93
  -3  -1 -19   10.46    7.81
   3   1  19   31.10    9.76
  -3  -1 -20   21.90    9.07
   3   1  20   15.13    9.62
  -3  -1 -21    0.00    9.55
   3   1  21    9.76   12.83
  -3  -1 -22   10.53   10.39
   3   1  22    7.11   10.11
  -5  -1  23    0.98   12.90
   5   1 -23    8.72    9.00
  -5  -1  22   36.12   16.74
   5   1 -22   23.99   13.25
  -5  -1  21   -1.53   10.11
   5   1 -21   -0.84    8.93
  -5  -1  20   82.29   10.25
   5   1 -20   93.45    9.41
  -5  -1  19   10.67   10.32
   5   1 -19   27.06    9.28
  -5  -1  18   82.57   10.32
   5   1 -18   86.27    9.07
  -5  -1  17   12.27    8.44
   5   1 -17   32.57    7.46
  -5  -1  16   79.36    8.93
   5   1 -16  102.87    9.41
  -5  -1  15   28.66    6.42
   5   1 -15   41.15    6.00
  -5  -1  14   67.58    7.25
   5   1 -14   53.14    5.93
  -5  -1  13   -2.37    6.00
   5   1 -13    4.81    4.88
  -5  -1  12   26.01    5.58
   5   1 -12   52.79    5.23
  -5  -1  11   36.54    5.72
   5   1 -11   62.21    5.65
  -5  -1  10  285.37   12.00
   5   1 -10  262.15   10.88
  -5  -1   9  849.42   29.43
   5   1  -9  799.84   27.27
  -5  -1   8 1156.42   36.82
   5   1  -8 1228.60   37.52
  -5  -1   7 1475.54   45.33
   5   1  -7 1408.87   39.82
  -5  -1   6  618.10   20.92
   5   1  -6  642.72   21.76
  -5  -1   5  482.18   15.55
   5   1  -5  479.32   14.71
  -5  -1   4  210.12    7.95
   5   1  -4  219.26    7.32
  -5  -1   3  165.84    6.42
   5   1  -3  232.23    7.81
  -5  -1   2  262.43    8.02
   5   1  -2  258.80    7.32
  -5  -1   1 1230.62   31.73
   5   1  -1 1290.04   32.71
  -5  -1   0  240.18    7.88
   5   1   0  208.94    7.25
  -5  -1  -1   15.48    1.33
   5   1   1   37.31    1.88
  -5  -1  -2  979.70   28.59
   5   1   2 1082.70   30.62
  -5  -1  -3 1337.04   37.17
   5   1   3 1292.06   33.96
  -5  -1  -4 1834.07   49.03
   5   1   4 1747.94   45.61
  -5  -1  -5  466.83   16.46
   5   1   5  477.50   17.30
  -5  -1  -6  182.86    8.37
   5   1   6  165.77    8.30
  -5  -1  -7  252.11   12.13
   5   1   7  238.72   12.48
  -5  -1  -8  183.55    9.97
   5   1   8  156.98    9.48
  -5  -1  -9   32.71    4.11
   5   1   9   38.08    4.88
  -5  -1 -10  109.91    7.25
   5   1  10  112.63    6.69
  -5  -1 -11   75.18    6.14
   5   1  11   60.46    6.63
  -5  -1 -12  269.75   13.67
   5   1  12  246.74   11.65
  -5  -1 -13  146.59   11.02
   5   1  13  116.26   10.46
  -5  -1 -14  177.14   10.11
   5   1  14  184.53   10.74
  -5  -1 -15   80.34    7.67
   5   1  15   72.81    8.30
  -5  -1 -16  183.97   11.51
   5   1  16  165.84   11.51
  -5  -1 -17   64.16    7.32
   5   1  17   64.44    8.93
  -5  -1 -18   12.62    7.04
   5   1  18   28.52    8.23
  -5  -1 -19    1.39   11.09
   5   1  19  -11.44   12.76
  -5  -1 -20    8.09    8.86
   5   1  20    2.44   10.11
  -5  -1 -21    6.21    8.30
   5   1  21   13.46    9.90
  -5  -1 -22   -2.58    8.65
   5   1  22   -4.60    9.07
  -7  -1  23   67.79   23.78
   7   1 -23    8.44    9.55
  -7  -1  22   -3.00   11.72
   7   1 -22   -7.60    9.76
  -7  -1  21    9.76   12.90
   7   1 -21   -7.60    9.55
  -7  -1  20    7.11   10.11
   7   1 -20   11.72    7.95
  -7  -1  19    2.16    9.28
   7   1 -19    5.37    8.65
  -7  -1  18   61.44   11.93
   7   1 -18   48.26   10.25
  -7  -1  17   34.03    9.35
   7   1 -17   44.42    8.37
  -7  -1  16  150.92   10.81
   7   1 -16  142.90    8.65
  -7  -1  15   15.13    6.49
   7   1 -15   24.48    5.86
  -7  -1  14   79.08    7.39
   7   1 -14   89.20    6.97
  -7  -1  13   91.64    8.44
   7   1 -13   91.43    7.32
  -7  -1  12   35.22    5.79
   7   1 -12   28.45    4.60
  -7  -1  11   57.26    6.14
   7   1 -11   60.18    5.58
  -7  -1  10  370.59   14.71
   7   1 -10  334.33   14.30
  -7  -1   9  143.66    8.86
   7   1  -9  136.27    8.37
  -7  -1   8  619.42   20.29
   7   1  -8  562.93   19.04
  -7  -1   7  405.12   16.18
   7   1  -7  411.32   14.65
  -7  -1   6  202.94    8.65
   7   1  -6  155.17    6.56
  -7  -1   5  691.05   21.62
   7   1  -5  695.09   19.88
  -7  -1   4  712.53   22.73
   7   1  -4  678.91   19.39
  -7  -1   3  291.09    9.21
   7   1  -3  270.24    8.30
  -7  -1   2   79.50    3.35
   7   1  -2   67.23    3.35
  -7  -1   1  593.55   17.30
   7   1  -1  686.51   19.11
  -7  -1   0   30.55    2.09
   7   1   0   30.48    2.02
  -7  -1  -1   78.39    3.70
   7   1   1  120.23    4.81
  -7  -1  -2  325.33   10.88
   7   1   2  317.52   10.53
  -7  -1  -3  198.55    7.95
   7   1   3  183.62    7.39
  -7  -1  -4  715.66   24.27
   7   1   4  713.08   24.41
  -7  -1  -5  664.61   22.04
   7   1   5  727.66   33.47
  -7  -1  -6  529.39   18.97
   7   1   6  530.79   19.95
  -7  -1  -7  762.60   27.97
   7   1   7  766.02   27.27
  -7  -1  -8  215.98   11.02
   7   1   8  199.38    9.69
  -7  -1  -9  340.54   15.48
   7   1   9  333.70   13.32
  -7  -1 -10   91.01    7.04
   7   1  10   79.01    6.00
  -7  -1 -11   65.28    5.65
   7   1  11   85.43    6.42
  -7  -1 -12   83.90    6.69
   7   1  12   70.16    6.56
  -7  -1 -13   49.51    6.35
   7   1  13   36.47    5.93
  -7  -1 -14  255.04   12.00
   7   1  14  224.49   11.65
  -7  -1 -15   41.49    7.53
   7   1  15   51.26    8.79
  -7  -1 -16   86.20    7.88
   7   1  16   74.62    8.65
  -7  -1 -17   41.91    7.53
   7   1  17   38.78    8.72
  -7  -1 -18   25.39    8.72
   7   1  18   16.74   10.25
  -7  -1 -19   26.78    9.55
   7   1  19   32.43   10.25
  -7  -1 -20   22.73    9.69
   7   1  20   26.92   12.97
  -7  -1 -21   26.43   10.25
   7   1  21   27.13   13.60
  -7  -1 -22    8.16    6.14
   7   1  22    6.76   10.32
  -9  -1  22   13.88   13.25
   9   1 -22    1.12    8.02
  -9  -1  21   12.97   10.46
   9   1 -21    9.76    8.72
  -9  -1  20   22.73    9.55
   9   1 -20   20.85    9.07
  -9  -1  19    7.18   10.81
   9   1 -19    7.95    8.79
  -9  -1  18   17.99    9.97
   9   1 -18    9.90    7.95
  -9  -1  17   66.81   12.48
   9   1 -17   66.81   10.88
  -9  -1  16   94.71    9.76
   9   1 -16   83.13    8.37
  -9  -1  15   15.55    9.55
   9   1 -15   12.48    7.74
  -9  -1  14  145.41    9.90
   9   1 -14  155.59   10.11
  -9  -1  13  156.63   10.53
   9   1 -13  145.75    9.48
  -9  -1  12  388.80   15.48
   9   1 -12  384.54   15.97
  -9  -1  11  279.72   12.34
   9   1 -11  286.21   12.48
  -9  -1  10  365.64   15.27
   9   1 -10  405.53   15.13
  -9  -1   9   91.36    7.11
   9   1  -9   91.99    6.49
  -9  -1   8  452.82   17.30
   9   1  -8  437.06   15.48
  -9  -1   7   63.32    5.23
   9   1  -7   55.09    4.18
  -9  -1   6  223.30    9.55
   9   1  -6  218.49    8.65
  -9  -1   5  127.83    6.56
   9   1  -5  147.15    6.49
  -9  -1   4  191.16    7.46
   9   1  -4  163.40    5.79
  -9  -1   3 1256.98   33.82
   9   1  -3 1309.49   32.78
  -9  -1   2  667.75   19.46
   9   1  -2  631.70   18.13
  -9  -1   1 1219.39   34.10
   9   1  -1 1170.50   31.31
  -9  -1   0  651.50   19.81
   9   1   0  644.46   18.41
  -9  -1  -1 1290.66   34.03
   9   1   1 1210.32   32.29
  -9  -1  -2  256.85    9.35
   9   1   2  290.18    9.90
  -9  -1  -3   35.92    3.00
   9   1   3   45.05    3.63
  -9  -1  -4  110.12    5.86
   9   1   4  111.51    6.00
  -9  -1  -5  733.87   24.06
   9   1   5  738.89   24.06
  -9  -1  -6   32.43    3.70
   9   1   6   24.76    3.70
  -9  -1  -7  200.71   10.81
   9   1   7  227.91   11.79
  -9  -1  -8  197.29   10.60
   9   1   8  191.92    9.69
  -9  -1  -9  183.62   10.32
   9   1   9  211.59   14.92
  -9  -1 -10  188.57   11.09
   9   1  10  207.82   10.67
  -9  -1 -11  206.57   11.23
   9   1  11  216.54    9.97
  -9  -1 -12  100.15    8.51
   9   1  12  119.32    9.07
  -9  -1 -13  208.94   10.67
   9   1  13  198.34   10.46
  -9  -1 -14  141.85   10.67
   9   1  14  131.95   10.18
  -9  -1 -15   26.92    6.69
   9   1  15   26.92    7.67
  -9  -1 -16    3.84    6.28
   9   1  16    5.16    7.74
  -9  -1 -17    1.05    8.23
   9   1  17    2.44    9.35
  -9  -1 -18   16.39    7.81
   9   1  18   28.17    9.28
  -9  -1 -19    3.49    8.16
   9   1  19    3.28    9.28
  -9  -1 -20   28.31    9.83
   9   1  20   53.21   10.81
  -9  -1 -21    5.72    9.28
   9   1  21    2.02   13.60
  -9  -1 -22   -6.28   16.67
   9   1  22   10.25   15.48
 -11  -1  22    0.91    9.35
  11   1 -22   -0.28    5.72
 -11  -1  21   48.05   13.18
  11   1 -21   37.17   10.88
 -11  -1  20   11.86   12.27
  11   1 -20    4.39    9.62
 -11  -1  19   85.43   12.62
  11   1 -19   72.53   11.02
 -11  -1  18   38.29   12.90
  11   1 -18   59.35   10.67
 -11  -1  17   47.63   10.11
  11   1 -17   41.49    8.65
 -11  -1  16   57.88   10.81
  11   1 -16   44.28    9.21
 -11  -1  15  108.86    9.21
  11   1 -15  100.98    8.44
 -11  -1  14   12.41    9.21
  11   1 -14    5.37    7.25
 -11  -1  13   51.47    6.69
  11   1 -13   71.62    6.21
 -11  -1  12   70.16    7.39
  11   1 -12   73.51    6.49
 -11  -1  11   26.78    5.58
  11   1 -11   24.76    4.67
 -11  -1  10  468.51   17.92
  11   1 -10  452.40   17.57
 -11  -1   9  239.97   11.86
  11   1  -9  267.17   12.34
 -11  -1   8  347.58   13.18
  11   1  -8  343.47   13.11
 -11  -1   7  669.91   23.01
  11   1  -7  634.70   20.50
 -11  -1   6  598.15   20.15
  11   1  -6  506.86   15.48
 -11  -1   5  174.63    7.95
  11   1  -5  179.09    6.69
 -11  -1   4  193.60    7.67
  11   1  -4  183.00    5.86
 -11  -1   3  165.77    6.76
  11   1  -3  162.84    6.56
 -11  -1   2 2069.86   53.84
  11   1  -2 1928.15   50.63
 -11  -1   1  303.57   10.53
  11   1  -1  250.29    8.58
 -11  -1   0   62.14    3.84
  11   1   0   32.64    3.00
 -11  -1  -1  318.08   10.39
  11   1   1  349.88   11.51
 -11  -1  -2  455.26   13.88
  11   1   2  433.22   13.74
 -11  -1  -3  276.86   13.74
  11   1   3  253.78    9.83
 -11  -1  -4  478.76   17.02
  11   1   4  491.59   17.50
 -11  -1  -5  225.82    9.83
  11   1   5  292.42   12.13
 -11  -1  -6  390.68   16.04
  11   1   6  360.06   15.90
 -11  -1  -7   73.44    5.86
  11   1   7   76.57    6.00
 -11  -1  -8   27.13    4.60
  11   1   8   27.27    6.42
 -11  -1  -9   59.63    5.86
  11   1   9   85.36    6.83
 -11  -1 -10  177.00   10.60
  11   1  10  177.70   10.25
 -11  -1 -11  241.16   12.83
  11   1  11  198.97   12.20
 -11  -1 -12   84.04    7.53
  11   1  12   92.54    7.53
 -11  -1 -13  104.05    8.86
  11   1  13  119.18    9.62
 -11  -1 -14    8.23    6.28
  11   1  14   27.48    7.46
 -11  -1 -15   55.16    7.04
  11   1  15   59.98    9.00
 -11  -1 -16    6.35    7.32
  11   1  16    4.25    8.16
 -11  -1 -17   65.07    8.23
  11   1  17   86.48   10.32
 -11  -1 -18   -0.28    9.41
  11   1  18   10.81   12.00
 -11  -1 -19    1.88    8.23
  11   1  19    9.83   10.88
 -11  -1 -20   22.46    8.37
  11   1  20   14.16   11.23
 -11  -1 -21    6.35    9.14
  11   1  21    3.98   10.18
 -13  -1  22   -4.04    5.86
  13   1 -22   -0.77    7.25
 -13  -1  21    9.97    8.58
  13   1 -21    7.32    8.02
 -13  -1  20   19.95   13.53
  13   1 -20   24.48   10.39
 -13  -1  19   34.45   15.20
  13   1 -19   36.68   12.27
 -13  -1  18   18.20   10.60
  13   1 -18   21.97    9.14
 -13  -1  17   53.35   12.83
  13   1 -17   64.37   10.81
 -13  -1  16   34.94    8.37
  13   1 -16   42.54    8.09
 -13  -1  15   69.46    9.41
  13   1 -15   93.10    9.14
 -13  -1  14   48.96    7.39
  13   1 -14   48.61    6.49
 -13  -1  13  155.52   10.18
  13   1 -13  137.46    8.72
 -13  -1  12   60.46    7.25
  13   1 -12   45.75    6.42
 -13  -1  11   46.93    5.79
  13   1 -11   35.85    4.95
 -13  -1  10  125.32    8.58
  13   1 -10  120.23    7.46
 -13  -1   9  198.34    9.35
  13   1  -9  183.20    9.07
 -13  -1   8  103.35    6.69
  13   1  -8   85.92    5.65
 -13  -1   7  190.74    8.72
  13   1  -7  148.41    6.90
 -13  -1   6  399.19   13.60
  13   1  -6  394.72   12.97
 -13  -1   5 1028.17   29.36
  13   1  -5  963.87   25.66
 -13  -1   4  778.29   23.01
  13   1  -4  736.38   20.50
 -13  -1   3  202.38    7.04
  13   1  -3  196.53    7.11
 -13  -1   2  264.80    9.21
  13   1  -2  299.95   10.18
 -13  -1   1  133.62    6.28
  13   1  -1  133.83    6.07
 -13  -1   0  135.43    6.28
  13   1   0  109.07    5.44
 -13  -1  -1  153.36    5.93
  13   1   1  162.21    6.76
 -13  -1  -2  228.40    8.23
  13   1   2  227.63    9.35
 -13  -1  -3  466.28   15.06
  13   1   3  485.25   16.32
 -13  -1  -4  362.23   14.51
  13   1   4  369.90   14.23
 -13  -1  -5  423.87   17.37
  13   1   5  469.14   19.25
 -13  -1  -6  143.52    8.37
  13   1   6  185.16    9.90
 -13  -1  -7  201.20   11.02
  13   1   7  237.25   11.23
 -13  -1  -8  538.67   21.20
  13   1   8  471.09   18.69
 -13  -1  -9  114.93    8.44
  13   1   9  105.31    8.23
 -13  -1 -10   44.91    6.21
  13   1  10   41.98    6.49
 -13  -1 -11   18.76    6.28
  13   1  11    8.93    6.69
 -13  -1 -12   12.55    6.90
  13   1  12   15.97    9.00
 -13  -1 -13   46.66    6.83
  13   1  13   31.24    7.25
 -13  -1 -14   10.18    7.67
  13   1  14   -0.77    8.65
 -13  -1 -15   47.70    7.67
  13   1  15   64.51    9.48
 -13  -1 -16   21.06    7.81
  13   1  16   25.66    8.72
 -13  -1 -17   29.78    8.65
  13   1  17   41.84   10.60
 -13  -1 -18   38.71    9.55
  13   1  18   21.41   10.74
 -13  -1 -19   19.53    9.62
  13   1  19   12.00   13.95
 -13  -1 -20   11.37    8.02
  13   1  20    9.90   10.88
  13   1  21    0.35    9.00
 -15  -1  21    5.16    7.53
  15   1 -21    1.95    6.63
 -15  -1  20   -2.16   15.13
  15   1 -20    3.21   11.93
 -15  -1  19   10.74   13.60
  15   1 -19   -3.28    9.97
 -15  -1  18   32.08   12.27
  15   1 -18   27.06    9.69
 -15  -1  17   20.78    9.21
  15   1 -17   18.06    8.09
 -15  -1  16   14.44    9.69
  15   1 -16   12.34    8.16
 -15  -1  15   87.38    9.55
  15   1 -15   99.24    8.58
 -15  -1  14   50.63    9.07
  15   1 -14   52.79    7.67
 -15  -1  13  217.45   13.95
  15   1 -13  207.75   12.48
 -15  -1  12   85.71    9.14
  15   1 -12   96.17    8.16
 -15  -1  11  169.47   10.74
  15   1 -11  191.78    9.69
 -15  -1  10   29.43    6.35
  15   1 -10   29.78    5.79
 -15  -1   9   75.18    6.76
  15   1  -9   74.76    6.07
 -15  -1   8   16.53    5.30
  15   1  -8   20.02    4.60
 -15  -1   7   52.93    6.28
  15   1  -7   46.31    5.02
 -15  -1   6   85.78    7.25
  15   1  -6  102.73    6.00
 -15  -1   5  138.22    6.14
  15   1  -5  118.70    5.65
 -15  -1   4  417.11   13.32
  15   1  -4  431.13   13.11
 -15  -1   3  360.48   10.81
  15   1  -3  354.69   11.16
 -15  -1   2  389.56   13.67
  15   1  -2  395.91   13.11
 -15  -1   1  429.59   14.23
  15   1  -1  405.60   12.76
 -15  -1   0  625.77   18.34
  15   1   0  578.56   18.27
 -15  -1  -1  236.69    8.02
  15   1   1  235.30    9.21
 -15  -1  -2  386.15   11.93
  15   1   2  374.01   13.18
 -15  -1  -3   12.20    2.93
  15   1   3   12.55    3.35
 -15  -1  -4  147.50    7.67
  15   1   4  164.79    9.00
 -15  -1  -5    0.98    3.28
  15   1   5    5.09    4.04
 -15  -1  -6   31.52    4.95
  15   1   6   23.71    5.30
 -15  -1  -7    8.58    5.09
  15   1   7   19.74    5.51
 -15  -1  -8  190.67   10.60
  15   1   8  178.32   10.04
 -15  -1  -9   45.47    7.32
  15   1   9   47.35    6.83
 -15  -1 -10  126.44    8.72
  15   1  10  171.91    9.55
 -15  -1 -11   97.01    9.14
  15   1  11   71.34    9.62
 -15  -1 -12   31.38    8.16
  15   1  12   33.20    7.95
 -15  -1 -13   25.66    8.37
  15   1  13   29.15    9.76
 -15  -1 -14   44.70    7.95
  15   1  14   39.26    8.79
 -15  -1 -15   -1.53    8.79
  15   1  15    1.19   11.23
 -15  -1 -16    3.98    8.30
  15   1  16    2.58    9.62
 -15  -1 -17   16.04   10.18
  15   1  17    5.65   12.69
 -15  -1 -18    2.58    9.07
  15   1  18    1.26   11.65
 -15  -1 -19   23.29    7.60
  15   1  19    6.49    9.97
 -15  -1 -20   -2.58    7.11
  15   1  20   12.00    6.69
 -17  -1  20   45.68   10.81
  17   1 -20   50.14    9.35
 -17  -1  19    5.86   10.88
  17   1 -19    6.63    8.72
 -17  -1  18   31.94   11.72
  17   1 -18   35.22    9.97
 -17  -1  17   53.91   10.60
  17   1 -17   51.33    9.07
 -17  -1  16   69.81   10.60
  17   1 -16   58.72    8.65
 -17  -1  15   -0.14    8.30
  17   1 -15    4.32    7.11
 -17  -1  14   33.75    9.76
  17   1 -14   41.91    8.44
 -17  -1  13   44.84    9.90
  17   1 -13   47.28    7.95
 -17  -1  12   15.69    6.69
  17   1 -12   12.76    5.58
 -17  -1  11  135.08    9.83
  17   1 -11  126.79    9.07
 -17  -1  10   58.93    7.67
  17   1 -10   78.39    7.18
 -17  -1   9   96.59    7.67
  17   1  -9  112.98    7.53
 -17  -1   8  182.09    9.62
  17   1  -8  181.32    8.65
 -17  -1   7   84.66    6.83
  17   1  -7   71.48    5.37
 -17  -1   6  133.27    7.32
  17   1  -6  142.27    6.49
 -17  -1   5   18.97    3.77
  17   1  -5   36.89    3.84
 -17  -1   4   39.12    4.32
  17   1  -4   38.01    3.63
 -17  -1   3  555.33   16.67
  17   1  -3  540.48   15.69
 -17  -1   1  109.77    7.11
  17   1  -1  103.35    9.14
 -17  -1   0  469.14   13.39
  17   1   0  490.82   15.55
 -17  -1  -1  113.67    6.63
  17   1   1  118.91    6.69
 -17  -1  -2  327.43   11.23
  17   1   2  345.42   13.11
 -17  -1  -3   65.14    4.60
  17   1   3   68.62    5.93
 -17  -1  -4   40.17    4.67
  17   1   4   53.21    5.44
 -17  -1  -5  105.10    7.39
  17   1   5   97.50    7.81
 -17  -1  -6   28.73    5.44
  17   1   6   31.73    6.14
 -17  -1  -7   42.33    6.07
  17   1   7   58.65    7.88
 -17  -1  -8   21.34    5.23
  17   1   8   26.01    7.25
 -17  -1  -9   24.48    7.25
  17   1   9   31.80    6.83
 -17  -1 -10  153.08   10.67
  17   1  10  163.12   10.81
 -17  -1 -11   79.08    7.95
  17   1  11   72.74    8.16
 -17  -1 -12   70.72    9.28
  17   1  12   68.97   10.11
 -17  -1 -13   -2.23    8.44
  17   1  13    6.42    9.14
 -17  -1 -14   29.50    8.58
  17   1  14   22.46    9.48
 -17  -1 -15   12.27    8.30
  17   1  15   23.50   10.11
 -17  -1 -16   13.74    8.51
  17   1  16   10.67   10.95
 -17  -1 -17    1.67    8.09
  17   1  17    0.07   10.81
 -17  -1 -18    1.67    7.81
  17   1  18   18.41   12.13
 -17  -1 -19    0.00    5.72
  17   1  19    4.88    7.32
 -19  -1  20    5.79   16.67
  19   1 -20    9.83    7.88
 -19  -1  19   -3.14   26.85
  19   1 -19   14.71   11.58
 -19  -1  18   14.09   10.32
  19   1 -18   13.39    8.72
 -19  -1  17    7.74   12.41
  19   1 -17   13.11   10.04
 -19  -1  16   43.45   10.53
  19   1 -16   65.28    9.35
 -19  -1  15    9.21   12.97
  19   1 -15   16.60   11.16
 -19  -1  14   33.96   10.18
  19   1 -14   20.92    8.51
 -19  -1  13    9.07    9.00
  19   1 -13    2.51    7.18
 -19  -1  12    7.25   10.32
  19   1 -12   23.50    9.14
 -19  -1  11   67.51    8.23
  19   1 -11   63.46    7.11
 -19  -1  10  116.53    9.14
  19   1 -10   98.82    8.65
 -19  -1   9   46.80    7.95
  19   1  -9   70.02    6.97
 -19  -1   8   19.32    8.23
  19   1  -8   28.04    6.83
 -19  -1   7  201.48   10.39
  19   1  -7  207.68   10.53
 -19  -1   6  113.33    8.44
  19   1  -6  105.38    6.49
 -19  -1   5  177.14    8.09
  19   1  -5  201.90    8.51
 -19  -1   4  233.42    9.55
  19   1  -4  240.67    9.00
 -19  -1   3  176.30    7.53
  19   1  -3  194.43    7.39
 -19  -1   2   78.11    7.53
  19   1  -2   97.84    8.37
 -19  -1   1  133.20    9.62
  19   1  -1  111.93    8.02
 -19  -1   0  182.23   10.60
  19   1   0  182.93    8.30
 -19  -1  -1    6.90    3.49
  19   1   1   10.11    4.67
 -19  -1  -2  137.39    6.97
  19   1   2  152.66    8.23
 -19  -1  -3  217.17   10.11
  19   1   3  216.26   10.53
 -19  -1  -4  108.72    7.04
  19   1   4  103.42    7.74
 -19  -1  -5  116.95    7.95
  19   1   5  145.55    9.35
 -19  -1  -6  154.05   11.02
  19   1   6  153.15   10.39
 -19  -1  -7   91.36    8.23
  19   1   7   78.88    9.21
 -19  -1  -8   95.19    8.93
  19   1   8   99.80    8.86
 -19  -1  -9   36.33    7.32
  19   1   9   31.66    7.53
 -19  -1 -10   24.48    9.90
  19   1  10   16.18   10.53
 -19  -1 -11   14.37    7.39
  19   1  11   14.16    8.02
 -19  -1 -12   24.97   11.02
  19   1  12   21.41   12.06
 -19  -1 -13    5.23   10.04
  19   1  13    2.86   10.04
 -19  -1 -14   34.94   10.67
  19   1  14   24.20   12.83
 -19  -1 -15    8.23    9.55
  19   1  15   -0.07   10.74
 -19  -1 -16    9.35   11.09
  19   1  16   13.11   10.74
 -19  -1 -17    5.23    4.95
  19   1  17    7.88    7.88
 -19  -1 -18   -2.44    5.72
  19   1  18    4.67   10.81
 -21  -1  19   41.98    8.16
  21   1 -19    3.49    7.11
 -21  -1  18    1.88   12.20
  21   1 -18    2.79    7.04
 -21  -1  17   17.16   13.18
  21   1 -17    5.86   10.32
 -21  -1  16   52.93   11.93
  21   1 -16   35.29   10.74
 -21  -1  15    1.74   11.44
  21   1 -15   15.90   10.88
 -21  -1  14   45.05   11.51
  21   1 -14   49.58    8.30
 -21  -1  13   29.36   10.39
  21   1 -13   33.68   10.39
 -21  -1  12   65.35   12.62
  21   1 -12   88.01   12.27
 -21  -1  11   36.61    8.37
  21   1 -11   55.30    7.88
 -21  -1  10   61.09    9.97
  21   1 -10   72.32    8.65
 -21  -1   9   21.41    8.93
  21   1  -9   22.32    7.32
 -21  -1   8   57.33   10.11
  21   1  -8   51.40    6.69
 -21  -1   7   13.39    8.30
  21   1  -7   24.83    7.39
 -21  -1   6   42.33    8.23
  21   1  -6   57.26    6.56
 -21  -1   5  199.66    9.28
  21   1  -5  212.36    9.41
 -21  -1   4  127.27    7.04
  21   1  -4  143.87    7.18
 -21  -1   3   92.75    6.14
  21   1  -3  114.02    6.76
 -21  -1   2   40.31    4.81
  21   1  -2   55.23    5.02
 -21  -1   1  101.75    7.11
  21   1  -1  116.74    7.18
 -21  -1   0  138.99    7.81
  21   1   0  121.76    7.53
 -21  -1  -1  119.53    7.53
  21   1   1  114.30    8.09
 -21  -1  -2   30.69    5.37
  21   1   2   30.62    6.63
 -21  -1  -3   88.15    9.48
  21   1   3   96.66    8.79
 -21  -1  -4   -0.42    5.23
  21   1   4    2.51    5.86
 -21  -1  -5   77.27    8.30
  21   1   5   53.42    7.74
 -21  -1  -6   62.21    9.48
  21   1   6   68.00    8.51
 -21  -1  -7   50.07    8.23
  21   1   7   61.02    9.48
 -21  -1  -8   21.20    8.79
  21   1   8   28.45    8.93
 -21  -1  -9   63.95    9.62
  21   1   9   69.88    9.35
 -21  -1 -10   20.78    9.62
  21   1  10   26.01   12.20
 -21  -1 -11   32.64    9.14
  21   1  11   20.71    9.41
 -21  -1 -12   27.48   13.81
  21   1  12   39.26   14.02
 -21  -1 -13   23.78   11.72
  21   1  13   15.20   12.41
 -21  -1 -14   12.76   11.37
  21   1  14   -0.98   11.16
 -21  -1 -15    1.19    8.65
  21   1  15    1.26    6.21
 -21  -1 -16   -2.93    7.95
  21   1  16   -2.09    7.04
 -21  -1 -17    2.72    7.67
  21   1  17   -1.60    5.93
 -23  -1  18   -3.98    8.51
  23   1 -18   -0.28    5.72
 -23  -1  17    5.86   15.41
  23   1 -17    9.55    9.35
 -23  -1  16    1.39   15.27
  23   1 -16   11.72   10.11
 -23  -1  15   18.83   12.00
  23   1 -15    7.39   11.23
 -23  -1  14   -9.35   13.32
  23   1 -14   -5.37   11.58
 -23  -1  13   20.85   11.58
  23   1 -13    4.46   12.34
 -23  -1  12   47.21   15.13
  23   1 -12   65.28   13.67
 -23  -1  11   32.78   13.74
  23   1 -11   25.80   10.11
 -23  -1  10   50.98   10.74
  23   1 -10   53.77    9.21
 -23  -1   9   54.75   10.25
  23   1  -9   58.51   10.74
 -23  -1   8   42.75    9.83
  23   1  -8   45.47    8.02
 -23  -1   7   10.53   10.32
  23   1  -7   22.73    8.72
 -23  -1   6   25.87    8.23
  23   1  -6   29.50    7.53
 -23  -1   5   23.50    6.14
  23   1  -5   30.27    5.93
 -23  -1   4   77.69    6.90
  23   1  -4  100.91    6.90
 -23  -1   3    8.02    6.49
  23   1  -3    4.81   10.67
 -23  -1   2   17.99    6.97
  23   1  -2   35.36    8.86
 -23  -1   0  120.09   10.88
 -23  -1  -1   94.64   10.67
  23   1   1   89.06   10.25
 -23  -1  -2  104.82    9.14
  23   1   2  108.93    9.14
 -23  -1  -3   44.77    8.65
  23   1   3   45.54   10.11
 -23  -1  -4   42.96    8.09
  23   1   4   37.03    9.14
 -23  -1  -5   32.43    9.00
  23   1   5   25.04    8.65
 -23  -1  -6   25.66    9.14
  23   1   6   19.81    9.21
 -23  -1  -7    6.14    9.00
  23   1   7   13.04   10.32
 -23  -1  -8   69.60   10.95
  23   1   8   51.19   11.79
 -23  -1  -9   22.87    8.93
  23   1   9   10.04    9.97
 -23  -1 -10   32.71   11.79
  23   1  10    6.00   14.85
 -23  -1 -11   40.80   10.81
  23   1  11   38.78   11.23
 -23  -1 -12   -1.33   14.71
  23   1  12    1.19   13.32
 -23  -1 -13   -1.95   10.32
  23   1  13   -2.37    5.65
 -23  -1 -14   29.57   10.81
  23   1  14   25.32    9.14
 -23  -1 -15   -2.65    8.30
  23   1  15   -2.86    4.67
 -23  -1 -16    4.88   10.11
  23   1  16    2.58    9.14
  25   1 -17   41.43   11.16
  25   1 -16   -0.70   11.23
 -25  -1  15    3.56    9.48
  25   1 -15    4.74    8.30
 -25  -1  14   -3.00   12.13
  25   1 -14    8.79   13.18
 -25  -1  13   10.32   13.25
  25   1 -13   25.18   12.62
 -25  -1  12    7.04   14.02
  25   1 -12    0.21   12.13
 -25  -1  11   17.99   16.53
  25   1 -11   25.94   12.76
 -25  -1  10   34.66   12.06
  25   1 -10   28.10   10.25
 -25  -1   9    7.18   15.55
  25   1  -9    6.56   11.86
 -25  -1   8   73.78   12.69
  25   1  -8   76.36   10.46
 -25  -1   7   42.33   10.81
  25   1  -7   50.70    9.97
 -25  -1   6  154.19   11.86
  25   1  -6  148.54   11.93
 -25  -1   5   64.65    8.44
  25   1  -5   63.67    9.28
 -25  -1   4   45.61   15.69
  25   1  -4   42.82   13.46
 -25  -1   3   34.17   14.44
 -25  -1   2   31.31    9.48
 -25  -1   1    6.35    6.21
  25   1  -1    9.48    7.04
 -25  -1   0   16.60    7.53
  25   1   0    7.11    7.53
 -25  -1  -1   31.52    7.81
  25   1   1   46.52    9.90
 -25  -1  -2  169.54   11.23
  25   1   2  160.89   13.46
 -25  -1  -3   43.94    8.44
  25   1   3   43.03   10.04
 -25  -1  -4   55.44   12.41
  25   1   4   46.52   13.18
 -25  -1  -5   90.45   11.93
  25   1   5   68.97   11.79
 -25  -1  -6   21.20   11.30
  25   1   6   14.51   10.53
 -25  -1  -7   58.37   11.93
  25   1   7   60.81   12.27
 -25  -1  -8   16.95   12.69
  25   1   8   21.20   12.20
 -25  -1  -9   17.02   10.67
  25   1   9   23.01   10.60
 -25  -1 -10    9.48   15.13
  25   1  10   -6.83   14.51
 -25  -1 -11   13.53   10.53
  25   1  11    7.81    8.79
 -25  -1 -12    2.51   11.51
  25   1  12    5.72    8.65
 -25  -1 -13   -4.18    9.35
  25   1  13   -0.28    5.93
 -25  -1 -14    0.00    4.95
  25   1  15   -0.42    4.81
  27   1 -15   37.17    6.49
  27   1 -14   -4.32   10.46
 -27  -1  13   12.83   13.81
  27   1 -13   45.12   12.06
 -27  -1  12   16.95   12.13
  27   1 -12   19.60   13.04
 -27  -1  11    7.95   12.34
  27   1 -11   47.14   13.32
 -27  -1  10   -1.39   12.90
  27   1 -10    7.53    9.55
 -27  -1   9   24.41   17.71
  27   1  -9   31.17   14.92
 -27  -1   8   49.03   14.85
  27   1  -8   21.27   10.39
 -27  -1   7    9.48   13.32
  27   1  -7   11.72   10.74
 -27  -1   6   33.41   12.41
  27   1  -6   39.82   12.62
 -27  -1   5   82.85   12.62
  27   1  -5   62.07   11.09
 -27  -1   4   45.12   11.58
  27   1  -4   39.75   10.46
 -27  -1   3   12.34   13.53
  27   1  -3   -2.23    8.23
 -27  -1   2   49.86    9.83
  27   1  -2   38.71   10.39
 -27  -1  -1   26.78   14.09
  27   1   1   27.41   12.20
 -27  -1  -2   57.12    9.14
  27   1   2   63.74   13.46
 -27  -1  -3   15.69   15.06
  27   1   3   -2.86   15.83
 -27  -1  -4   54.40   12.48
  27   1   4   26.99   13.32
 -27  -1  -5   12.83   12.62
  27   1   5   14.92   14.16
 -27  -1  -6   30.89   13.81
  27   1   6   34.38   15.97
 -27  -1  -7    4.04   13.25
  27   1   7   17.23   12.55
 -27  -1  -8   14.16   14.51
  27   1   8   10.25   12.76
 -27  -1  -9   15.13   10.04
  27   1   9    3.91    9.69
 -27  -1 -10   -8.37    9.55
  27   1  10   -2.09    8.65
 -27  -1 -11    4.95    6.63
  27   1  11    3.42   10.18
 -27  -1 -12   10.04   17.71
  27   1  12   46.03   10.88
 -27  -1 -13    1.19    4.74
 -29  -1  12   49.86   19.60
  29   1 -12    1.74    8.93
 -29  -1  11   44.42   10.39
  29   1 -11   32.50   13.32
 -29  -1  10   -1.74    5.58
  29   1 -10   -1.19    9.21
 -29  -1   9   21.76   16.95
  29   1  -9    1.26   15.90
 -29  -1   8   -1.88   13.39
  29   1  -8   -1.60   12.20
 -29  -1   7    4.39   18.69
  29   1  -7    6.97   16.95
 -29  -1   6   17.43   13.95
  29   1  -6    6.56   11.93
 -29  -1   5   35.92   16.46
  29   1  -5   11.86   11.72
 -29  -1   4    8.51   21.69
  29   1  -4    4.88   17.02
 -29  -1   3   13.67   14.71
  29   1  -3   14.71   11.37
 -29  -1   0   53.00   16.53
  29   1   0   17.78   12.48
  29   1   1   45.26   19.67
 -29  -1  -2   20.22   11.65
  29   1   2    4.67   13.46
 -29  -1  -3   10.60   13.32
  29   1   3   29.22   11.65
 -29  -1  -4   14.23   18.34
  29   1   4    8.37   15.83
 -29  -1  -5    3.84   12.48
  29   1   5    9.35   10.04
 -29  -1  -6   -8.72   13.95
  29   1   6    9.90   11.51
 -29  -1  -7    7.04   11.65
  29   1   7    0.84    9.69
 -29  -1  -8    1.05    6.35
  29   1   8    1.12    7.25
 -29  -1  -9   -2.23    6.90
  29   1   9    0.70    7.11
 -29  -1 -10   49.72   13.25
  29   1  10   -0.70    7.32
 -29  -1 -11    4.46    9.41
  29   1  11    2.65    6.97
 -31  -1   8   -1.95    5.79
  31   1  -8    1.05    6.42
 -31  -1   7   28.10   12.48
  31   1  -7   52.58   11.79
 -31  -1   6   -0.70   10.32
  31   1  -6   -6.90    9.69
 -31  -1   5   27.20   15.34
  31   1  -5   -3.21   13.18
 -31  -1   4   -5.65   16.11
  31   1  -4    3.00   12.27
 -31  -1   1    9.83   10.95
  31   1  -1    5.93    9.28
  31   1   0    3.84   17.02
 -31  -1  -1   -0.14    4.32
  31   1   1    8.44   15.76
 -31  -1  -2    3.63    9.41
  31   1   2   -1.46   21.06
 -31  -1  -3   -0.63   11.23
  31   1   3   -0.21   18.48
 -31  -1  -4   -5.72   10.39
  31   1   4   65.35   19.81
 -31  -1  -5    1.39   11.23
  31   1   5   -0.42   22.39
 -31  -1  -6    3.21    6.28
  31   1   6   -0.42   14.85
  31   1   7    2.30   11.44
  31   1   8    2.79    7.81
  30  -2   6    3.84   20.22
 -30   2  -6    0.77   13.74
  30  -2   5    7.04    5.16
 -30   2  -5    7.67    4.11
  30  -2   4    5.37   11.16
 -30   2  -4   10.88   19.18
  30  -2   3    1.81    7.11
 -30   2  -3    6.83    9.21
  30  -2   2   -3.63   10.46
 -30   2  -2   -2.02   13.25
  30  -2   1    4.60   13.25
 -30   2  -1   35.22   13.32
  30  -2  -4    6.07   12.06
 -30   2   4   -3.70   12.97
  30  -2  -5   94.08   13.18
 -30   2   5  106.42   14.44
  30  -2  -6   21.90   11.16
 -30   2   6    6.69   13.46
  30  -2  -7   45.47   12.20
 -30   2   7   51.61   14.71
  30  -2  -8    1.33    9.00
 -30   2   8   23.78   13.81
  30  -2  -9    4.95   10.95
  28  -2   9    2.72    6.63
 -28   2  -9    9.69    5.93
  28  -2   8    9.55    9.62
 -28   2  -8    5.23   12.20
  28  -2   7    5.23    9.00
 -28   2  -7   12.97   11.86
  28  -2   6   22.04   12.20
 -28   2  -6   33.13   12.55
  28  -2   5   15.62   14.51
 -28   2  -5    1.26   10.88
  28  -2   4   62.49   14.30
 -28   2  -4   47.70   14.09
  28  -2   3   24.62   13.74
 -28   2  -3    8.30   12.97
  28  -2   2   47.56    9.55
 -28   2  -2   65.35   10.25
  28  -2   1   16.46   16.81
 -28   2  -1   25.94   17.99
  28  -2  -3   52.65    9.62
 -28   2   3   61.58   10.53
  28  -2  -4   -4.18   10.67
 -28   2   4   17.43   21.48
  28  -2  -5   42.19   13.25
 -28   2   5   44.01   15.69
  28  -2  -6   16.67   15.13
 -28   2   6   17.37   17.16
  28  -2  -7   92.26   10.95
 -28   2   7  147.22   16.67
  28  -2  -8    1.19   12.76
 -28   2   8   -0.91   15.90
  28  -2  -9   36.40   10.95
 -28   2   9   60.88   16.25
  28  -2 -10   10.67    9.76
 -28   2  10   16.32   12.55
  28  -2 -11   40.38   12.55
 -28   2  11   52.79   13.60
  28  -2 -12  -10.04   15.55
  26  -2  12    2.58   14.85
 -26   2 -12    3.56   10.67
  26  -2  11    2.58    7.32
 -26   2 -11    5.72    8.30
  26  -2  10   23.22   10.95
 -26   2 -10   22.87   13.95
  26  -2   9   29.15   13.46
 -26   2  -9   29.50   14.78
  26  -2   8   -5.86   10.95
 -26   2  -8    0.28   11.44
  26  -2   7   24.76   16.32
 -26   2  -7   45.47   16.88
  26  -2   6    0.42   10.67
 -26   2  -6    9.76    9.21
  26  -2   5   -8.72   14.85
 -26   2  -5    3.77   10.67
  26  -2   4   51.89   10.67
 -26   2  -4   48.19    9.41
  26  -2   3   11.58   11.37
 -26   2  -3    0.21   10.39
  26  -2   2  130.83   12.83
 -26   2  -2  147.43   14.85
  26  -2   1   39.61   12.20
 -26   2  -1    8.16   11.02
  26  -2  -3    2.86   13.74
 -26   2   3   -4.74   15.34
  26  -2  -4   57.88    8.44
 -26   2   4   39.89    8.30
  26  -2  -5   12.41    8.23
 -26   2   5    5.72    9.07
  26  -2  -6   19.95    8.93
 -26   2   6   15.55   10.88
  26  -2  -7   40.03    9.21
 -26   2   7   43.73   10.74
  26  -2  -8    6.56   10.25
 -26   2   8    1.12   12.55
  26  -2  -9   40.17   14.51
 -26   2   9   44.91   17.57
  26  -2 -10   -1.88   11.30
 -26   2  10    4.67   12.55
  26  -2 -11   27.48   17.02
 -26   2  11   12.41   18.06
  26  -2 -12    9.48   11.16
 -26   2  12    7.18   12.13
  26  -2 -13   32.85   11.51
 -26   2  13    1.05   12.00
  26  -2 -14   58.09   20.85
  24  -2  13    5.44    5.93
 -24   2 -13    8.02   10.25
  24  -2  12    1.53   10.81
 -24   2 -12   -2.02   11.23
  24  -2  11   48.33   10.95
 -24   2 -11   47.07   13.32
  24  -2  10    1.05   12.27
 -24   2 -10    1.74   12.83
  24  -2   9   98.19   13.32
 -24   2  -9  112.35   14.44
  24  -2   8    3.98   10.81
 -24   2  -8  -11.58   10.60
  24  -2   7   24.27    9.35
 -24   2  -7   36.26    7.53
  24  -2   6   31.73   12.76
 -24   2  -6   52.93    8.37
  24  -2   5   97.22    9.90
 -24   2  -5  119.88    9.69
  24  -2   4   18.34   11.58
 -24   2  -4   26.99   10.18
  24  -2   3   34.66    8.09
 -24   2  -3   20.71    7.88
  24  -2   2   28.24    8.86
 -24   2  -2   28.31    7.67
  24  -2   1   49.45   11.93
 -24   2  -1   56.28    9.97
  24  -2  -1    8.93    7.95
 -24   2   1   12.62    8.30
  24  -2  -3   67.93   11.02
 -24   2   3   70.58   10.95
  24  -2  -4  148.75    8.79
 -24   2   4  140.52    9.76
  24  -2  -5   17.64    9.28
 -24   2   5   17.02    9.62
  24  -2  -6   76.29    8.16
 -24   2   6   49.51    8.37
  24  -2  -7   13.67    8.65
 -24   2   7   22.46    9.69
  24  -2  -8   37.10    8.86
 -24   2   8   51.05   10.81
  24  -2  -9   19.81    9.90
 -24   2   9   15.20   10.81
  24  -2 -10    5.09    8.72
 -24   2  10   10.25   10.46
  24  -2 -11   27.90   12.90
 -24   2  11   22.87   16.46
  24  -2 -12    3.07   10.88
 -24   2  12    5.65   13.74
  24  -2 -13   63.74   11.58
 -24   2  13   55.23   12.69
  24  -2 -14    0.00   15.13
 -24   2  14   24.48   17.43
  24  -2 -15   33.41   10.60
 -24   2  15    1.95    9.76
  22  -2  15   -1.12    6.90
 -22   2 -15   -3.00   10.39
  22  -2  14    0.14    9.41
 -22   2 -14    9.76   12.06
  22  -2  13    4.04    9.48
 -22   2 -13   16.11    9.69
  22  -2  12    5.02   11.44
 -22   2 -12   19.39   10.67
  22  -2  11   18.06   14.99
 -22   2 -11   13.39   13.67
  22  -2  10   11.72    9.55
 -22   2 -10   11.30    9.14
  22  -2   9   32.50   11.37
 -22   2  -9   35.50   10.46
  22  -2   8   46.10    9.90
 -22   2  -8   43.10    9.83
  22  -2   7   95.47    9.62
 -22   2  -7  110.05    7.95
  22  -2   6   10.46   11.16
 -22   2  -6    3.56   12.83
  22  -2   5  119.18    9.28
 -22   2  -5  114.23    8.58
  22  -2   4   17.43    8.37
 -22   2  -4   12.41    7.39
  22  -2   3  238.51   12.97
 -22   2  -3  251.76   12.20
  22  -2   2   37.17    7.53
 -22   2  -2   18.41    6.14
  22  -2   1   41.56    9.14
 -22   2  -1   60.74    9.35
  22  -2  -2   71.13    9.69
 -22   2   2   56.14    7.81
  22  -2  -3   20.85    5.37
 -22   2   3   14.71    8.30
  22  -2  -4   57.67    8.02
 -22   2   4   49.10   12.20
  22  -2  -5   13.18    5.65
 -22   2   5   14.23    5.79
  22  -2  -6  239.14   10.53
 -22   2   6  246.81   11.58
  22  -2  -7   19.25    7.32
 -22   2   7    5.79    9.21
  22  -2  -8   66.11    8.02
 -22   2   8   55.72    9.28
  22  -2  -9   40.66    8.72
 -22   2   9   38.84    9.97
  22  -2 -10  104.96    9.35
 -22   2  10  108.65   10.25
  22  -2 -11   11.93    8.79
 -22   2  11    9.00   10.88
  22  -2 -12   21.34   10.18
 -22   2  12    9.97   11.86
  22  -2 -13    8.02    9.55
 -22   2  13   13.81   11.37
  22  -2 -14   35.64   11.44
 -22   2  14   31.80   13.81
  22  -2 -15    8.65   12.00
 -22   2  15   11.37   13.74
  22  -2 -16   17.02   13.39
 -22   2  16    1.95   16.32
  22  -2 -17   11.30   12.48
 -22   2  17    2.02   13.88
  20  -2  16   -1.05    8.44
 -20   2 -16   27.83   11.72
  20  -2  15    8.65    9.76
 -20   2 -15    0.35   12.34
  20  -2  14   21.13    9.76
 -20   2 -14   24.62   10.11
  20  -2  13   12.27   10.25
 -20   2 -13   13.46    9.35
  20  -2  12   24.06   11.65
 -20   2 -12   20.85   10.95
  20  -2  11   24.62   13.18
 -20   2 -11   24.55   12.06
  20  -2  10  159.56   11.30
 -20   2 -10  167.93   11.09
  20  -2   9   14.37    9.28
 -20   2  -9    6.97    8.86
  20  -2   8   53.56    9.90
 -20   2  -8   46.31    8.23
  20  -2   7   25.18    8.37
 -20   2  -7   10.39    5.93
  20  -2   6   31.10    7.32
 -20   2  -6   13.11    5.51
  20  -2   5   33.27    9.69
 -20   2  -5   26.22    8.16
  20  -2   4   43.24    6.97
 -20   2  -4   29.22    5.58
  20  -2   3  157.89    9.21
 -20   2  -3  153.64    8.30
  20  -2   2   49.17    6.97
 -20   2  -2   35.99    5.93
  20  -2   1  219.54   14.37
 -20   2  -1  231.67   14.30
  20  -2   0   77.48    8.44
 -20   2   0   57.33    7.32
  20  -2  -1  105.86    9.97
 -20   2   1   89.34    9.35
  20  -2  -4   88.64   10.60
 -20   2   4   75.74    7.11
  20  -2  -5   42.19    5.16
 -20   2   5   40.94    5.51
  20  -2  -6   95.19    7.32
 -20   2   6  114.02    8.44
  20  -2  -7   74.20    7.18
 -20   2   7   57.47    7.67
  20  -2  -8  207.54   10.74
 -20   2   8  207.06   11.30
  20  -2  -9   30.62    7.25
 -20   2   9   20.29    8.37
  20  -2 -10   98.33    7.95
 -20   2  10   88.15    9.21
  20  -2 -11   66.39    9.07
 -20   2  11   60.81   10.18
  20  -2 -12  107.40   10.46
 -20   2  12   85.92   11.58
  20  -2 -13    8.44    7.81
 -20   2  13    6.28    8.51
  20  -2 -14   38.01   10.11
 -20   2  14   20.02   10.95
  20  -2 -15   12.83   10.25
 -20   2  15   20.71   11.30
  20  -2 -16    1.33   11.23
 -20   2  16   16.18   12.62
  20  -2 -17   23.36    9.07
 -20   2  17   46.31   11.02
  20  -2 -18   25.94    7.11
 -20   2  18   -6.97   10.74
  18  -2  18    6.63    8.44
 -18   2 -18   23.92   15.27
  18  -2  17    3.98    9.97
 -18   2 -17   -2.72   10.25
  18  -2  16    4.46   10.39
 -18   2 -16   14.30   11.79
  18  -2  15   -4.74    9.55
 -18   2 -15    7.18   11.02
  18  -2  14    2.37   11.44
 -18   2 -14    2.37   10.81
  18  -2  13   18.69    9.48
 -18   2 -13   19.25    8.44
  18  -2  12   36.06   10.39
 -18   2 -12   48.33    9.48
  18  -2  11   12.20    9.83
 -18   2 -11   10.74    8.16
  18  -2  10  190.60   11.51
 -18   2 -10  200.85   11.09
  18  -2   9    1.53    7.95
 -18   2  -9    5.58    7.18
  18  -2   8   38.91    8.58
 -18   2  -8   50.28    7.18
  18  -2   7   82.22    9.00
 -18   2  -7   77.06    6.49
  18  -2   6  115.49    8.58
 -18   2  -6  122.74    8.09
  18  -2   5   18.34    8.37
 -18   2  -5   37.87    5.58
  18  -2   4  146.24   10.18
 -18   2  -4  106.49    8.30
  18  -2   3   94.78    6.97
 -18   2  -3   92.13    6.21
  18  -2   2    6.76    4.67
 -18   2  -2    3.70    3.84
  18  -2   1  195.06   14.09
 -18   2  -1  201.69   13.60
  18  -2   0   10.88    5.65
 -18   2   0   17.64    5.72
  18  -2  -3  343.47   19.39
 -18   2   3  413.55   24.34
  18  -2  -4   31.52    4.32
 -18   2   4   28.52    4.88
  18  -2  -5  161.38    7.67
 -18   2   5  142.83    8.51
  18  -2  -6   16.81    5.16
 -18   2   6   31.45    6.00
  18  -2  -7   45.12    5.79
 -18   2   7   49.24    6.90
  18  -2  -8   30.41    7.04
 -18   2   8   35.64    8.37
  18  -2  -9   56.77    6.21
 -18   2   9   36.40    6.76
  18  -2 -10  140.87    9.35
 -18   2  10  104.96    9.07
  18  -2 -11   11.51    6.28
 -18   2  11    4.53    6.69
  18  -2 -12  258.45   16.18
 -18   2  12  215.08   15.90
  18  -2 -13   27.97    7.25
 -18   2  13   22.32    7.88
  18  -2 -14   98.05    9.07
 -18   2  14   85.71    9.83
  18  -2 -15    8.09    9.21
 -18   2  15    9.00   10.18
  18  -2 -16   28.73   10.88
 -18   2  16   27.76   11.79
  18  -2 -17    7.25   12.69
 -18   2  17    1.53   15.27
  18  -2 -18    9.69    8.86
 -18   2  18   33.96   11.93
  18  -2 -19   -8.65    9.97
 -18   2  19   -3.07   11.72
  16  -2  19    2.30    7.95
 -16   2 -19    8.02   13.32
  16  -2  18   -4.53    9.28
 -16   2 -18   -3.84   10.04
  16  -2  17   10.95    9.62
 -16   2 -17   29.85    9.83
  16  -2  16   18.27   10.81
 -16   2 -16    7.11    9.62
  16  -2  15    2.23   10.04
 -16   2 -15    7.95    9.48
  16  -2  14    2.93   10.74
 -16   2 -14   -2.86    9.41
  16  -2  13   88.71   11.51
 -16   2 -13   79.92   10.81
  16  -2  12   21.20    9.97
 -16   2 -12   23.43    8.37
  16  -2  11   27.06    7.53
 -16   2 -11   29.99    6.76
  16  -2  10   36.19    8.58
 -16   2 -10   39.75    7.81
  16  -2   9   65.55    8.65
 -16   2  -9   63.88    7.88
  16  -2   8  246.04   12.62
 -16   2  -8  241.51   13.32
  16  -2   7    2.72    5.72
 -16   2  -7   10.11    4.88
  16  -2   6  319.41   14.65
 -16   2  -6  296.46   13.32
  16  -2   5   21.62    5.23
 -16   2  -5   20.08    4.32
  16  -2   4  456.23   18.48
 -16   2  -4  472.41   17.16
  16  -2   3  130.13    9.69
 -16   2  -3  133.06    8.51
  16  -2   2   84.80    7.04
 -16   2  -2   67.72    6.56
  16  -2   1  137.04   10.18
 -16   2  -1  110.40    9.07
  16  -2   0  170.93   12.34
 -16   2   0  195.48    9.83
  16  -2  -1   62.90    5.02
 -16   2   1   93.80    5.72
  16  -2  -2  131.39    6.42
 -16   2   2  121.07    5.86
  16  -2  -3  127.62    6.49
 -16   2   3  103.91    5.86
  16  -2  -4   28.87    4.04
 -16   2   4   18.76    3.91
  16  -2  -5  525.35   17.57
 -16   2   5  556.45   17.92
  16  -2  -6   23.15    4.74
 -16   2   6   24.90    5.37
  16  -2  -7   67.79    5.72
 -16   2   7   69.88    5.79
  16  -2  -8   11.16    5.93
 -16   2   8    1.26    7.04
  16  -2  -9  259.57   11.09
 -16   2   9  240.25   11.30
  16  -2 -10   68.34    7.11
 -16   2  10   68.48    7.60
  16  -2 -11   72.11    6.63
 -16   2  11   58.30    6.97
  16  -2 -12  109.84   11.02
 -16   2  12  105.03   11.09
  16  -2 -13   99.66    7.95
 -16   2  13  101.96    8.72
  16  -2 -14  100.28    8.72
 -16   2  14  111.51    9.07
  16  -2 -15   23.43    8.44
 -16   2  15    4.74    9.62
  16  -2 -16   95.96   10.18
 -16   2  16  127.76   11.65
  16  -2 -17   11.93    9.41
 -16   2  17   21.34   11.58
  16  -2 -18  131.46   10.25
 -16   2  18  147.29   13.67
  16  -2 -19   -4.95    9.07
 -16   2  19    7.81   11.86
  16  -2 -20    3.91   10.04
 -16   2  20   39.19   19.04
  14  -2  19    8.72   10.60
 -14   2 -19   10.18    9.55
  14  -2  18    1.74   11.09
 -14   2 -18   -0.14    8.72
  14  -2  17   -1.74   12.62
 -14   2 -17    3.49   10.95
  14  -2  16   17.16   10.74
 -14   2 -16   21.27    9.14
  14  -2  15   53.70   11.37
 -14   2 -15   53.84    9.62
  14  -2  14    5.16   10.04
 -14   2 -14   10.53    8.79
  14  -2  13   97.84   10.60
 -14   2 -13  100.98   10.67
  14  -2  12    1.26    8.65
 -14   2 -12    6.56    6.97
  14  -2  11  284.26   14.02
 -14   2 -11  297.02   14.37
  14  -2  10   -0.77    6.63
 -14   2 -10    0.14    6.14
  14  -2   9   62.49    7.67
 -14   2  -9   48.47    6.76
  14  -2   8  167.86    9.97
 -14   2  -8  143.31   10.25
  14  -2   7   43.52    5.93
 -14   2  -7   28.94    4.88
  14  -2   6  197.22   11.37
 -14   2  -6  156.01    9.41
  14  -2   5  248.97   11.23
 -14   2  -5  232.16    9.41
  14  -2   4  147.64    8.51
 -14   2  -4  148.82    7.18
  14  -2   3   74.48    5.30
 -14   2  -3   80.20    4.74
  14  -2   2  330.91   12.62
 -14   2  -2  386.70   13.67
  14  -2   1   54.26    4.88
 -14   2  -1   54.68    4.18
  14  -2   0  186.76    8.09
 -14   2   0  181.18    7.60
  14  -2  -1   43.73    4.04
 -14   2   1   38.91    3.63
  14  -2  -2  523.95   15.69
 -14   2   2  523.18   15.48
  14  -2  -3  415.99   13.11
 -14   2   3  447.03   13.39
  14  -2  -4  248.13    8.86
 -14   2   4  215.49    8.16
  14  -2  -5   93.17    6.00
 -14   2   5   88.36    5.86
  14  -2  -6  125.81    6.83
 -14   2   6  103.00    6.90
  14  -2  -7  586.86   18.83
 -14   2   7  619.21   19.95
  14  -2  -8  141.85    7.74
 -14   2   8  131.39    8.16
  14  -2  -9  320.66   12.62
 -14   2   9  360.90   13.25
  14  -2 -10   70.23    7.04
 -14   2  10   68.34    8.58
  14  -2 -11  320.59   12.62
 -14   2  11  332.94   12.69
  14  -2 -12   -0.35    6.14
 -14   2  12    4.88    6.97
  14  -2 -13   44.28    7.53
 -14   2  13   17.16    7.32
  14  -2 -14   13.60    6.07
 -14   2  14    0.91    6.76
  14  -2 -15   48.82    7.39
 -14   2  15   62.70    8.51
  14  -2 -16  149.66   12.27
 -14   2  16  139.83   14.44
  14  -2 -17   22.25    9.62
 -14   2  17   12.00    9.97
  14  -2 -18   49.24   11.86
 -14   2  18   44.70   14.71
  14  -2 -19   57.05   11.23
 -14   2  19   43.17   12.97
  14  -2 -20   49.45   12.55
 -14   2  20   68.83   16.74
  12  -2  20    1.19    9.55
 -12   2 -20    4.11    8.09
  12  -2  19    4.53   12.55
 -12   2 -19    7.81    9.21
  12  -2  18    8.58   11.16
 -12   2 -18   20.08    8.93
  12  -2  17   -6.76   10.04
 -12   2 -17   -0.21    8.51
  12  -2  16    0.77    9.35
 -12   2 -16    4.88    7.46
  12  -2  15    3.70    9.28
 -12   2 -15   20.85    8.93
  12  -2  14   21.06    8.93
 -12   2 -14   15.97    8.16
  12  -2  13  101.82   10.46
 -12   2 -13   96.59    8.86
  12  -2  12   12.48    6.83
 -12   2 -12   13.81    5.79
  12  -2  11  240.95   10.95
 -12   2 -11  272.61   14.51
  12  -2  10   61.16    8.86
 -12   2 -10   69.11    8.58
  12  -2   9  119.81    7.95
 -12   2  -9  128.81    8.79
  12  -2   8  184.60   11.44
 -12   2  -8  184.11   10.74
  12  -2   7  163.33    8.79
 -12   2  -7  151.26    8.51
  12  -2   6  199.45   11.16
 -12   2  -6  171.35    9.21
  12  -2   5   80.20    6.76
 -12   2  -5   91.57    6.00
  12  -2   4  296.32   12.20
 -12   2  -4  310.27   11.37
  12  -2   3   12.34    3.77
 -12   2  -3   19.88    3.35
  12  -2   2  357.90   13.11
 -12   2  -2  371.29   11.51
  12  -2   1   26.36    3.77
 -12   2  -1   19.81    2.79
  12  -2   0 1367.93   53.70
 -12   2   0 1343.39   51.05
  12  -2  -1   35.57    6.28
  12  -2  -2  815.11   22.53
 -12   2   2  884.22   33.47
  12  -2  -3  111.79    5.30
 -12   2   3  109.70    5.79
  12  -2  -4  657.85   19.04
 -12   2   4  658.83   19.04
  12  -2  -5   36.40    4.18
 -12   2   5   35.71    5.37
  12  -2  -6  177.90    7.88
 -12   2   6  179.30    9.21
  12  -2  -7   36.26    4.18
 -12   2   7   25.11    5.02
  12  -2  -8  159.42    8.02
 -12   2   8  178.74    8.37
  12  -2  -9  231.81   10.11
 -12   2   9  248.62   10.46
  12  -2 -10   21.55    4.67
 -12   2  10   13.60    5.09
  12  -2 -11  283.21   11.65
 -12   2  11  289.21   11.86
  12  -2 -12   47.56    7.81
 -12   2  12   46.73    8.65
  12  -2 -13  255.04   12.20
 -12   2  13  260.89   11.72
  12  -2 -14    1.53    5.51
 -12   2  14    2.86    6.28
  12  -2 -15   78.94    7.95
 -12   2  15   85.36    8.79
  12  -2 -16   16.95    7.04
 -12   2  16   19.25    7.39
  12  -2 -17   57.40   10.67
 -12   2  17   60.46   12.27
  12  -2 -18   21.76    9.55
 -12   2  18    8.23   10.53
  12  -2 -19   14.92   11.86
 -12   2  19    2.30   15.27
  12  -2 -20    9.35    9.41
 -12   2  20   -5.51   13.95
  12  -2 -21    6.35   12.34
 -12   2  21   -6.00   16.81
  10  -2  21    0.84   13.81
 -10   2 -20    8.44   26.36
  10  -2  19    3.98   26.99
 -10   2 -19    9.28   15.27
  10  -2  18   48.68   13.46
 -10   2 -18   49.79   10.81
  10  -2  17   12.13   11.72
 -10   2 -17   32.57    9.62
  10  -2  16    7.60   10.18
 -10   2 -16   -8.02    8.65
  10  -2  15   27.83    9.28
 -10   2 -15    7.74    7.74
  10  -2  14   54.26   10.88
 -10   2 -14   33.54    7.39
  10  -2  13   91.71    9.07
  10  -2  12   15.90    7.60
 -10   2 -12   13.25    5.72
  10  -2  11  144.71    9.35
 -10   2 -11  162.14    9.83
  10  -2  10   15.06    6.42
 -10   2 -10   30.48    6.07
  10  -2   9  506.38   20.36
 -10   2  -9  498.08   20.78
  10  -2   8  106.91    8.72
 -10   2  -8   92.96    8.16
  10  -2   7  708.83   25.18
 -10   2  -7  697.46   25.25
  10  -2   6    9.28    5.65
 -10   2  -6   14.78    5.65
  10  -2   5 1225.11   40.87
 -10   2  -5 1292.69   39.96
  10  -2   4   36.19    5.23
 -10   2  -4   28.80    4.60
  10  -2   3  642.37   19.39
 -10   2  -3  657.78   22.04
  10  -2   2   93.80    5.86
 -10   2  -2   78.11    4.67
  10  -2   1  638.88   19.25
 -10   2  -1  666.64   19.67
  10  -2   0  105.72    5.02
 -10   2   0  120.79    5.16
  10  -2  -1    4.95    3.00
 -10   2   1    5.65    2.93
  10  -2  -2  475.13   13.74
 -10   2   2  489.85   14.92
  10  -2  -3    5.93    3.07
 -10   2   3    8.16    3.07
  10  -2  -4 1302.31   34.45
 -10   2   4 1364.31   39.82
  10  -2  -5   53.63    4.32
 -10   2   5   46.66    4.32
  10  -2  -6  390.12   13.53
 -10   2   6  391.59   14.16
  10  -2  -7  155.10    7.18
 -10   2   7  147.43    7.74
  10  -2  -8  432.52   15.69
 -10   2   8  462.30   16.60
  10  -2  -9   72.67    6.90
 -10   2   9   68.14    6.28
  10  -2 -10  157.33    8.72
 -10   2  10  143.45    8.93
  10  -2 -11   31.24    5.23
 -10   2  11   19.32    4.95
  10  -2 -12  249.81   12.20
 -10   2  12  212.98   11.16
  10  -2 -13   18.55    5.86
 -10   2  13   41.36    6.97
  10  -2 -14  117.09    8.09
 -10   2  14  100.08    7.95
  10  -2 -15  152.10    9.14
 -10   2  15  136.69   10.11
  10  -2 -16   -5.93    6.35
 -10   2  16    4.60    8.44
  10  -2 -17  123.51   10.60
 -10   2  17  116.67    9.76
  10  -2 -18    9.14   10.74
 -10   2  18    6.35    9.76
  10  -2 -19    3.42    8.86
 -10   2  19    3.70    9.69
  10  -2 -20    1.33    8.79
 -10   2  20   -3.91   12.00
  10  -2 -21   -9.35    7.88
 -10   2  21    3.56   12.00
   8  -2  21    6.63   13.67
  -8   2 -21   21.06   11.51
   8  -2  20   11.16   11.44
  -8   2 -20   17.99    9.35
   8  -2  19   49.72   13.67
  -8   2 -19   34.24   11.30
   8  -2  18    9.35    9.55
  -8   2 -18    5.58    8.02
   8  -2  17   -7.53    9.55
  -8   2 -17    6.83    7.25
  -8   2 -16  129.37    9.07
  -8   2 -15   86.06    8.37
  -8   2 -14  119.46    9.00
   8  -2  13    4.46    7.04
  -8   2 -13   29.50    6.56
  -8   2 -12  429.80   24.76
   8  -2  11   20.64    6.14
   8  -2  10    5.51    9.76
  -8   2  -8   -3.21    5.37
   8  -2   6  505.61   27.76
   8  -2   5  578.28   19.81
   8  -2   4  539.57   19.39
  -8   2  -4  541.46   25.25
   8  -2   3 1538.31   47.49
  -8   2  -3 1615.51   63.25
   8  -2   2   14.16    2.86
  -8   2  -2   17.43    3.63
   8  -2   1 1033.26   28.04
  -8   2  -1 1072.94   41.84
   8  -2   0  102.59    4.60
  -8   2   0  101.12    5.65
   8  -2  -1 1166.32   30.13
  -8   2   1 1197.98   32.15
   8  -2  -2  370.94   11.58
  -8   2   2  393.68   13.25
   8  -2  -3  198.13    7.95
  -8   2   3  197.78    8.51
   8  -2  -4   81.39    4.18
  -8   2   4   67.44    4.32
   8  -2  -5  292.00    9.41
  -8   2   5  295.35   10.60
   8  -2  -6  829.76   25.45
  -8   2   6  830.04   28.87
   8  -2  -7  131.60    7.25
  -8   2   7  123.30    7.60
   8  -2  -8  425.69   16.81
  -8   2   8  444.87   18.62
   8  -2  -9  394.03   14.71
  -8   2   9  403.86   15.48
   8  -2 -10  523.60   19.18
  -8   2  10  589.58   21.55
   8  -2 -11   35.57    5.65
  -8   2  11   40.17    6.49
   8  -2 -12   58.51    6.63
  -8   2  12   36.89    6.63
   8  -2 -13   33.47    5.51
  -8   2  13   49.31    6.28
   8  -2 -14   78.74    6.83
  -8   2  14   60.74    7.32
   8  -2 -15  175.88   10.53
  -8   2  15  164.86   10.60
   8  -2 -16   65.62    7.53
  -8   2  16   58.72    8.30
   8  -2 -17   25.80    8.16
  -8   2  17   28.17    8.72
   8  -2 -18   64.09    7.88
  -8   2  18   67.65    9.90
   8  -2 -19   64.93    9.90
  -8   2  19   62.90   11.86
   8  -2 -20    8.79    7.74
  -8   2  20   -0.56   10.32
   8  -2 -21   19.53    8.16
  -8   2  21   13.39   10.95
   8  -2 -22    6.90    6.83
  -8   2  22    0.07    8.37
   6  -2  22   -1.12    9.35
  -6   2 -22   18.76    8.79
   6  -2  21    5.79   10.67
  -6   2 -21    9.97    8.72
   6  -2  20   -5.30   13.04
  -6   2 -20    9.90   11.16
   6  -2  19   64.79   11.23
  -6   2 -19   55.37    9.21
   6  -2  18   20.08    9.07
  -6   2 -18   21.83    8.86
   6  -2  17    3.28    7.95
  -6   2 -17    4.53    6.69
   6  -2  16   26.64    7.53
  -6   2 -16   15.27    6.76
   6  -2  15    5.93    6.83
  -6   2 -15    2.72    6.28
   6  -2  14  171.00   10.18
  -6   2 -14  194.43   10.81
   6  -2  13   54.61    6.49
  -6   2 -13   52.72    6.28
   6  -2  12  267.03   13.39
  -6   2 -12  257.83   13.32
   6  -2  11    8.51    4.88
  -6   2 -11   13.95    4.39
   6  -2  10  341.44   16.25
  -6   2 -10  368.99   18.62
   6  -2   9  259.29   13.18
  -6   2  -9  263.20   12.55
   6  -2   8  146.17    8.30
  -6   2  -8  140.94    7.46
   6  -2   7    6.90    5.65
  -6   2  -7    3.77    3.07
   6  -2   6  619.42   32.78
  -6   2  -6  557.15   20.15
   6  -2   5  522.35   26.08
  -6   2  -5  526.53   23.85
   6  -2   4  210.61   11.72
  -6   2  -4  218.21    8.44
   6  -2   3  926.14   43.52
  -6   2  -3  898.45   25.66
   6  -2   2   13.39    4.04
  -6   2  -2   23.43    3.42
   6  -2   1 3137.29  108.58
   6  -2   0   76.71    6.42
   6  -2  -1   -3.70    2.44
   6  -2  -6   51.47    4.25
   6  -2  -7  583.02   19.46
  -6   2   7  675.70   39.54
   6  -2  -8  301.97   11.72
  -6   2   8  338.17   20.15
   6  -2  -9   13.11    3.56
  -6   2   9    2.93    6.42
   6  -2 -10  331.40   14.02
  -6   2  10  352.32   18.06
   6  -2 -11  157.47    8.72
  -6   2  11  159.35    9.41
   6  -2 -12  748.65   28.24
  -6   2  12  759.95   26.08
   6  -2 -13   35.43    5.58
  -6   2  13   32.29    5.86
   6  -2 -14  135.92    9.69
  -6   2  14  132.43    9.14
   6  -2 -15  101.68    7.88
  -6   2  15   79.36    7.60
   6  -2 -16  110.33    9.62
  -6   2  16  109.00    9.97
   6  -2 -17   10.53    6.42
  -6   2  17   13.11    7.88
   6  -2 -18   51.82    8.51
  -6   2  18   36.61    9.55
   6  -2 -19   30.75    7.95
  -6   2  19   17.57    8.93
   6  -2 -20   22.46    7.32
  -6   2  20   27.76    9.55
   6  -2 -21   10.46    7.95
  -6   2  21   17.64   12.00
   6  -2 -22    8.23    8.37
  -6   2  22   -2.16    6.28
   4  -2  22    6.42    9.76
  -4   2 -22    3.14    8.72
   4  -2  21   35.64   18.34
  -4   2 -21   39.68   13.46
   4  -2  20    8.86   12.00
  -4   2 -20   18.41   10.53
   4  -2  19  102.17    9.97
  -4   2 -19   96.87    9.35
   4  -2  18    7.04    8.79
  -4   2 -18    4.32    7.04
   4  -2  17   43.73    8.16
  -4   2 -17   50.70    8.02
   4  -2  16   14.58    8.37
  -4   2 -16    7.32    7.18
   4  -2  15  106.49    8.44
  -4   2 -15  112.07    8.30
   4  -2  14   54.05    8.37
  -4   2 -14   47.84    7.11
   4  -2  13  103.49    7.60
  -4   2 -13   99.52    7.60
   4  -2  12   48.61    7.18
  -4   2 -12   74.06    6.83
   4  -2  11   14.02    4.88
  -4   2 -11   13.81    4.46
   4  -2  10   49.24    5.58
  -4   2 -10   31.24    5.09
   4  -2   9   22.60    5.02
  -4   2  -9   19.67    5.30
   4  -2   8  430.99   18.48
  -4   2  -8  456.30   17.43
   4  -2   7   66.88    5.65
  -4   2  -7   74.55    5.51
   4  -2   6 1902.63   56.00
  -4   2  -6 1874.10   52.86
   4  -2   5   21.97    3.77
  -4   2  -5   36.47    3.35
   4  -2   4 1182.78   36.54
  -4   2  -4 1064.78   30.62
   4  -2   3  700.25   22.46
  -4   2  -3  640.62   20.15
   4  -2   2  455.26   15.62
  -4   2  -2  389.01   12.62
   4  -2   1  841.68   23.08
  -4   2  -1  738.05   20.85
   4  -2   0    8.86    2.16
  -4   2   0   22.32    2.51
   4  -2  -1 1335.23   35.15
  -4   2   1 1286.06   33.96
   4  -2  -2  157.61    5.72
  -4   2   2  142.06    5.58
   4  -2  -3 1795.16   47.14
  -4   2   3 1780.58   45.89
   4  -2  -4  289.98    9.76
  -4   2   4  302.39    9.90
   4  -2  -5  779.27   32.01
  -4   2   5  812.25   25.18
   4  -2  -6   99.59    8.23
  -4   2   6  102.31    5.72
   4  -2  -7  710.15   30.69
  -4   2   7  762.53   26.15
   4  -2  -8  115.07   11.44
  -4   2   8  130.55    7.67
  -4   2   9  529.67   19.60
  -4   2  10  104.82    9.76
   4  -2 -12   11.72    4.67
  -4   2  14  180.07   14.58
  -4   2  15   -0.28    6.49
   4  -2 -16  127.76   11.65
   4  -2 -17   22.94    6.28
  -4   2  17    3.07    7.60
   4  -2 -18   55.79    7.81
  -4   2  18   16.53    7.81
   4  -2 -19   12.76    9.41
  -4   2  19   -6.28   10.39
   4  -2 -20    0.14    9.35
  -4   2  20   -3.42   11.79
   4  -2 -21   20.85   10.88
  -4   2  21   -5.02   13.74
   4  -2 -22    6.56   10.04
  -4   2  22    9.14   10.81
  -2   2 -23    6.56    8.51
   2  -2  22   17.23   12.48
  -2   2 -22   12.83    8.79
   2  -2  21   58.86   10.32
  -2   2 -21   35.57   10.04
   2  -2  20    3.77    9.00
  -2   2 -20    3.35    7.67
   2  -2  19    2.86   11.79
  -2   2 -19   -6.63   10.67
   2  -2  18   15.06    8.51
  -2   2 -18   13.25    8.02
   2  -2  17  112.56   10.74
  -2   2 -17  120.51    9.69
   2  -2  16   63.18    8.02
  -2   2 -16   78.25    7.60
   2  -2  15  198.76   11.30
  -2   2 -15  198.13   10.32
   2  -2  14   23.57    7.18
  -2   2 -14   14.51    6.42
   2  -2  13  455.26   17.37
  -2   2 -13  500.52   19.95
   2  -2  12   33.06    6.21
  -2   2 -12   30.75    5.65
   2  -2  11   14.51    4.60
  -2   2 -11   15.06    4.11
   2  -2  10  181.32   10.04
  -2   2 -10  159.56    9.14
   2  -2   9  362.30   16.39
  -2   2  -9  349.60   15.13
   2  -2   8  337.61   15.55
  -2   2  -8  358.81   15.48
   2  -2   7  103.07    6.63
  -2   2  -7   94.71    5.72
   2  -2   6  493.27   18.20
  -2   2  -6  537.69   17.85
   2  -2   5  278.12   11.16
  -2   2  -5  261.17    9.90
   2  -2   4  975.93   33.96
  -2   2  -4  945.52   28.66
   2  -2   3  271.77   10.18
  -2   2  -3  275.05    9.21
   2  -2   2  657.15   31.73
  -2   2  -2  598.29   17.99
   2  -2   1  924.67   25.59
  -2   2  -1  918.81   27.69
   2  -2   0 1210.11   31.03
  -2   2   0 1131.24   29.99
   2  -2  -1  761.48   20.57
  -2   2   1  651.43   17.92
   2  -2  -2   40.24    2.79
  -2   2   2   27.48    2.51
   2  -2  -3  230.84    8.37
  -2   2   3  191.29    7.60
   2  -2  -4   76.09    4.11
  -2   2   4   68.07    3.84
   2  -2  -5  784.29   23.57
  -2   2   5  855.35   24.90
   2  -2  -6  433.50   14.85
  -2   2   6  393.19   15.34
   2  -2  -7  972.58   30.55
  -2   2   7 1011.43   32.57
   2  -2  -8   70.58    5.30
  -2   2   8   64.79    5.37
   2  -2  -9  710.36   25.66
  -2   2   9  696.63   24.41
   2  -2 -10   -0.35    3.21
  -2   2  10    1.26    4.11
   2  -2 -11   77.20    6.07
  -2   2  11   43.94    5.65
   2  -2 -12   16.60    4.39
  -2   2  12   19.53    5.16
   2  -2 -13   22.32    4.88
  -2   2  13   28.52    5.37
   2  -2 -14  155.59    9.00
  -2   2  14  140.18    9.21
   2  -2 -15   16.04    6.28
  -2   2  15   17.50    6.28
  -2   2  16   78.81    8.30
   2  -2 -17    1.53    6.35
  -2   2  17   25.32    8.72
  -2   2  18   92.61   10.60
   2  -2 -19    0.35    8.23
  -2   2  19    6.69   10.53
   2  -2 -20   37.66   11.58
  -2   2  20   74.34   12.06
   2  -2 -21   11.51   10.11
  -2   2  21   -7.11   10.25
   2  -2 -22   36.82   11.09
  -2   2  22   22.67   11.72
   0  -2  23    4.74   16.74
   0   2 -23    7.11    9.35
   0  -2  22    3.63   10.18
   0   2 -22   18.34    9.76
   0  -2  21    6.00   10.60
   0   2 -21   -4.74    8.79
   0  -2  20   40.03   11.65
   0   2 -20   37.52    9.76
   0  -2  19   24.48    8.23
   0   2 -19   13.11    7.67
   0  -2  18    0.77    7.60
   0   2 -18    7.32    6.90
   0  -2  17   12.20   10.04
   0   2 -17   25.52    8.93
   0  -2  16   14.16    7.53
   0   2 -16   22.32    7.18
   0  -2  15  214.94   11.37
   0   2 -15  258.80   12.13
   0  -2  14   72.74    7.04
   0   2 -14   62.97    6.83
   0  -2  13  248.83   11.23
   0   2 -13  237.18   12.55
   0  -2  12  168.49    9.97
   0   2 -12  171.14   10.25
   0  -2  11  918.74   30.06
   0   2 -11  943.64   32.36
   0  -2  10   34.73    5.44
   0   2 -10   40.38    4.88
   0  -2   9  603.66   21.13
   0   2  -9  624.65   22.25
   0  -2   8  200.08    9.55
   0   2  -8  169.88    8.30
   0  -2   7  827.67   28.73
   0   2  -7  836.73   28.52
   0  -2   6  225.26   10.53
   0   2  -6  206.78    8.93
   0  -2   5   21.69    3.21
   0   2  -5   26.71    2.93
   0  -2   4   24.69    3.98
   0   2  -4   16.67    2.37
   0  -2   3   52.03    3.07
   0   2  -3   62.35    3.14
   0  -2   2  700.39   21.83
   0   2  -2  762.39   33.82
   0  -2   1  706.53   20.08
   0   2  -1  717.20   19.67
   0  -2   0  452.05   13.04
   0   2   0  348.35   10.11
   0  -2  -1  700.53   19.67
   0   2   1  705.62   20.36
   0  -2  -2  682.19   20.36
   0   2   2  742.16   20.64
   0  -2  -3   49.86    3.28
   0   2   3   57.53    3.21
   0  -2  -4   26.57    2.65
   0   2   4   14.51    2.16
   0  -2  -5   23.08    2.58
   0   2   5   22.04    3.14
   0  -2  -6  213.89    9.55
   0   2   6  194.99    9.14
   0  -2  -7  811.28   26.22
   0   2   7  808.42   27.83
   0  -2  -8  197.50   10.53
   0   2   8  165.07    9.62
   0  -2  -9  645.85   23.22
   0   2   9  613.71   23.22
   0  -2 -10   33.68    4.67
   0   2  10   33.06    5.23
   0  -2 -11  947.20   31.80
   0   2  11  913.65   28.24
   0  -2 -12  177.21   10.11
   0   2  12  162.00    9.69
   0  -2 -13  247.78   12.13
   0   2  13  231.32   10.74
   0  -2 -14   69.39    6.76
   0   2  14   66.88    6.90
   0  -2 -15  233.14   12.69
   0   2  15  239.41   11.86
   0  -2 -16   14.16    5.65
   0   2  16   17.71    6.90
   0  -2 -17   16.25    6.76
   0   2  17    7.95    8.51
   0  -2 -18    7.88    9.35
   0   2  18   -1.05   10.95
   0  -2 -19   17.85    7.53
   0   2  19   23.85    9.90
   0  -2 -20   36.61    8.79
   0   2  20   43.38   10.88
   0  -2 -21    4.25   10.60
   0   2  21    8.37   11.44
   0  -2 -22   17.99   11.86
   0   2  22    3.21   13.60
  -2  -2  23    4.88    8.93
   2   2 -23    1.53    5.86
  -2  -2  22   52.23   10.32
   2   2 -22   52.16    8.37
  -2  -2  21   10.81   12.34
   2   2 -21   -0.98   10.32
  -2  -2  20   75.11   12.34
   2   2 -20   88.15   10.53
  -2  -2  19   10.04    8.72
   2   2 -19   11.51    7.46
  -2  -2  18   93.87   10.53
   2   2 -18  107.47   10.04
  -2  -2  17   22.11    8.58
   2   2 -17   14.09    6.42
  -2  -2  16   63.46    8.86
   2   2 -16   91.36    9.14
  -2  -2  15   15.34    7.39
   2   2 -15   14.85    6.35
  -2  -2  14  140.80    9.48
   2   2 -14  156.70    9.07
  -2  -2  13   16.11    5.44
   2   2 -13   31.03    5.09
  -2  -2  12   19.53    5.09
   2   2 -12   21.48    4.53
  -2  -2  11   71.13    7.18
   2   2 -11   49.72    5.58
  -2  -2  10    3.91    3.98
   2   2 -10    3.70    3.63
  -2  -2   9  757.02   23.64
   2   2  -9  745.58   24.34
  -2  -2   8   68.69    5.79
   2   2  -8   68.14    4.88
  -2  -2   7 1029.42   31.24
   2   2  -7 1078.52   32.29
  -2  -2   6  444.03   17.50
   2   2  -6  418.99   15.48
  -2  -2   5  839.45   26.92
   2   2  -5  907.87   26.92
  -2  -2   4   73.92    4.04
   2   2  -4   73.16    3.63
  -2  -2   3  227.42    9.28
   2   2  -3  198.97    6.97
  -2  -2   2   40.94    2.23
   2   2  -2   24.41    1.53
  -2  -2   1  692.72   18.20
   2   2  -1  682.68   16.88
  -2  -2   0 1185.08   29.71
   2   2   0 1105.85   38.01
  -2  -2  -1  912.26   24.34
   2   2   1  894.89   22.73
  -2  -2  -2  638.88   19.11
   2   2   2  610.08   18.90
  -2  -2  -3  265.36   10.18
   2   2   3  272.68   10.25
  -2  -2  -4  937.99   28.04
   2   2   4  950.27   28.38
  -2  -2  -5  274.56   10.39
   2   2   5  255.66   10.39
  -2  -2  -6  515.65   18.76
   2   2   6  575.42   22.32
  -2  -2  -7  104.33    6.83
   2   2   7   89.06    6.21
  -2  -2  -8  322.47   13.67
   2   2   8  376.52   16.53
  -2  -2  -9  344.02   15.83
   2   2   9  351.35   15.41
  -2  -2 -10  196.18   10.60
   2   2  10  155.73    8.51
  -2  -2 -11   17.71    4.18
   2   2  11   17.57    4.60
  -2  -2 -12   41.77    5.79
   2   2  12   29.99    5.44
  -2  -2 -13  488.45   17.02
   2   2  13  483.71   17.02
  -2  -2 -14   20.22    5.51
   2   2  14    8.65    5.79
  -2  -2 -15  209.01   13.39
   2   2  15  201.62   11.93
  -2  -2 -16   76.99    8.23
   2   2  16   72.46    9.21
  -2  -2 -17  130.55    9.62
   2   2  17  129.78    9.90
  -2  -2 -18    4.81    7.74
   2   2  18    4.74    8.51
  -2  -2 -19    3.70    8.02
   2   2  19   -6.63    9.35
  -2  -2 -20    1.39    8.65
   2   2  20    4.04   11.72
  -2  -2 -21   34.59   10.46
   2   2  21   48.54   12.62
  -2  -2 -22   18.69   11.65
   2   2  22   15.13   11.86
  -4  -2  23   31.45    7.67
   4   2 -23   12.76    7.88
  -4  -2  22   21.48   16.04
   4   2 -22   11.65   12.00
  -4  -2  21   23.85   12.20
   4   2 -21   20.99    8.93
  -4  -2  20    0.07    9.00
   4   2 -20   -6.97    8.16
  -4  -2  19    5.30    9.48
   4   2 -19    7.95    7.88
  -4  -2  18   44.28   10.88
   4   2 -18   38.01   10.04
  -4  -2  17   34.94    7.74
   4   2 -17   34.10    6.90
  -4  -2  16  124.69    9.28
   4   2 -16  138.78    8.44
  -4  -2  15    4.74    7.04
   4   2 -15    1.53    6.14
  -4  -2  14  208.66   12.00
   4   2 -14  219.54   12.20
  -4  -2  13    4.53    5.86
   4   2 -13    4.53    5.16
  -4  -2  12   25.25    5.51
   4   2 -12   15.76    4.32
  -4  -2  11  279.58   12.00
   4   2 -11  252.04   12.06
  -4  -2  10  119.95    7.88
   4   2 -10  104.12    7.74
  -4  -2   9  586.93   22.53
   4   2  -9  556.10   21.69
  -4  -2   8  124.07    8.02
   4   2  -8  119.67    6.97
  -4  -2   7  754.79   25.32
   4   2  -7  775.29   24.20
  -4  -2   6   94.57    5.65
   4   2  -6   91.92    5.09
  -4  -2   5  810.51   25.94
   4   2  -5  853.75   25.45
  -4  -2   4  308.94   11.16
   4   2  -4  315.78   10.39
  -4  -2   3 1800.18   47.84
   4   2  -3 1838.40   46.52
  -4  -2   2  149.52    5.30
   4   2  -2  148.47    5.02
  -4  -2  -1  775.78   30.69
   4   2   1  756.32   20.57
  -4  -2  -2  444.31   13.74
   4   2   2  397.30   12.90
  -4  -2  -3  687.00   20.99
   4   2   3  647.46   19.81
  -4  -2  -4 1195.47   37.45
   4   2   4 1135.56   33.41
  -4  -2  -5   29.92    3.07
   4   2   5   36.12    3.63
  -4  -2  -6 1902.97   56.56
   4   2   6 1987.36   56.49
  -4  -2  -7   65.83    4.74
   4   2   7   65.42    4.95
  -4  -2  -8  441.24   17.50
   4   2   8  446.05   17.37
  -4  -2  -9   28.73    3.91
   4   2   9   29.15    4.60
  -4  -2 -10   45.54    6.28
   4   2  10   35.78    6.63
  -4  -2 -11   14.78    4.81
   4   2  11   16.18    5.72
  -4  -2 -12   53.98    6.00
   4   2  12   72.18    6.35
  -4  -2 -13  100.35    7.88
   4   2  13   89.06    7.11
  -4  -2 -14   55.30    6.56
   4   2  14   46.93    6.97
  -4  -2 -15  113.61   10.81
   4   2  15  125.25   10.74
  -4  -2 -16    7.46    6.00
   4   2  16   11.65    6.83
  -4  -2 -17   43.10    7.18
   4   2  17   51.05    8.09
  -4  -2 -18   13.04    6.83
   4   2  18   -2.44    7.88
  -4  -2 -19   92.82   12.83
   4   2  19   90.38   14.71
  -4  -2 -20    1.81    8.65
   4   2  20   -2.16    9.83
  -4  -2 -21   44.49    8.51
   4   2  21   55.09   10.81
  -4  -2 -22   -1.81    7.81
   4   2  22    1.88   11.58
  -6  -2  23   -0.63   14.44
   6   2 -23   -0.98    9.00
  -6  -2  22   -5.16   14.37
   6   2 -22    4.81   10.46
  -6  -2  21   11.65   11.65
   6   2 -21   22.67   11.16
  -6  -2  20   21.20   11.65
   6   2 -20   17.02    8.79
  -6  -2  19   36.19    9.55
   6   2 -19   16.67    7.88
  -6  -2  18   46.10   10.32
   6   2 -18   23.01    8.79
  -6  -2  17    6.21   10.04
   6   2 -17   15.13    9.41
  -6  -2  16  101.89    8.51
   6   2 -16  106.49    8.86
  -6  -2  15   95.54    8.09
   6   2 -15   95.61    7.88
  -6  -2  14  143.87    9.07
   6   2 -14  117.65    9.00
  -6  -2  13   26.50    5.93
   6   2 -13   30.62    5.30
  -6  -2  12  741.40   24.27
   6   2 -12  735.68   24.41
  -6  -2  11  174.21    9.28
   6   2 -11  160.61    8.79
  -6  -2  10  341.09   14.09
   6   2 -10  356.79   14.71
  -6  -2   9   17.16    4.53
   6   2  -9    7.18    3.49
  -6  -2   8  309.22   13.46
   6   2  -8  336.84   13.53
  -6  -2   7  588.88   21.20
   6   2  -7  647.11   21.41
  -6  -2   6   51.19    4.04
   6   2  -6   36.06    3.00
  -6  -2   5  186.55    7.95
   6   2  -5  190.81    7.53
  -6  -2   4   23.36    2.58
   6   2  -4   37.45    2.58
  -6  -2   3 1358.94   36.75
   6   2  -3 1375.26   35.43
  -6  -2   2  483.01   13.95
   6   2  -2  479.53   12.13
  -6  -2   1  690.84   19.04
   6   2  -1  760.58   29.08
  -6  -2   0   82.36    4.53
   6   2   0   70.92    2.72
  -6  -2  -1 3134.01   75.04
   6   2   1 3189.03   76.57
  -6  -2  -2   13.60    1.53
   6   2   2   23.43    2.09
  -6  -2  -3  937.99   27.90
   6   2   3  920.28   27.76
  -6  -2  -4  246.67    9.28
   6   2   4  218.28    8.93
  -6  -2  -5  520.67   19.53
   6   2   5  556.66   19.18
  -6  -2  -6  630.65   22.67
   6   2   6  595.15   19.81
  -6  -2  -7    5.72    3.49
   6   2   7    2.30    3.84
  -6  -2  -8  138.71    8.23
   6   2   8  151.82    7.25
  -6  -2  -9  250.99   11.79
   6   2   9  271.43   11.44
  -6  -2 -10  327.08   14.99
   6   2  10  362.92   14.23
  -6  -2 -11    7.67    4.60
   6   2  11    9.41    4.67
  -6  -2 -12  259.22   12.83
   6   2  12  269.26   12.27
  -6  -2 -13   56.28    6.14
   6   2  13   51.61    7.25
  -6  -2 -14  172.40   12.20
   6   2  14  215.77   13.74
  -6  -2 -15    3.98    7.04
   6   2  15   -1.53    7.67
  -6  -2 -16   28.04    6.42
   6   2  16   19.88    7.39
  -6  -2 -17   11.51    6.83
   6   2  17   -8.23    9.14
  -6  -2 -18   19.81    8.86
   6   2  18    9.14    8.58
  -6  -2 -19   65.49   10.39
   6   2  19   56.70   11.79
  -6  -2 -20   -0.70    9.76
   6   2  20    3.14   11.79
  -6  -2 -21    8.30    9.83
   6   2  21   30.75   11.93
  -6  -2 -22    3.07    6.00
   6   2  22    6.14    9.76
  -8  -2  23   33.06   14.58
   8   2 -23   45.12    6.35
  -8  -2  22   35.50   11.93
   8   2 -22   18.48    7.60
  -8  -2  21   19.32   11.23
   8   2 -21   22.94   10.04
  -8  -2  20    1.88   10.67
   8   2 -20   -1.05    8.58
  -8  -2  19   72.32   12.55
   8   2 -19   65.97    9.97
  -8  -2  18   61.09   10.74
   8   2 -18   61.58    8.72
  -8  -2  17   29.92    9.41
   8   2 -17   23.01    8.02
  -8  -2  16   76.02   11.23
   8   2 -16   54.95    9.14
  -8  -2  15  165.21    9.76
   8   2 -15  169.26    9.21
  -8  -2  14   74.34    7.60
   8   2 -14   72.25    6.90
  -8  -2  13   27.48    6.63
   8   2 -13   42.61    6.14
  -8  -2  12   47.56    5.86
   8   2 -12   31.45    4.81
  -8  -2  11   39.26    6.07
   8   2 -11   39.96    5.02
  -8  -2  10  502.82   19.04
   8   2 -10  566.63   21.97
  -8  -2   9  393.54   16.11
   8   2  -9  391.03   14.99
  -8  -2   8  409.37   15.90
   8   2  -8  414.18   15.34
  -8  -2   7  139.41    7.67
   8   2  -7  119.46    6.21
  -8  -2   6  833.73   26.22
   8   2  -6  842.59   24.34
  -8  -2   5  303.57   11.93
   8   2  -5  312.57   10.53
  -8  -2   4   79.92    4.53
   8   2  -4   60.88    3.07
  -8  -2   3  223.37    8.02
   8   2  -3  197.85    6.28
  -8  -2   2  389.56   11.30
   8   2  -2  399.88   11.23
  -8  -2   1 1198.54   31.59
   8   2  -1 1178.87   30.34
  -8  -2   0  108.72    4.53
   8   2   0   88.92    3.98
  -8  -2  -1 1023.35   27.76
   8   2   1 1124.82   30.96
  -8  -2  -2   11.44    2.09
   8   2   2   14.23    2.02
  -8  -2  -3 1580.43   45.54
   8   2   3 1633.99   46.17
  -8  -2  -4  527.02   19.04
   8   2   4  525.83   19.53
  -8  -2  -5  560.49   19.88
   8   2   5  502.05   18.27
  -8  -2  -6  499.33   20.22
   8   2   6  463.63   18.06
  -8  -2  -7  577.02   21.90
   8   2   7  588.67   20.64
  -8  -2  -8  133.48    8.37
   8   2   8  122.25    7.39
  -8  -2  -9   69.46    5.44
   8   2   9   61.37    5.51
  -8  -2 -10   22.04    5.86
   8   2  10   20.50    6.76
  -8  -2 -11   58.93    6.56
   8   2  11   61.02    6.63
  -8  -2 -12  407.14   18.48
   8   2  12  413.97   16.67
  -8  -2 -13   29.22    8.30
   8   2  13   28.45    8.51
  -8  -2 -14  109.84    8.44
   8   2  14  125.67   10.25
  -8  -2 -15   85.57    7.67
   8   2  15   96.66    9.14
  -8  -2 -16  117.86    9.28
   8   2  16  112.98   11.16
  -8  -2 -17    3.21    6.42
   8   2  17    4.11    8.02
  -8  -2 -18    4.88    7.67
   8   2  18   12.00    8.79
  -8  -2 -19   43.59    9.83
   8   2  19   38.29   12.00
  -8  -2 -20    3.28    9.07
   8   2  20   -0.07   12.20
  -8  -2 -21    3.42    8.51
   8   2  21   -5.09   10.88
  -8  -2 -22   -1.39   12.90
   8   2  22   -2.30   13.81
 -10  -2  22   21.69   11.65
  10   2 -22    8.86    6.63
 -10  -2  21    9.55   10.95
  10   2 -21   -3.07    8.09
 -10  -2  20    7.67   11.93
  10   2 -20   -0.77   10.04
 -10  -2  19   15.55    9.97
  10   2 -19    8.79    8.02
 -10  -2  18    3.35   12.41
  10   2 -18    4.32   10.18
 -10  -2  17  106.91   11.30
  10   2 -17  108.58    9.48
 -10  -2  16    3.42    8.44
  10   2 -16   13.88    7.53
 -10  -2  15  136.06   13.25
  10   2 -15  132.23   11.86
 -10  -2  14  108.58    9.35
  10   2 -14   95.19    8.44
 -10  -2  13   21.97    6.63
  10   2 -13   36.06    6.14
 -10  -2  12  231.53   11.02
  10   2 -12  209.08   10.32
 -10  -2  11   32.36    5.23
  10   2 -11   22.46    4.60
 -10  -2  10  141.99    9.21
  10   2 -10  138.57    8.30
 -10  -2   9   73.23    6.42
  10   2  -9   56.14    5.16
 -10  -2   8  446.47   16.67
  10   2  -8  412.44   15.41
 -10  -2   7  163.61    8.30
  10   2  -7  155.10    7.04
 -10  -2   6  399.05   14.92
  10   2  -6  384.26   13.74
 -10  -2   5   50.28    4.11
  10   2  -5   47.21    3.56
 -10  -2   4 1329.65   38.15
  10   2  -4 1336.48   35.15
 -10  -2   3   10.18    2.23
  10   2  -3   10.88    2.02
 -10  -2   2  502.61   14.58
  10   2  -2  482.25   13.95
 -10  -2   1    4.18    1.60
  10   2  -1    9.90    1.95
 -10  -2   0  104.68    4.25
  10   2   0  108.10    4.25
 -10  -2  -1  621.24   23.99
  10   2   1  656.80   20.85
 -10  -2  -2   87.80    4.18
  10   2   2   77.62    4.67
 -10  -2  -3  658.48   21.06
  10   2   3  666.71   21.76
 -10  -2  -4   33.41    3.91
  10   2   4   28.66    3.56
 -10  -2  -5 1178.87   38.50
  10   2   5 1243.45   39.68
 -10  -2  -6    8.86    4.04
  10   2   6    2.44    3.98
 -10  -2  -7  671.10   24.97
  10   2   7  662.94   23.71
 -10  -2  -8  102.10    7.81
  10   2   8   95.12    6.83
 -10  -2  -9  505.68   20.08
  10   2   9  465.37   16.18
 -10  -2 -10   27.48    5.37
  10   2  10   22.46    5.86
 -10  -2 -11  127.76    7.95
  10   2  11  148.27    9.00
 -10  -2 -12   12.69    6.14
  10   2  12   16.88    7.18
 -10  -2 -13  104.05    8.23
  10   2  13   92.47    8.09
 -10  -2 -14   53.07    6.83
  10   2  14   53.56    7.53
 -10  -2 -15   24.20    7.60
  10   2  15   23.01    8.72
 -10  -2 -16   10.18    6.76
  10   2  16    3.98    7.32
 -10  -2 -17   19.11    7.67
  10   2  17   25.11    8.51
 -10  -2 -18   28.17    9.69
  10   2  18   31.03    9.69
 -10  -2 -19   -3.84    8.51
  10   2  19   10.60   11.02
 -10  -2 -20    8.16    8.37
  10   2  20    1.81   11.44
 -10  -2 -21   -3.49    9.41
  10   2  21   -1.12   14.58
 -12  -2  22    0.56    7.67
  12   2 -22    6.56    6.49
 -12  -2  21    0.21   12.62
  12   2 -21    2.37    7.11
 -12  -2  20    3.14   11.09
  12   2 -20   -2.09    8.51
 -12  -2  19   16.11   11.44
  12   2 -19    6.83    9.55
 -12  -2  18   18.62    9.69
  12   2 -18    9.76    7.32
 -12  -2  17   56.91    9.76
  12   2 -17   45.54    8.30
 -12  -2  16   25.25    9.00
  12   2 -16   12.00    7.95
 -12  -2  15   65.69    8.51
  12   2 -15   86.55    7.67
 -12  -2  14    2.23    7.67
  12   2 -14    6.28    6.14
 -12  -2  13  222.89   10.18
  12   2 -13  255.32   11.51
 -12  -2  12   47.84    8.23
  12   2 -12   59.35    7.18
 -12  -2  11  259.64   12.48
  12   2 -11  277.14   11.65
 -12  -2  10   12.90    5.23
  12   2 -10    7.88    4.11
 -12  -2   9  214.80   10.67
  12   2  -9  228.67    9.55
 -12  -2   8  150.08    8.16
  12   2  -8  168.14    7.74
 -12  -2   7   36.26    3.98
  12   2  -7   23.08    3.00
 -12  -2   6  176.51    8.16
  12   2  -6  169.40    7.53
 -12  -2   5   35.50    3.21
  12   2  -5   35.15    3.14
 -12  -2   4  684.49   21.76
  12   2  -4  648.99   17.50
 -12  -2   3  117.93    5.23
  12   2  -3  106.14    4.74
 -12  -2   2  836.10   23.78
  12   2  -2  863.44   25.04
 -12  -2   1   36.19    3.14
  12   2  -1   29.43    2.72
 -12  -2   0 1310.47   33.34
  12   2   0 1377.49   36.06
 -12  -2  -1   20.64    2.79
  12   2   1   15.97    3.07
 -12  -2  -2  337.82   12.41
  12   2   2  373.45   13.39
 -12  -2  -3    8.86    2.51
  12   2   3   10.74    3.28
 -12  -2  -4  281.47   12.00
  12   2   4  301.83   12.69
 -12  -2  -5   69.60    5.58
  12   2   5   82.15    6.14
 -12  -2  -6  198.62   10.67
  12   2   6  164.17    9.28
 -12  -2  -7  148.13    8.44
  12   2   7  150.50    7.88
 -12  -2  -8  182.86    9.41
  12   2   8  179.58    9.83
 -12  -2  -9  130.76    8.16
  12   2   9  122.32    8.51
 -12  -2 -10   70.44    7.18
  12   2  10   53.42    6.69
 -12  -2 -11  250.99   13.46
  12   2  11  277.49   15.06
 -12  -2 -12   12.76    5.65
  12   2  12   15.41    6.42
 -12  -2 -13  104.19    7.81
  12   2  13   95.33    8.51
 -12  -2 -14   16.74    7.53
  12   2  14   12.00    7.25
 -12  -2 -15    4.81    6.63
  12   2  15   10.67    7.95
 -12  -2 -16   14.71    9.21
  12   2  16    3.07   10.46
 -12  -2 -17   -7.04    7.95
  12   2  17    0.49    9.41
 -12  -2 -18   29.57    8.51
  12   2  18   37.31   10.32
 -12  -2 -19    7.60    9.97
  12   2  19    7.04   12.90
 -12  -2 -20    5.16    7.88
  12   2  20    5.72   10.53
 -12  -2 -21   -1.39    4.74
  12   2  21   -0.49    7.04
 -14  -2  21   -0.07    6.90
  14   2 -21   -1.53    7.88
 -14  -2  20   53.70   11.79
  14   2 -20   64.37   10.32
 -14  -2  19   55.51   10.95
  14   2 -19   61.79    9.90
 -14  -2  18   38.98   11.02
  14   2 -18   32.71    9.07
 -14  -2  17   12.41   10.67
  14   2 -17    8.16    8.72
 -14  -2  16  123.02   10.95
  14   2 -16  125.88    9.55
 -14  -2  15   31.03    9.90
  14   2 -15   45.05    7.95
 -14  -2  14   12.34    8.02
  14   2 -14   13.32    6.83
 -14  -2  13   40.31    9.35
  14   2 -13   21.83    7.81
 -14  -2  12   -0.42    6.00
  14   2 -12    2.58    4.88
 -14  -2  11  293.25   13.60
  14   2 -11  313.83   13.18
 -14  -2  10   57.95    6.56
  14   2 -10   58.65    5.30
 -14  -2   9  312.22   13.25
  14   2  -9  337.19   13.53
 -14  -2   8  130.06    7.46
  14   2  -8  129.65    7.53
 -14  -2   7  561.47   19.11
  14   2  -7  589.51   20.36
 -14  -2   6  111.16    6.35
  14   2  -6  111.93    6.21
 -14  -2   5   89.06    4.95
  14   2  -5   83.34    5.44
 -14  -2   4  247.43    9.55
  14   2  -4  214.38    7.39
 -14  -2   3  445.63   14.92
  14   2  -3  443.96   15.27
 -14  -2   2  535.88   18.76
  14   2  -2  509.86   16.67
 -14  -2   1   48.82    3.56
  14   2  -1   38.08    3.21
 -14  -2   0  192.90    6.97
  14   2   0  186.34    7.18
 -14  -2  -1   48.89    3.84
  14   2   1   54.26    4.39
 -14  -2  -2  316.41   10.81
  14   2   2  367.46   12.69
 -14  -2  -3   72.74    4.88
  14   2   3   67.79    5.09
 -14  -2  -4  145.75    7.95
  14   2   4  126.44    7.60
 -14  -2  -5  215.28   10.32
  14   2   5  203.99    9.76
 -14  -2  -6  163.12    8.86
  14   2   6  145.55    7.88
 -14  -2  -7   42.54    6.42
  14   2   7   27.06    6.42
 -14  -2  -8  171.21    9.48
  14   2   8  147.92    8.09
 -14  -2  -9   63.18    7.04
  14   2   9   43.38    6.76
 -14  -2 -10    6.83    5.93
  14   2  10   -1.81    6.97
 -14  -2 -11  277.56   13.88
  14   2  11  274.21   12.69
 -14  -2 -12   12.13    9.00
  14   2  12    8.09    9.21
 -14  -2 -13   77.97    8.23
  14   2  13   80.48    8.65
 -14  -2 -14    8.16    6.90
  14   2  14   11.72    8.09
 -14  -2 -15   49.58    9.28
  14   2  15   59.07    9.48
 -14  -2 -16   12.83    7.60
  14   2  16   14.99    9.41
 -14  -2 -17   -0.28    9.76
  14   2  17  -12.48   12.00
 -14  -2 -18    2.23    7.53
  14   2  18   -1.05    9.90
 -14  -2 -19   15.13    7.46
  14   2  19   26.15    9.69
 -14  -2 -20    0.42    5.58
  14   2  20    7.60    8.02
 -16  -2  21    4.32    7.53
  16   2 -21    0.91    6.14
 -16  -2  20   11.72    9.00
  16   2 -20   19.04   10.18
 -16  -2  19   -4.11    9.35
  16   2 -19   -3.07    9.28
 -16  -2  18  101.26   13.18
  16   2 -18  100.49   11.30
 -16  -2  17    4.11   10.25
  16   2 -17   12.41    8.02
 -16  -2  16  103.49   14.37
  16   2 -16  124.69   12.20
 -16  -2  15   24.62    9.90
  16   2 -15    9.07    8.37
 -16  -2  14  105.31   12.27
  16   2 -14  104.26   10.67
 -16  -2  13  103.49    9.35
  16   2 -13   79.29    7.46
 -16  -2  12  112.14   11.23
  16   2 -12  116.39   10.18
 -16  -2  11   68.34    8.02
  16   2 -11   49.93    6.21
 -16  -2  10   62.90    7.11
  16   2 -10   63.67    6.76
 -16  -2   9  238.23   12.06
  16   2  -9  245.55   11.44
 -16  -2   8   11.51    5.93
  16   2  -8    9.55    5.23
 -16  -2   7   75.74    7.11
  16   2  -7   62.28    5.16
 -16  -2   6   22.11    5.51
  16   2  -6   26.43    4.88
 -16  -2   5  528.76   18.69
  16   2  -5  549.06   16.95
 -16  -2   4   18.69    4.32
  16   2  -4   20.02    3.84
 -16  -2   3  131.60    6.00
  16   2  -3  113.74    5.44
 -16  -2   2  126.72    6.00
  16   2  -2  126.09    6.76
 -16  -2   1   66.46    4.60
  16   2  -1   98.05    5.72
 -16  -2   0  162.49    6.28
  16   2   0  194.99    7.74
 -16  -2  -1  133.69    7.11
  16   2   1  123.79    6.76
 -16  -2  -2   60.81    6.14
  16   2   2   71.27    5.86
 -16  -2  -3  125.74    7.67
  16   2   3  111.16    6.42
 -16  -2  -4  461.95   18.76
  16   2   4  435.45   18.20
 -16  -2  -5   25.66    5.30
  16   2   5   19.11    6.00
 -16  -2  -6  274.35   15.13
  16   2   6  277.00   15.20
 -16  -2  -7    6.83    4.60
  16   2   7    4.81    4.81
 -16  -2  -8  230.56   11.30
  16   2   8  203.78   10.11
 -16  -2  -9   66.18    9.14
  16   2   9   82.43   10.04
 -16  -2 -10   30.34    6.83
  16   2  10   31.17    7.18
 -16  -2 -11   34.73    7.53
  16   2  11   27.13    8.65
 -16  -2 -12   25.11    8.30
  16   2  12   32.01    8.58
 -16  -2 -13   65.62   11.44
  16   2  13   79.57   12.48
 -16  -2 -14   10.60    7.18
  16   2  14    5.58    8.65
 -16  -2 -15    0.21    9.41
  16   2  15    8.09   11.58
 -16  -2 -16    7.95    7.67
  16   2  16   -1.60   10.39
 -16  -2 -17   10.88    7.53
  16   2  17   37.59   10.18
 -16  -2 -18   -4.04    8.44
  16   2  18   -0.35   12.06
 -16  -2 -19    3.77    5.79
  16   2  19    3.91    9.35
  16   2  20   -1.39   10.39
 -18  -2  21   -2.09    9.48
 -18  -2  20   -0.14    5.93
  18   2 -20    0.42    5.30
 -18  -2  19   -4.32    4.88
  18   2 -19    3.56    8.23
 -18  -2  18   -0.98   11.65
  18   2 -18    8.44    8.79
 -18  -2  17   10.60   12.20
  18   2 -17   -1.19    9.69
 -18  -2  16   17.64   11.37
  18   2 -16   31.31    9.97
 -18  -2  15   -0.91   10.25
  18   2 -15   -5.86    8.79
 -18  -2  14   85.57   10.18
  18   2 -14   83.69    8.37
 -18  -2  13   21.76   11.09
  18   2 -13   29.15    9.48
 -18  -2  12  219.54   13.39
  18   2 -12  232.93   12.00
 -18  -2  11    1.53    9.28
  18   2 -11    8.16    8.16
 -18  -2  10  125.81    9.00
  18   2 -10   92.82    7.25
 -18  -2   9   56.35    6.97
  18   2  -9   37.24    6.28
 -18  -2   8   32.15    6.49
  18   2  -8   36.19    5.51
 -18  -2   7   45.61    6.28
  18   2  -7   42.47    5.23
 -18  -2   6   17.92    5.02
  18   2  -6   23.78    4.32
 -18  -2   5  154.47    8.58
  18   2  -5  162.91    7.74
 -18  -2   4   31.17    4.95
  18   2  -4   28.59    4.25
 -18  -2   3  382.10   14.99
  18   2  -3  442.77   16.67
 -18  -2   2   80.06    5.72
  18   2  -2   87.31    5.37
 -18  -2   1  266.89    9.62
  18   2  -1  285.86   11.44
 -18  -2   0   11.93    3.70
  18   2   0    7.39    3.77
 -18  -2  -1  213.12   15.34
  18   2   1  193.94    9.28
 -18  -2  -2    8.02    4.60
  18   2   2    1.88    4.60
 -18  -2  -3   76.36    6.83
  18   2   3   85.15    6.42
 -18  -2  -4  125.60    8.37
  18   2   4  115.42    8.30
 -18  -2  -5   24.97    6.28
  18   2   5   33.34    7.32
 -18  -2  -6   93.52    7.25
  18   2   6  102.73    7.53
 -18  -2  -7   69.11    6.83
  18   2   7   57.05    6.83
 -18  -2  -8   42.47    8.23
  18   2   8   39.89    9.14
 -18  -2  -9   -0.56    6.07
  18   2   9    1.26    6.83
 -18  -2 -10  144.50   11.86
  18   2  10  155.17   12.41
 -18  -2 -11   12.06    7.39
  18   2  11    7.81    7.53
 -18  -2 -12   31.45    7.74
  18   2  12   41.29    9.07
 -18  -2 -13   16.11    9.14
  18   2  13   11.65    9.55
 -18  -2 -14    5.86   11.44
  18   2  14    5.65   10.74
 -18  -2 -15   -2.65    7.95
  18   2  15   -3.00   10.25
 -18  -2 -16    4.88    8.30
  18   2  16    1.12   12.00
 -18  -2 -17    1.19    4.67
  18   2  17   22.94    6.35
 -18  -2 -18   -3.21    6.83
  18   2  18   -2.30    9.28
  18   2  19   22.73    8.30
 -20  -2  20   49.24   11.79
  20   2 -20   -1.26    7.04
 -20  -2  19    5.58   17.71
  20   2 -19   -2.16    7.81
 -20  -2  18    0.77   12.48
  20   2 -18    0.98    8.37
 -20  -2  17    8.86   15.83
  20   2 -17   18.55   13.39
 -20  -2  16    9.41   12.62
  20   2 -16    9.41   10.53
 -20  -2  15   17.30   11.37
  20   2 -15   17.50   10.39
 -20  -2  14   34.31   11.58
  20   2 -14   22.25    9.21
 -20  -2  13   11.37   12.62
  20   2 -13    2.23   10.60
 -20  -2  12   87.45    9.83
  20   2 -12   79.01    8.37
 -20  -2  11   48.54    8.86
  20   2 -11   67.86    8.93
 -20  -2  10   74.06   10.60
  20   2 -10   83.69   10.32
 -20  -2   9   26.01    9.35
  20   2  -9   22.60    6.35
 -20  -2   8  188.30   11.37
  20   2  -8  195.13   10.25
 -20  -2   7   82.71    8.16
  20   2  -7   66.88    6.83
 -20  -2   6   93.17    7.60
  20   2  -6   93.31    6.83
 -20  -2   5   47.77    6.00
  20   2  -5   37.59    5.23
 -20  -2   4   75.67    6.28
  20   2  -4   83.69    6.56
 -20  -2   3  123.37    9.14
  20   2  -3  139.27    7.81
  20   2  -2   92.96    6.63
 -20  -2   1   95.26    6.76
  20   2  -1   80.76    6.28
 -20  -2   0   60.32    5.51
  20   2   0   64.23    5.51
 -20  -2  -1  235.86   10.11
  20   2   1  229.93    9.90
 -20  -2  -2   45.19    5.37
  20   2   2   40.80    5.23
 -20  -2  -3  139.83    9.76
  20   2   3  162.63   10.04
 -20  -2  -4   42.89    7.25
  20   2   4   39.82    7.74
 -20  -2  -5   32.29    6.28
  20   2   5   38.08    7.60
 -20  -2  -6   23.36    6.07
  20   2   6   17.78    6.69
 -20  -2  -7   18.34    9.28
  20   2   7   13.88    7.67
 -20  -2  -8   48.19   10.18
  20   2   8   56.21   10.60
 -20  -2  -9    0.49    7.53
  20   2   9    4.95    8.02
 -20  -2 -10  144.22   14.02
  20   2  10  122.32   12.48
 -20  -2 -11   25.04    9.90
  20   2  11    9.14    9.41
 -20  -2 -12   33.41   10.81
  20   2  12    5.37   11.02
 -20  -2 -13   12.48   10.95
  20   2  13   14.37   10.53
 -20  -2 -14   19.60   13.39
  20   2  14   11.51   14.51
 -20  -2 -15   -2.79    7.74
  20   2  15    3.49    8.93
 -20  -2 -16    6.28    6.35
  20   2  16    6.14    9.62
 -20  -2 -17   -5.23   13.74
  20   2  17   -0.63    6.07
 -20  -2 -18   -3.35    8.16
  20   2  18   -2.51    7.18
 -22  -2  19    5.51   11.58
 -22  -2  18   -0.98    9.69
  22   2 -18    0.28    3.84
 -22  -2  17   63.60   15.55
  22   2 -17    6.07    9.00
 -22  -2  16   10.11   12.69
  22   2 -16    0.00    9.62
 -22  -2  15    6.49   16.18
  22   2 -15    8.65   15.41
 -22  -2  14    6.83   12.55
  22   2 -14   15.97   12.13
 -22  -2  13    5.93   10.74
  22   2 -13   16.04    9.97
 -22  -2  12    3.91   14.51
  22   2 -12   -2.02   12.20
 -22  -2  11    6.97    9.14
  22   2 -11    1.12    8.51
 -22  -2  10   90.87   13.04
  22   2 -10   78.74   12.34
 -22  -2   9   41.77    9.21
  22   2  -9   39.89    8.16
 -22  -2   8   65.28    8.79
  22   2  -8   62.70    7.18
 -22  -2   7    7.39    6.90
  22   2  -7   10.88    6.56
 -22  -2   6  211.52   11.86
  22   2  -6  225.82   11.79
 -22  -2   5   17.30    6.21
  22   2  -5   14.16    6.14
 -22  -2   4   58.44    6.69
  22   2  -4   42.61    6.21
 -22  -2   3   16.46    5.86
  22   2  -3   18.41    7.18
 -22  -2   2   68.62    6.69
  22   2  -2   61.44    8.30
 -22  -2   1   62.84    6.56
  22   2  -1   63.25    6.83
 -22  -2   0   24.27    5.30
  22   2   0   23.22    6.14
 -22  -2  -1   47.28    6.49
  22   2   1   38.57    8.58
 -22  -2  -2   26.22    7.04
  22   2   2   28.04    7.04
 -22  -2  -3  222.19   11.58
  22   2   3  223.37   11.79
 -22  -2  -4   28.31    8.58
  22   2   4   13.04    9.55
 -22  -2  -5  103.77    9.41
  22   2   5  107.05   10.04
 -22  -2  -6   -3.35    7.46
  22   2   6   -2.09    7.88
 -22  -2  -7   77.41   12.06
  22   2   7   80.90   10.25
 -22  -2  -8   37.17    8.72
  22   2   8   41.98   10.74
 -22  -2  -9   15.55   10.32
  22   2   9   29.50   10.74
 -22  -2 -10   14.92   12.00
  22   2  10   -0.14   11.93
 -22  -2 -11   21.20   11.93
  22   2  11   13.32   10.53
 -22  -2 -12   12.55   11.93
  22   2  12   12.34   12.27
 -22  -2 -13    3.28   12.55
  22   2  13   -7.46   10.88
 -22  -2 -14    6.83   10.25
  22   2  14   -1.74    9.83
 -22  -2 -15    4.18    5.58
  22   2  15    0.42    7.04
 -22  -2 -16    9.55   14.09
  22   2  16    6.56    7.18
 -22  -2 -17   -8.02   11.51
  22   2  17    2.86   10.81
 -24  -2  17    3.14   18.62
  24   2 -17    3.63    5.44
 -24  -2  16    9.14   13.39
  24   2 -16    2.09    8.51
 -24  -2  15   -4.11   14.37
  24   2 -15    0.56   11.79
 -24  -2  14   -0.28   15.62
  24   2 -14   -5.44    8.51
 -24  -2  13   64.44   11.65
  24   2 -13   32.57   10.04
 -24  -2  12   25.32   16.53
  24   2 -12   -1.74   14.30
 -24  -2  11    7.74   11.44
  24   2 -11    5.51   11.23
 -24  -2  10    2.37   11.16
  24   2 -10   11.37   12.83
 -24  -2   9    9.90   13.88
  24   2  -9   10.25   12.00
 -24  -2   8   40.10   11.30
  24   2  -8   44.70    8.23
 -24  -2   7   27.97    8.79
  24   2  -7   12.76    7.88
 -24  -2   6   71.41    9.35
  24   2  -6   41.49    8.09
 -24  -2   5    7.18    9.90
  24   2  -5    0.98    8.72
 -24  -2   4  146.59   11.37
  24   2  -4  173.02   15.20
 -24  -2   3   77.20   11.02
  24   2  -3   71.83    9.90
 -24  -2   2   93.94   12.13
  24   2  -2   85.92   10.74
 -24  -2   1    7.39   12.27
  24   2  -1    2.72    8.02
 -24  -2   0   89.13   13.95
  24   2   0   85.57   13.60
  24   2   1   29.29   13.32
 -24  -2  -2   20.36   10.25
  24   2   2   16.46   10.67
 -24  -2  -3   39.12    9.41
  24   2   3   20.29    9.35
 -24  -2  -4   20.02    9.00
  24   2   4   25.39    9.83
 -24  -2  -5   91.99   10.32
  24   2   5   81.04   11.37
 -24  -2  -6   35.50    8.72
  24   2   6   34.24   10.95
 -24  -2  -7   16.25   10.39
  24   2   7   20.36   11.58
 -24  -2  -8   -3.49   11.23
  24   2   8   -5.51   12.90
 -24  -2  -9   68.34   11.86
  24   2   9   69.81   11.93
 -24  -2 -10    0.70   12.13
  24   2  10   -1.60   12.48
 -24  -2 -11   24.76   12.41
  24   2  11   22.25   11.16
 -24  -2 -12    1.74   11.86
  24   2  12    0.70   10.74
 -24  -2 -13   18.90   10.32
  24   2  13    2.30    9.07
 -24  -2 -14   -7.88   14.92
  24   2  14   -5.72   16.74
 -24  -2 -15    6.49    7.88
  24   2  15    1.60    6.69
  24   2  16   -4.25    6.69
  26   2 -15   -4.11   10.88
 -26  -2  14   -0.14    8.23
  26   2 -14   -0.98    5.02
 -26  -2  13    3.42    8.93
  26   2 -13    0.63    5.23
 -26  -2  12    5.37   13.81
  26   2 -12   -0.07   10.11
 -26  -2  11   19.25   13.53
  26   2 -11   27.20   13.25
 -26  -2  10    5.02   15.83
  26   2 -10    2.93   11.58
 -26  -2   9   26.92   16.32
  26   2  -9   25.11   14.51
 -26  -2   8   11.58   11.58
  26   2  -8    3.84   11.86
 -26  -2   7   46.59   11.79
  26   2  -7   37.03   11.44
 -26  -2   6    3.14   13.39
  26   2  -6    7.53   12.34
 -26  -2   5    2.09   11.65
  26   2  -5    2.02   10.95
 -26  -2   4   62.70   12.76
  26   2  -4   44.84    9.00
 -26  -2   3    1.39   10.25
  26   2  -3    4.39    7.46
  26   2  -2  128.95   14.16
 -26  -2   1    1.74   10.39
  26   2  -1    2.16   10.04
 -26  -2   0  141.29   10.25
  26   2   0  137.94   12.48
 -26  -2  -1   27.83    9.83
  26   2   1   23.78    9.90
 -26  -2  -2  103.28   14.71
  26   2   2  110.96   14.71
 -26  -2  -3    0.14   13.60
  26   2   3    7.81   13.88
 -26  -2  -4   47.21   12.00
  26   2   4   40.10   11.58
 -26  -2  -5   -3.14   14.71
  26   2   5   -2.93    9.76
 -26  -2  -6    0.91   10.11
  26   2   6   -4.95   12.06
 -26  -2  -7   21.76   12.06
  26   2   7   30.41    9.69
 -26  -2  -8   -6.90   12.13
  26   2   8    3.49   11.30
 -26  -2  -9   13.95   11.23
  26   2   9    8.65    9.76
 -26  -2 -10   10.46   11.51
  26   2  10    8.23   11.37
 -26  -2 -11   -1.53   11.65
  26   2  11   -1.67    9.00
 -26  -2 -12    4.11   10.88
  26   2  12    3.42    7.67
  26   2  13   -0.42    7.53
  28   2 -12   -0.21   11.51
 -28  -2  11    3.35   12.97
  28   2 -11   31.10   11.51
 -28  -2  10    0.84    6.69
  28   2 -10    6.56   10.25
 -28  -2   9   17.43   16.74
  28   2  -9   31.66   14.30
 -28  -2   8   -0.63   14.99
  28   2  -8   -3.63   13.81
 -28  -2   7  118.14   17.92
  28   2  -7  124.00   13.25
 -28  -2   6    5.23   17.43
  28   2  -6   21.48   13.67
 -28  -2   5   60.25   15.62
  28   2  -5   46.17   12.34
 -28  -2   4    3.35   10.95
  28   2  -4    1.26    8.72
 -28  -2   3   67.86   12.20
 -28  -2   1   11.86   14.30
  28   2  -1    2.65   11.58
 -28  -2   0    1.39   12.13
  28   2   0    5.37   14.51
 -28  -2  -1   -2.65   25.52
  28   2   1   28.10   21.83
 -28  -2  -2   65.55   13.81
  28   2   2   55.30   11.93
 -28  -2  -3    3.28   14.58
  28   2   3   -1.05   11.02
 -28  -2  -4   52.30   16.46
  28   2   4   38.08   15.41
 -28  -2  -5    3.91   14.16
  28   2   5    6.69   11.09
 -28  -2  -6   31.45   13.95
  28   2   6   23.43   12.76
 -28  -2  -7    1.74    8.02
  28   2   7   -1.39    9.76
 -28  -2  -8   15.34    7.67
  28   2   8    2.37    5.02
 -28  -2  -9    1.53    7.25
  28   2   9   -5.23    9.48
 -28  -2 -10   13.25    7.88
 -28  -2 -11   15.13    8.44
 -28  -2 -12   -3.91    6.97
  28   2  12   -4.95    8.23
 -28  -2 -13   -1.81    7.74
 -30  -2   7   47.49   13.11
  30   2  -7   13.81    9.90
 -30  -2   6   -5.44   15.55
  30   2  -6   11.51   12.20
 -30  -2   5   48.75   10.32
  30   2  -5   59.98   20.50
 -30  -2   4   18.27   14.30
 -30  -2   3   -1.95   18.13
 -30  -2   2    1.53   12.90
  30   2  -2    0.28   16.25
 -30  -2   1   17.09    5.65
  30   2  -1   40.73   15.48
 -30  -2   0  -10.39   10.39
  30   2   0    4.81   20.29
 -30  -2  -1   22.04    7.95
  30   2   1   11.86   14.99
 -30  -2  -2   21.90   14.30
  30   2   2    3.35   16.67
 -30  -2  -3    8.58   12.62
  30   2   3    3.35    9.14
 -30  -2  -4   19.53   13.53
  30   2   4   -0.91    7.60
 -30  -2  -5    6.21   12.34
  30   2   5   -0.84    8.23
 -30  -2  -6    0.28    5.37
  30   2   6    1.39    6.42
 -30  -2  -7    3.00    7.39
  30   2   7    3.21    9.97
 -30  -2  -8   -2.72    6.00
  29  -3   6    2.79   13.88
 -29   3  -6   -2.86   13.39
  29  -3   5   13.60   12.90
 -29   3  -5    4.67   22.60
  29  -3   4    3.77   11.23
 -29   3  -4   -4.53   10.32
  29  -3   3   10.46   14.51
 -29   3  -3    4.18   14.16
  29  -3   2   14.16    9.07
 -29   3  -2   25.94    9.48
  29  -3  -3   46.80    9.35
 -29   3   3   32.99   10.67
  29  -3  -4   59.21   10.04
 -29   3   4   38.78   23.78
  29  -3  -5   32.71   15.41
 -29   3   5   17.64   16.04
  29  -3  -6   10.39   12.90
 -29   3   6   11.44   14.02
  29  -3  -7    0.91   12.48
 -29   3   7    6.35   15.34
  29  -3  -8    6.07   13.46
 -29   3   8   -3.49   23.36
  27  -3   9   -3.98   12.20
 -27   3  -9   -0.56   12.76
  27  -3   8    1.67   10.60
 -27   3  -8   -5.30   14.51
  27  -3   7   15.62    9.69
 -27   3  -7    5.58   10.39
  27  -3   6   19.46   16.95
 -27   3  -6   22.18   11.37
  27  -3   5   -1.33   11.51
 -27   3  -5    0.56   11.23
  27  -3   4   -3.98   16.74
 -27   3  -4   12.55   14.92
  27  -3   3   55.58   12.62
 -27   3  -3   60.12   11.30
  27  -3   2    4.95   14.16
 -27   3  -2   10.39   14.02
  27  -3   1   -8.37   12.76
 -27   3  -1    3.63    8.72
  27  -3  -4   29.43   11.93
 -27   3   4   56.98   13.46
  27  -3  -5    8.23   10.88
 -27   3   5    9.83   20.50
  27  -3  -6   22.67    9.97
 -27   3   6   23.71   11.72
  27  -3  -7   76.36   12.48
 -27   3   7   83.34   14.71
  27  -3  -8   12.41   10.95
 -27   3   8   20.99   15.69
  27  -3  -9   -8.51   10.39
 -27   3   9   -5.79   13.04
  27  -3 -10   -3.28   12.20
 -27   3  10    5.16   15.76
  27  -3 -11   -5.37    8.65
 -27   3  11    4.95    7.53
  25  -3  12   -1.67   13.39
  25  -3  11    2.86    7.88
 -25   3 -11    5.93    6.35
  25  -3  10   -0.07   11.86
 -25   3 -10   13.11   13.74
  25  -3   9   23.99   12.62
 -25   3  -9   22.32   13.46
  25  -3   8    6.63   14.58
 -25   3  -8   15.76   13.53
  25  -3   7    4.74   11.93
 -25   3  -7    1.26   10.25
  25  -3   6   12.20   12.27
 -25   3  -6   43.80    9.90
  25  -3   5   19.95   11.51
 -25   3  -5   14.85   10.60
  25  -3   4   18.55   10.11
 -25   3  -4   19.04    9.07
  25  -3   3   19.74   12.76
 -25   3  -3   25.39   11.86
  25  -3   2    1.88    8.51
 -25   3  -2    7.18    7.95
  25  -3  -4  103.28    9.83
 -25   3   4  103.49   10.95
  25  -3  -5  118.14   10.53
 -25   3   5   95.54   12.00
  25  -3  -6   52.03   10.04
 -25   3   6   53.07   11.16
  25  -3  -7   53.35    9.97
 -25   3   7   50.35   11.65
  25  -3  -8   70.92   10.88
 -25   3   8   86.13   15.83
  25  -3  -9   65.21   10.53
 -25   3   9   61.79   12.48
  25  -3 -10    3.42   14.92
 -25   3  10   35.92   17.43
  25  -3 -11    2.37    9.97
 -25   3  11    2.72   12.13
  25  -3 -12   10.04   11.44
 -25   3  12   20.22   12.48
  25  -3 -13   63.88   16.18
 -25   3  13   20.15   16.60
  23  -3  13   -1.81   10.53
 -23   3 -13    6.76    8.37
  23  -3  12   22.87   10.46
 -23   3 -12   15.48   11.65
  23  -3  11   39.26   10.46
 -23   3 -11   23.71   12.20
  23  -3  10   -3.42   15.69
 -23   3 -10    6.63   14.85
  23  -3   9   66.25   11.44
 -23   3  -9   92.47   11.30
  23  -3   8    1.33   13.67
 -23   3  -8    4.81    9.90
  23  -3   7   18.41    9.07
 -23   3  -7    5.86    7.04
  23  -3   6    9.41    8.37
 -23   3  -6    6.56    7.18
  23  -3   5   33.13    9.90
 -23   3  -5   38.84    8.58
  23  -3   4   29.78    9.55
 -23   3  -4   24.83    8.23
  23  -3   3  118.42    9.55
 -23   3  -3  126.79    8.51
  23  -3   2   29.29   16.60
 -23   3  -2   31.59   12.55
  23  -3   1   73.37   12.27
 -23   3  -1   75.04   10.11
  23  -3  -2  244.92   15.20
  23  -3  -3   52.79    7.53
 -23   3   3   58.72   13.32
  23  -3  -4  107.05   10.18
 -23   3   4  103.35   13.04
  23  -3  -5   50.21    7.18
 -23   3   5   39.96    7.53
  23  -3  -6   69.46    9.28
 -23   3   6   50.21    9.07
  23  -3  -7    3.49    7.46
 -23   3   7    3.49    8.72
  23  -3  -8   45.47    8.65
 -23   3   8   54.26    9.83
  23  -3  -9    5.23    7.81
 -23   3   9   27.55    9.69
  23  -3 -10   53.07   10.53
 -23   3  10   65.62   12.69
  23  -3 -11   17.30   10.18
 -23   3  11   23.01   12.97
  23  -3 -12   13.46    9.62
 -23   3  12   29.01   12.34
  23  -3 -13   59.14   12.00
 -23   3  13   21.83   14.78
  23  -3 -14   44.84   12.76
 -23   3  14   35.15   15.13
  23  -3 -15   34.03   11.30
 -23   3  15    6.69   13.11
  21  -3  15   -0.84    8.30
 -21   3 -15   -3.56   10.32
  21  -3  14   -5.37    8.86
 -21   3 -14   -1.26    9.83
  21  -3  13    6.69   11.09
 -21   3 -13   -7.60    8.93
  21  -3  12    3.07   11.23
 -21   3 -12   11.72    9.48
  21  -3  11   40.73   11.93
 -21   3 -11   52.58   10.95
  21  -3  10   -1.60   11.44
 -21   3 -10    7.81   10.53
  21  -3   9   21.55    9.35
 -21   3  -9   45.40    8.58
  21  -3   8   21.83    9.83
 -21   3  -8   32.43    7.67
  21  -3   7   68.27   10.39
 -21   3  -7   48.68   11.65
  21  -3   6   -1.12    8.37
 -21   3  -6   10.11    7.60
  21  -3   5  148.96   10.39
 -21   3  -5  138.57    9.21
  21  -3   4   46.66   10.32
 -21   3  -4   43.80    8.37
  21  -3   3  186.27   10.32
 -21   3  -3  184.39   10.39
  21  -3   2    7.81    5.79
 -21   3  -2    5.65    6.42
  21  -3  -1  214.59    9.90
 -21   3   1  235.79   10.46
  21  -3  -4   75.74    9.21
 -21   3   4   54.88    6.83
  21  -3  -5   13.74    6.28
 -21   3   5   24.06    6.76
  21  -3  -6   82.43    7.53
 -21   3   6   76.92    7.53
  21  -3  -7   37.45    8.65
 -21   3   7   46.86    9.69
  21  -3  -8   15.62    6.14
 -21   3   8    4.04    6.83
  21  -3  -9   20.29    7.88
 -21   3   9   30.34    9.28
  21  -3 -10   62.42    9.41
 -21   3  10   42.68   10.32
  21  -3 -11   39.19   10.11
 -21   3  11   32.64   10.46
  21  -3 -12   77.06    9.21
 -21   3  12   67.72   11.23
  21  -3 -13   34.38   11.16
 -21   3  13   46.17   12.76
  21  -3 -14  144.50   13.60
 -21   3  14  170.30   15.62
  21  -3 -15   -7.46   14.23
 -21   3  15   14.78   17.64
  21  -3 -16    2.51    8.58
 -21   3  16   17.50   10.67
  19  -3  16   -1.53    6.76
 -19   3 -16   21.76   11.79
  19  -3  15   18.06   12.41
 -19   3 -15   11.65   11.58
  19  -3  14   15.13   11.51
 -19   3 -14   26.01   10.88
  19  -3  13    1.95    9.90
 -19   3 -13    7.11    9.00
  19  -3  12   11.37   10.39
 -19   3 -12    2.23   10.18
  19  -3  11   -6.42    9.00
 -19   3 -11    3.91    8.23
  19  -3  10   31.31   10.39
 -19   3 -10   30.89    9.00
  19  -3   9   19.67    8.93
 -19   3  -9   12.00    8.37
  19  -3   8   19.67    7.74
 -19   3  -8   30.41    6.00
  19  -3   7  118.07   13.11
 -19   3  -7  118.98   15.27
  19  -3   6  116.88    9.35
 -19   3  -6  112.07    8.30
  19  -3   5  178.74   12.06
 -19   3  -5  176.09   10.95
  19  -3   4   43.17    6.76
 -19   3  -4   49.79    5.72
  19  -3   3   74.62    7.88
 -19   3  -3   73.37    6.97
  19  -3   2  209.64   14.37
 -19   3  -2  204.41   13.25
  19  -3   1  256.15   16.67
 -19   3  -1  222.96   10.53
  19  -3   0   70.51    8.23
 -19   3   0   60.25    7.74
  19  -3  -3  177.90   10.88
 -19   3   3  157.96   11.86
  19  -3  -4  158.24    8.79
 -19   3   4  163.33    9.21
  19  -3  -5  184.11    8.93
 -19   3   5  220.45    9.90
  19  -3  -6   75.11    6.83
 -19   3   6   87.66    7.88
  19  -3  -7  274.42   14.16
 -19   3   7  303.51   14.16
  19  -3  -8  104.54    7.67
 -19   3   8   94.50    8.37
  19  -3  -9   23.85    6.90
 -19   3   9   12.48    7.81
  19  -3 -10   67.02    8.02
 -19   3  10   43.38    8.58
  19  -3 -11   51.61    8.58
 -19   3  11   41.36    9.48
  19  -3 -12  266.19   12.76
 -19   3  12  227.84   13.32
  19  -3 -13    5.23    8.86
 -19   3  13   12.00   10.53
  19  -3 -14   17.78    8.30
 -19   3  14   16.88    9.83
  19  -3 -15   15.62   10.53
 -19   3  15   12.76   11.72
  19  -3 -16   19.74   10.11
 -19   3  16   25.18   15.69
  19  -3 -17   16.46    9.97
 -19   3  17   16.39   12.20
  19  -3 -18   34.94   16.32
  17  -3  18    0.00    7.18
  17  -3  17    7.39   11.09
 -17   3 -17   15.48   11.51
  17  -3  16    7.81   10.04
 -17   3 -16   -4.53   11.16
  17  -3  15   27.34   12.34
 -17   3 -15    7.39   11.30
  17  -3  14   25.80   10.95
 -17   3 -14   33.82    9.69
  17  -3  13   31.59   13.60
 -17   3 -13    8.16   11.86
  17  -3  12   48.47    9.48
 -17   3 -12   33.54    8.65
  17  -3  11   52.44    8.09
 -17   3 -11   44.42    7.95
  17  -3  10   38.64   11.37
 -17   3 -10   42.12    9.97
  17  -3   9  148.41    9.97
 -17   3  -9  161.73    9.28
  17  -3   8   95.82    8.16
 -17   3  -8   95.75    6.35
  17  -3   7   26.71    8.79
 -17   3  -7   29.57    7.88
  17  -3   6   60.18    7.67
 -17   3  -6   55.02    6.90
  17  -3   5   72.18    7.11
 -17   3  -5   84.18    6.69
  17  -3   4  209.43   13.60
 -17   3  -4  193.74   10.81
  17  -3   3  234.46   10.39
 -17   3  -3  240.95   10.32
  17  -3   2   53.56    7.88
 -17   3  -2   56.42    7.60
  17  -3  -1  610.64   26.50
 -17   3   1  540.48   25.04
  17  -3  -2   51.19    4.95
 -17   3   2   69.67    6.90
  17  -3  -3   50.49    5.23
 -17   3   3   28.80    6.21
  17  -3  -4   95.19    6.42
 -17   3   4   96.66    7.25
  17  -3  -5  346.39   12.34
 -17   3   5  327.22   12.69
  17  -3  -6   -1.95    4.60
 -17   3   6    0.07    6.63
  17  -3  -7  198.55    9.48
 -17   3   7  186.48   10.74
  17  -3  -8   48.68    5.65
 -17   3   8   46.86    6.63
  17  -3  -9  270.24   11.79
 -17   3   9  265.43   13.04
  17  -3 -10  155.80    9.55
 -17   3  10  138.43    8.51
  17  -3 -11   68.83    8.72
 -17   3  11   73.23    9.62
  17  -3 -12   95.96    9.62
 -17   3  12  107.47   11.02
  17  -3 -13  117.30    9.41
 -17   3  13  116.53    9.69
  17  -3 -14  103.98    9.48
 -17   3  14   58.86   11.37
  17  -3 -15   20.36    9.76
 -17   3  15   16.88   10.95
  17  -3 -16   -8.86   11.37
 -17   3  16    7.81   13.46
  17  -3 -17   31.94    9.83
 -17   3  17   24.20   12.41
  17  -3 -18   21.97   10.88
 -17   3  18   29.57   12.55
  17  -3 -19   10.95   10.95
 -17   3  19    9.14   16.18
  15  -3  19   43.52   10.25
 -15   3 -19    0.77   11.72
  15  -3  18    5.16   11.86
 -15   3 -18   -2.86    8.65
  15  -3  17   40.66   10.67
 -15   3 -17   32.57    9.28
  15  -3  16   -8.37   11.16
 -15   3 -16   -3.77    9.76
  15  -3  15   21.83   10.39
 -15   3 -15   10.74   10.53
  15  -3  14   13.67   10.18
 -15   3 -14    8.72    9.62
  15  -3  13    6.49   10.04
 -15   3 -13   24.48    8.86
  15  -3  12   62.28    8.65
 -15   3 -12   63.81    8.16
  15  -3  11   69.74    8.37
 -15   3 -11   75.32    7.88
  15  -3  10   29.57    9.62
 -15   3 -10   39.68    8.79
  15  -3   9  107.96    8.65
 -15   3  -9  107.54    8.16
  15  -3   8   69.53    8.16
 -15   3  -8   50.70    5.51
  15  -3   7   40.73    7.25
 -15   3  -7   53.91    7.67
  15  -3   6  382.31   18.69
 -15   3  -6  396.68   17.09
  15  -3   5   42.26    5.72
 -15   3  -5   42.26    5.16
  15  -3   4  206.57   10.18
 -15   3  -4  220.45    9.48
  15  -3   3   39.05    5.72
 -15   3  -3   41.98    5.30
  15  -3   2   73.92    6.63
 -15   3  -2   41.91    6.56
  15  -3   1  179.30    7.67
 -15   3  -1  185.02   11.86
  15  -3   0  119.95    9.14
 -15   3   0  142.41    9.76
  15  -3  -1  214.10   13.95
 -15   3   1  264.17   14.85
  15  -3  -2  150.22   11.16
 -15   3   2  169.54   10.88
  15  -3  -3   67.16    7.32
 -15   3   3   70.65    6.56
  15  -3  -4  128.74    6.14
 -15   3   4  126.58    6.28
  15  -3  -5  141.08    7.25
 -15   3   5  130.97    7.04
  15  -3  -6  294.51   12.55
 -15   3   6  319.89   13.39
  15  -3  -7  128.18    7.46
 -15   3   7   99.10    8.44
  15  -3  -8    9.62    5.30
 -15   3   8    3.07    7.11
  15  -3  -9  128.67    7.46
 -15   3   9  137.46    8.37
  15  -3 -10  158.52    8.58
 -15   3  10  149.80    9.41
  15  -3 -11   96.66    8.37
 -15   3  11   82.71    8.79
  15  -3 -12   56.00    7.95
 -15   3  12   63.32    8.65
  15  -3 -13  179.65   10.25
 -15   3  13  186.13   10.60
  15  -3 -14    0.63    7.18
 -15   3  14   12.62    8.37
  15  -3 -15   23.08    7.81
 -15   3  15   23.99    8.23
  15  -3 -16    9.00    9.21
 -15   3  16   14.23   10.39
  15  -3 -17   16.67    9.83
 -15   3  17   15.06   13.60
  15  -3 -18    3.21   10.11
 -15   3  18    8.72   12.13
  15  -3 -19    4.04   10.18
 -15   3  19    8.23   15.41
 -13   3 -19   13.53   13.53
  13  -3  18   -1.33   19.39
 -13   3 -18   -6.35   21.20
  13  -3  17    9.76   14.09
 -13   3 -17   12.20   11.37
  13  -3  16   12.90   14.65
 -13   3 -16   21.62   11.86
  13  -3  15   45.26   10.95
 -13   3 -15   13.67    9.48
  13  -3  14   14.85   10.32
 -13   3 -14    2.65    8.72
  13  -3  13   37.31    8.51
 -13   3 -13   12.06    7.25
  13  -3  12   24.90    7.67
 -13   3 -12   11.58    6.49
  13  -3  11  148.41   12.97
 -13   3 -11  104.61   13.18
  13  -3  10   40.24    7.18
 -13   3 -10   42.75    6.28
  13  -3   9   12.34    5.72
 -13   3  -9   16.81    5.37
  13  -3   8  194.43   13.25
 -13   3  -8  192.97   11.23
  13  -3   7  482.04   21.76
 -13   3  -7  480.36   29.57
  13  -3   6  381.47   15.90
 -13   3  -6  391.38   16.39
  13  -3   5  268.71   13.74
 -13   3  -5  274.28   11.86
  13  -3   4  156.22    8.65
 -13   3  -4  173.51    7.81
  13  -3   3  312.50   11.72
 -13   3  -3  327.08   12.06
  13  -3   2  242.41    9.90
 -13   3  -2  180.00    7.60
  13  -3   1    4.39    3.63
 -13   3  -1    1.33    3.07
  13  -3   0   12.20    3.42
 -13   3   0    9.35    2.93
  13  -3  -1   76.64    4.88
 -13   3   1   68.34    4.46
  13  -3  -2  303.51   11.09
 -13   3   2  256.15    9.41
  13  -3  -3  127.27    6.42
 -13   3   3  142.48    6.63
  13  -3  -4  156.63    7.67
 -13   3   4  187.25    7.39
  13  -3  -5   54.54    4.95
 -13   3   5   81.80    6.07
  13  -3  -6  543.13   16.25
 -13   3   6  575.98   18.48
  13  -3  -7  193.32    8.58
 -13   3   7  211.59    9.00
  13  -3  -8   47.14    6.63
 -13   3   8   61.23    7.25
  13  -3  -9   92.47    7.32
 -13   3   9  115.00    8.30
  13  -3 -10   14.51    5.58
 -13   3  10    7.60    6.76
  13  -3 -11  235.37   11.02
 -13   3  11  213.05   10.53
  13  -3 -12    2.02    7.67
 -13   3  12    2.09    6.76
  13  -3 -13   28.17    6.14
 -13   3  13   14.85    9.55
  13  -3 -14   16.95    6.35
 -13   3  14   22.25    7.32
  13  -3 -15   44.84    8.02
 -13   3  15   43.87    9.07
  13  -3 -16   69.39    8.23
 -13   3  16   51.82    9.14
  13  -3 -17   53.49    9.35
 -13   3  17   60.39   11.16
  13  -3 -18    3.56    9.41
 -13   3  18   -1.26   12.20
  13  -3 -19   42.40   10.53
 -13   3  19   33.34   13.11
  13  -3 -20    6.56    9.83
 -13   3  20   10.39   13.67
  11  -3  20    2.30    8.44
 -11   3 -20   -7.46   10.25
  11  -3  19    1.67   15.34
 -11   3 -19    5.37   13.32
  11  -3  18   49.86   12.90
 -11   3 -18   31.31   11.72
  11  -3  17   32.57   14.44
 -11   3 -17   29.92   12.34
  11  -3  16  -12.48   10.74
 -11   3 -16   -0.42    7.53
  11  -3  15   -0.98   10.32
 -11   3 -15   26.36    8.37
 -11   3 -14   98.82    8.44
 -11   3 -13  105.86    8.37
  11  -3  12   10.67    8.79
 -11   3 -12   21.62    8.51
 -11   3 -11  140.45   13.67
  11  -3   9  191.22   25.59
 -11   3  -7   -3.56    5.72
  11  -3   5  641.25   30.82
  11  -3   4  271.08   12.20
  11  -3   3  283.77   12.20
  11  -3   2  286.00   16.25
  11  -3  -1  177.90    8.44
 -11   3   1  190.60    8.09
  11  -3  -2   25.39    3.28
 -11   3   2   25.39    3.28
  11  -3  -3  196.11    8.02
 -11   3   3  190.88    7.39
  11  -3  -4  679.82   18.97
 -11   3   4  658.41   19.18
  11  -3  -5   75.53    5.23
 -11   3   5   67.58    4.95
  11  -3  -6   17.64    4.04
 -11   3   6    8.09    4.39
  11  -3  -7   72.46    5.09
 -11   3   7   92.33    6.00
  11  -3  -8  204.55    9.62
 -11   3   8  232.30   10.32
  11  -3  -9  295.76   12.90
 -11   3   9  288.65   11.65
  11  -3 -10  150.92    9.35
 -11   3  10  186.69   10.32
  11  -3 -11  177.84   10.32
 -11   3  11  187.95   10.11
  11  -3 -12  163.33    9.62
 -11   3  12  143.59    9.21
  11  -3 -13  118.21    8.86
 -11   3  13   81.18    8.44
  11  -3 -14   26.71    7.04
 -11   3  14   37.03    8.37
  11  -3 -15   23.57    6.42
 -11   3  15   22.73    7.60
  11  -3 -16   27.48    8.09
 -11   3  16   28.45    9.14
  11  -3 -17  138.36    9.83
 -11   3  17  130.48   10.74
  11  -3 -18   35.64    9.76
 -11   3  18   38.01   10.60
  11  -3 -19   29.64    8.51
 -11   3  19   22.04   11.51
  11  -3 -20   10.81   10.53
 -11   3  20    1.81   12.20
  11  -3 -21   12.27    9.76
 -11   3  21   52.16   19.60
   9  -3  21   -3.14    5.65
  -9   3 -21    2.86    7.46
   9  -3  20   14.71   10.67
  -9   3 -20   23.36    9.97
   9  -3  19   -3.35   10.60
  -9   3 -19    5.02    9.14
   9  -3  18   39.33   12.55
  -9   3 -18   55.86   10.74
   9  -3  17   26.01    9.55
  -9   3 -17   15.13    8.37
   9  -3  16   84.24   11.09
  -9   3 -16   69.18    9.76
   9  -3  15   12.20    7.95
  -9   3 -15   22.25    7.18
   9  -3  14   35.43    7.88
  -9   3 -14   20.78    6.83
   9  -3  13   58.72    6.76
  -9   3 -13   61.93    7.67
   9  -3  12  172.95   11.65
  -9   3 -12  153.36   10.88
   9  -3  11   68.41    6.97
  -9   3 -11   71.62    6.97
   9  -3  10   98.61    8.37
  -9   3 -10  103.56    8.44
   9  -3   9   91.36    8.51
  -9   3  -9  117.65    9.07
   9  -3   8   14.44    5.09
  -9   3  -8    4.95    3.91
   9  -3   7  385.94   17.99
  -9   3  -7  353.16   15.13
   9  -3   6   38.01    7.39
  -9   3  -6   44.14    4.46
   9  -3   5  170.65   11.93
  -9   3  -5  141.15    7.04
   9  -3   4   57.40    7.67
  -9   3  -4   43.80    3.84
   9  -3   3  130.76    9.14
  -9   3  -3  133.48    6.49
   9  -3   2  621.10   26.43
  -9   3  -2  610.01   18.20
  -9   3  -1  595.29   17.71
  -9   3   0  517.67   20.57
   9  -3  -2   -5.86    4.74
  -9   3   4   -3.42    3.91
   9  -3  -6  331.47   16.11
   9  -3  -7   88.15    6.00
   9  -3  -8   26.43    4.32
  -9   3   8    5.58    5.72
   9  -3  -9   42.54    5.51
   9  -3 -10  258.24   12.06
   9  -3 -11  132.02    8.30
   9  -3 -12  183.34    9.90
  -9   3  12  181.88   10.53
   9  -3 -13    7.88    5.93
  -9   3  13   20.43    8.86
   9  -3 -14  115.07    7.74
  -9   3  14  120.86    8.37
   9  -3 -15   75.74    7.81
  -9   3  15   67.79    8.72
   9  -3 -16   26.50    6.63
  -9   3  16   37.73    8.02
   9  -3 -17   34.52    8.16
  -9   3  17   27.83    9.69
   9  -3 -18    7.60    8.02
  -9   3  18   11.30    8.79
   9  -3 -19   72.74   10.53
  -9   3  19   60.53   12.34
   9  -3 -20   11.23    8.51
  -9   3  20   15.62   11.23
   9  -3 -21   17.50    9.41
  -9   3  21   35.64   12.27
   7  -3  21   -0.35    9.41
  -7   3 -21    5.09    9.76
   7  -3  20   25.73   11.44
  -7   3 -20   44.08    9.97
   7  -3  19   18.62   12.55
  -7   3 -19   11.93    9.21
   7  -3  18   36.61   10.04
  -7   3 -18   48.96    8.93
   7  -3  17    9.28   10.53
  -7   3 -17   14.44    9.00
   7  -3  16   58.16    8.30
  -7   3 -16   41.36    7.04
   7  -3  15    5.51    8.65
  -7   3 -15    5.09    7.39
   7  -3  14   36.19    7.53
  -7   3 -14   41.43    6.56
   7  -3  13   -3.28    7.39
  -7   3 -13   -1.39    6.00
   7  -3  12   66.81    9.14
  -7   3 -12   84.94    8.30
   7  -3  11    7.32    5.51
  -7   3 -11   12.00    4.74
   7  -3  10   33.20    5.72
  -7   3 -10   45.82    5.37
   7  -3   9  308.04   14.65
  -7   3  -9  311.53   15.06
   7  -3   8  431.62   17.92
  -7   3  -8  403.86   17.85
   7  -3   7  619.42   24.27
  -7   3  -7  585.60   21.83
   7  -3   6  217.31   11.09
  -7   3  -6  219.61    9.76
   7  -3   5  245.76   12.48
  -7   3  -5  205.59    9.14
   7  -3   4  484.27   17.16
  -7   3  -4  524.93   16.53
   7  -3   3  601.08   18.48
  -7   3  -3  494.31   14.58
   7  -3   2   44.42    4.88
  -7   3  -2   54.54    3.98
   7  -3   1  806.19   22.80
  -7   3  -1  784.71   21.13
   7  -3   0   65.21    3.98
  -7   3   0   67.44    4.46
   7  -3  -1  730.24   20.85
  -7   3   1  707.50   19.67
   7  -3  -2  752.90   20.50
  -7   3   2  777.10   21.20
   7  -3  -3  565.86   17.64
  -7   3   3  543.97   17.50
   7  -3  -4  412.30   13.04
  -7   3   4  394.86   13.46
   7  -3  -5  760.99   21.41
  -7   3   5  767.34   23.22
   7  -3  -6  368.78   18.27
  -7   3   6  364.74   15.20
   7  -3  -7   81.94    7.81
  -7   3   7   93.94    6.49
   7  -3  -8  201.62   12.06
  -7   3   8  176.16    8.37
   7  -3  -9    3.91    4.39
  -7   3   9   29.50    4.67
  -7   3  10  156.36    8.58
  -7   3  11  200.29   10.46
  -7   3  12  131.25   14.02
   7  -3 -13   64.23    7.95
   7  -3 -14  112.14   12.90
  -7   3  15   77.20   11.23
  -7   3  16   73.85    8.51
   7  -3 -17   60.12   12.34
  -7   3  17   56.14    9.35
   7  -3 -18   32.64    7.95
  -7   3  18   20.29    8.44
   7  -3 -19   14.30    8.16
  -7   3  19    5.79    9.69
   7  -3 -20    3.35    8.37
  -7   3  20  -11.44   11.65
   7  -3 -21   17.64    6.63
  -7   3  21    0.49   10.18
   5  -3  22   -1.33    9.90
  -5   3 -22   -1.39    8.79
   5  -3  21   24.69   12.41
  -5   3 -21   14.92    9.14
   5  -3  20   -4.11   13.18
  -5   3 -20    6.14   11.02
   5  -3  19   39.26   11.51
  -5   3 -19   42.75   10.39
   5  -3  18   47.14   13.46
  -5   3 -18   41.91   11.30
   5  -3  17   13.39    9.21
  -5   3 -17    7.04    8.16
   5  -3  16   38.36   11.09
  -5   3 -16   43.10    9.97
   5  -3  15   58.02    9.07
  -5   3 -15   46.80    8.09
   5  -3  14  119.81   12.13
  -5   3 -14  126.37   11.86
   5  -3  13   47.77    7.53
  -5   3 -13   59.42    7.11
   5  -3  12   83.27    7.60
  -5   3 -12   96.73    7.60
   5  -3  11  124.55    8.37
  -5   3 -11  135.64    8.51
   5  -3  10  646.62   24.41
  -5   3 -10  575.00   23.08
   5  -3   9   14.85    5.37
  -5   3  -9   16.11    4.60
   5  -3   8  329.17   15.27
  -5   3  -8  326.94   15.06
   5  -3   7   29.78    6.07
  -5   3  -7   44.77    4.95
   5  -3   6  554.08   21.83
  -5   3  -6  542.71   19.81
   5  -3   5  476.74   17.57
  -5   3  -5  486.08   15.83
   5  -3   4  143.59    7.25
  -5   3  -4  179.30    7.46
   5  -3   3  247.16   10.25
  -5   3  -3  306.57    9.90
   5  -3   2  431.06   14.51
  -5   3  -2  421.22   12.83
   5  -3   1 1198.75   33.96
  -5   3  -1 1134.52   29.36
   5  -3   0  233.91    8.02
  -5   3   0  266.06    9.55
   5  -3  -1  493.68   15.76
  -5   3   1  456.09   15.06
   5  -3  -2   40.66    3.21
  -5   3   2   38.50    3.28
   5  -3  -3 1332.37   34.73
  -5   3   3 1272.81   35.64
   5  -3  -4  223.24    8.44
  -5   3   4  209.57    8.51
   5  -3  -5  159.08    6.49
  -5   3   5  112.91    5.86
   5  -3  -6  348.00   12.20
  -5   3   6  384.19   14.30
   5  -3  -7  338.03   14.02
  -5   3   7  314.52   13.04
   5  -3  -8  562.38   20.22
  -5   3   8  526.81   18.27
   5  -3  -9  338.72   15.06
  -5   3   9  341.02   13.60
   5  -3 -10   81.39    5.86
  -5   3  10   86.48    5.93
   5  -3 -11  915.40   33.82
  -5   3  11  912.61   32.15
   5  -3 -12   94.92    8.09
  -5   3  12   70.30    7.81
   5  -3 -13    5.86    5.86
  -5   3  13    1.88    6.21
   5  -3 -14  158.24   10.18
  -5   3  14  138.08   10.39
   5  -3 -15   12.69    6.83
  -5   3  15    6.14    7.67
   5  -3 -16  151.54    9.69
  -5   3  16  137.25   12.06
   5  -3 -17   34.24    7.04
  -5   3  17   38.78    9.35
   5  -3 -18   -8.44    8.37
  -5   3  18   10.95    9.62
   5  -3 -19    8.93    8.93
  -5   3  19   34.52   10.04
   5  -3 -20    6.56    9.14
  -5   3  20   31.59   12.76
   5  -3 -21    7.46    9.41
  -5   3  21    5.09   15.34
   5  -3 -22    2.09    6.76
  -5   3  22    9.00    9.28
   3  -3  22   19.04    9.48
  -3   3 -22    8.09    7.60
   3  -3  21   34.38   10.74
  -3   3 -21   44.70   10.67
   3  -3  20    1.81    9.76
  -3   3 -20   16.53    8.51
   3  -3  19   28.52   12.27
  -3   3 -19   35.85   10.67
   3  -3  18   17.50    8.86
  -3   3 -18    3.70    6.76
   3  -3  17   79.43    9.41
  -3   3 -17   62.14    7.67
   3  -3  16   24.27    8.16
  -3   3 -16   30.69    7.67
   3  -3  15    3.98    6.97
  -3   3 -15    2.30    6.14
   3  -3  14   81.11    8.09
  -3   3 -14   99.87    8.93
   3  -3  13  273.87   12.20
  -3   3 -13  251.34   12.41
   3  -3  12   95.19    7.53
  -3   3 -12  114.72    8.16
   3  -3  11   69.95    6.83
  -3   3 -11   74.27    6.90
   3  -3  10   72.46    6.35
  -3   3 -10  108.51    6.97
   3  -3   9  117.44    8.02
  -3   3  -9  127.00    8.09
   3  -3   8  544.80   21.27
  -3   3  -8  551.43   19.46
   3  -3   7  348.28   15.97
  -3   3  -7  371.85   14.85
   3  -3   6  279.51   12.06
  -3   3  -6  324.78   12.69
   3  -3   5  162.77    7.88
  -3   3  -5  154.96    6.97
   3  -3   4   76.29    5.16
  -3   3  -4   77.55    4.32
   3  -3   3 1253.77   34.17
  -3   3  -3 1244.22   31.45
   3  -3   2  300.72   11.58
  -3   3  -2  378.75   11.44
   3  -3   1  578.70   17.43
  -3   3  -1  543.48   14.78
   3  -3   0 1327.63   35.92
  -3   3   0 1384.04   35.57
   3  -3  -1 1955.77   49.79
  -3   3   1 1891.26   45.89
   3  -3  -2  453.44   14.16
  -3   3   2  497.52   13.81
   3  -3  -3  476.46   14.37
  -3   3   3  546.48   18.13
   3  -3  -4  289.56    9.83
  -3   3   4  285.93   10.39
   3  -3  -5  462.02   14.78
  -3   3   5  378.82   12.83
   3  -3  -6  335.65   12.48
  -3   3   6  347.58   14.51
   3  -3  -7  192.13    8.72
  -3   3   7  173.93    9.35
   3  -3  -8  140.04    7.32
  -3   3   8  155.87    8.30
   3  -3  -9  964.21   32.15
  -3   3   9  860.02   28.31
   3  -3 -10  323.03   13.25
  -3   3  10  294.30   12.00
   3  -3 -11  201.62   10.53
  -3   3  11  225.12   12.55
   3  -3 -12   45.40    6.28
  -3   3  12   30.27    6.63
   3  -3 -13  447.59   21.13
  -3   3  13  453.93   17.43
   3  -3 -14  370.25   18.55
  -3   3  14  343.81   16.32
   3  -3 -15  109.98    9.90
  -3   3  15  114.23   11.51
   3  -3 -16   49.72    7.60
  -3   3  16   53.21    9.00
   3  -3 -17   20.43    9.07
  -3   3  17   19.60   10.46
   3  -3 -18   59.84    9.28
  -3   3  18   49.79    9.83
   3  -3 -19    1.19    9.00
  -3   3  19    6.35    9.07
   3  -3 -20    5.93    8.93
  -3   3  20    8.86    9.97
   3  -3 -21   23.57    7.88
  -3   3  21    9.90   11.58
   3  -3 -22    1.53    5.30
  -3   3  22    7.39   10.53
   1  -3  22   16.18   11.86
  -1   3 -22   -4.81   10.32
   1  -3  21   30.62   12.97
  -1   3 -21   36.40   10.88
   1  -3  20   33.41   12.13
  -1   3 -20   19.46   12.20
   1  -3  19   40.03    9.35
  -1   3 -19   31.03    7.39
   1  -3  18   44.35    8.86
  -1   3 -18   55.93    8.09
   1  -3  17   40.10    9.41
  -1   3 -17   55.09    8.58
   1  -3  16   12.13    7.04
  -1   3 -16    9.90    6.63
   1  -3  15   40.38    8.30
  -1   3 -15   36.82    6.83
   1  -3  14   13.46    6.07
  -1   3 -14   15.69    5.44
   1  -3  13   48.40    6.63
  -1   3 -13   44.49    5.72
   1  -3  12   43.87    6.21
  -1   3 -12   45.61    5.09
   1  -3  11    3.14    5.30
  -1   3 -11   10.39    4.88
   1  -3  10  684.00   24.62
  -1   3 -10  664.68   24.20
   1  -3   9  129.02   11.65
  -1   3  -9  142.76    8.86
   1  -3   8  376.73   15.83
  -1   3  -8  363.90   14.44
   1  -3   7  354.41   15.34
  -1   3  -7  346.95   13.46
   1  -3   6  258.80   10.95
  -1   3  -6  272.40   10.18
   1  -3   5  443.89   17.30
  -1   3  -5  458.19   15.90
   1  -3   4  798.93   25.52
  -1   3  -4  697.81   21.41
   1  -3   3   68.34    3.70
  -1   3  -3   68.97    3.91
   1  -3   2 1717.82   44.91
  -1   3  -2 1608.81   40.24
   1  -3   1  312.15   11.58
  -1   3  -1  303.09   10.74
   1  -3   0  134.25    5.30
  -1   3   0  114.02    4.39
   1  -3  -1  118.14    4.46
  -1   3   1  133.76    5.16
   1  -3  -2 1076.01   27.41
  -1   3   2 1120.29   28.59
   1  -3  -3  379.66   11.93
  -1   3   3  388.87   12.69
   1  -3  -4  551.85   15.76
  -1   3   4  591.25   18.06
   1  -3  -5  314.11   10.95
  -1   3   5  314.11   11.44
   1  -3  -6  297.72   11.65
  -1   3   6  308.74   13.67
   1  -3  -7  590.97   19.74
  -1   3   7  557.98   19.18
   1  -3  -8    0.00    3.56
  -1   3   8    4.88    4.39
   1  -3  -9  477.99   18.20
  -1   3   9  456.44   17.99
   1  -3 -10   45.82    4.67
  -1   3  10   42.26    5.23
   1  -3 -11  815.32   30.55
  -1   3  11  712.39   24.13
   1  -3 -12   92.61    8.02
  -1   3  12  104.19    7.95
   1  -3 -13  121.14    9.28
  -1   3  13  123.51    9.41
   1  -3 -14   56.77    6.63
  -1   3  14   58.93    7.60
   1  -3 -15  161.86   10.81
  -1   3  15  148.13   11.58
   1  -3 -16   70.86    8.02
  -1   3  16   75.46    8.09
   1  -3 -17   48.05    6.76
  -1   3  17   65.42    8.16
   1  -3 -18   -1.26    6.76
  -1   3  18    1.26    7.39
   1  -3 -19   20.36    8.16
  -1   3  19   19.46    9.35
   1  -3 -20   30.69   10.81
  -1   3  20   22.25   11.09
   1  -3 -21   -3.98    9.97
  -1   3  21   -2.30   10.11
   1  -3 -22   -7.53   10.25
  -1   3  22   35.78    8.72
  -1  -3  23   -3.63   15.20
   1   3 -23    0.49    9.07
  -1  -3  22    1.46    9.83
   1   3 -22   -1.12    7.95
  -1  -3  21   -6.69    9.83
   1   3 -21   -0.21    8.23
  -1  -3  20   39.05   12.62
   1   3 -20   23.57    9.76
  -1  -3  19   16.53   10.60
   1   3 -19    1.12    8.79
  -1  -3  18  -10.46    8.65
   1   3 -18    2.30    8.09
  -1  -3  17   60.81    8.58
   1   3 -17   70.09    8.09
  -1  -3  16   58.16    8.09
   1   3 -16   64.30    7.18
  -1  -3  15  143.66   10.18
   1   3 -15  150.43    9.55
  -1  -3  14   56.00    7.11
   1   3 -14   66.32    6.69
  -1  -3  13  117.93    7.88
   1   3 -13  115.77    7.18
  -1  -3  12  101.82    7.81
   1   3 -12  101.26    7.46
  -1  -3  11  817.34   25.94
   1   3 -11  752.70   25.11
  -1  -3  10   48.40    5.93
   1   3 -10   44.77    5.30
  -1  -3   9  480.08   19.04
   1   3  -9  448.21   17.37
  -1  -3   8    4.46    3.77
   1   3  -8    4.74    3.35
  -1  -3   7  608.89   22.11
   1   3  -7  541.39   19.11
  -1  -3   6  297.79   12.69
   1   3  -6  295.28   11.30
  -1  -3   5  336.00   13.88
   1   3  -5  286.91   11.16
  -1  -3   4  569.98   19.81
   1   3  -4  575.00   18.83
  -1  -3   3  385.73   14.23
   1   3  -3  381.33   12.34
  -1  -3   2 1068.89   30.34
   1   3  -2 1100.62   28.87
  -1  -3   1  115.00    5.02
   1   3  -1  129.16    4.88
  -1  -3   0  132.43    4.67
   1   3   0  111.65    3.91
  -1  -3  -1  309.99    8.65
   1   3   1  297.86    8.58
  -1  -3  -2 1714.40   44.08
   1   3   2 1643.06   41.98
  -1  -3  -3   66.95    3.84
   1   3   3   69.60    3.70
  -1  -3  -4  805.00   26.29
   1   3   4  712.87   23.22
  -1  -3  -5  422.34   15.55
   1   3   5  470.74   16.53
  -1  -3  -6  252.94   10.39
   1   3   6  268.91   11.65
  -1  -3  -7  326.87   13.39
   1   3   7  335.45   14.92
  -1  -3  -8  350.02   15.13
   1   3   8  350.23   14.78
  -1  -3  -9  127.97    7.39
   1   3   9  139.06    7.74
  -1  -3 -10  681.21   25.04
   1   3  10  695.44   24.20
  -1  -3 -11   13.04    4.60
   1   3  11    9.00    4.81
  -1  -3 -12   48.33    5.93
   1   3  12   52.10    6.42
  -1  -3 -13   41.29    7.39
   1   3  13   47.35    6.14
  -1  -3 -14    7.04    5.09
   1   3  14   14.71    5.79
  -1  -3 -15   38.84    7.39
   1   3  15   34.52    6.90
  -1  -3 -16   13.88    5.93
   1   3  16    6.28    6.63
  -1  -3 -17   44.35    7.11
   1   3  17   54.88    8.37
  -1  -3 -18   38.50    8.44
   1   3  18   58.72    9.69
  -1  -3 -19   32.08    8.30
   1   3  19   45.89   11.65
  -1  -3 -20   29.78   10.32
   1   3  20   14.23   12.00
  -1  -3 -21   25.25   13.95
   1   3  21   26.92   11.65
  -1  -3 -22    5.23    9.97
   1   3  22   -1.46    9.90
  -3  -3  23   12.62   16.53
   3   3 -23   -0.70   13.46
  -3  -3  22   39.75   10.32
   3   3 -22   24.83    9.35
  -3  -3  21   10.32   13.67
   3   3 -21    0.91   11.72
  -3  -3  20    0.77   10.74
   3   3 -20   12.06    8.44
  -3  -3  19    7.46    9.00
   3   3 -19    1.46    7.25
  -3  -3  18   61.30   10.81
   3   3 -18   49.51    8.93
  -3  -3  17   11.02    9.00
   3   3 -17   13.04    7.46
  -3  -3  16   54.47    8.72
   3   3 -16   48.61    7.81
  -3  -3  15  117.44    8.79
   3   3 -15  135.50    9.41
  -3  -3  14  361.81   14.30
   3   3 -14  346.53   14.65
  -3  -3  13  415.92   15.34
   3   3 -13  457.63   17.92
  -3  -3  12   39.12    6.14
   3   3 -12   26.92    5.09
  -3  -3  11  205.94   10.11
   3   3 -11  225.33   11.16
  -3  -3  10  299.53   12.48
   3   3 -10  293.39   12.00
  -3  -3   9  954.87   30.13
   3   3  -9  904.94   29.22
  -3  -3   8  139.41    7.39
   3   3  -8  148.89    7.18
  -3  -3   7  209.36    9.28
   3   3  -7  173.16    7.74
  -3  -3   6  329.73   13.39
   3   3  -6  337.47   12.06
  -3  -3   5  473.81   17.37
   3   3  -5  371.29   12.97
  -3  -3   4  286.42   10.88
   3   3  -4  274.35    9.97
  -3  -3   3  456.79   15.90
   3   3  -3  521.65   17.23
  -3  -3   2  423.87   13.11
   3   3  -2  456.72   14.23
  -3  -3   1 1844.04   46.17
   3   3  -1 1856.53   44.01
  -3  -3   0 1293.31   31.80
   3   3   0 1328.60   35.78
  -3  -3  -1  536.78   15.20
   3   3   1  531.83   15.76
  -3  -3  -2  308.39   10.81
   3   3   2  376.52   11.72
  -3  -3  -3 1259.35   36.68
   3   3   3 1249.80   35.50
  -3  -3  -4   75.88    4.39
   3   3   4   75.53    4.53
  -3  -3  -5  152.52    7.39
   3   3   5  155.73    7.74
  -3  -3  -6  284.75   10.67
   3   3   6  331.68   12.69
  -3  -3  -7  355.04   14.30
   3   3   7  353.93   14.16
  -3  -3  -8  539.01   19.32
   3   3   8  560.08   20.22
  -3  -3  -9  125.25    7.53
   3   3   9  115.35    8.51
  -3  -3 -10   74.83    6.14
   3   3  10   96.38    6.90
  -3  -3 -11   73.37    6.28
   3   3  11   69.32    6.90
  -3  -3 -12  105.65    9.21
   3   3  12  126.30    8.79
  -3  -3 -13  267.66   12.27
   3   3  13  260.13   11.30
  -3  -3 -14   66.25    6.63
   3   3  14   93.87    8.02
  -3  -3 -15    5.86    6.97
   3   3  15   -1.12    6.90
  -3  -3 -16   26.15    6.76
   3   3  16   30.55    7.74
  -3  -3 -17   72.04    8.09
   3   3  17   55.16    9.21
  -3  -3 -18    3.70    8.09
   3   3  18    7.60   12.13
  -3  -3 -19   30.82   11.44
   3   3  19   30.41   10.18
  -3  -3 -20    0.07    9.07
   3   3  20    1.67    9.41
  -3  -3 -21   49.17    9.14
   3   3  21   50.21    9.62
  -3  -3 -22    0.28    9.90
   3   3  22  -11.16   13.04
  -5  -3  23   -9.55   13.74
   5   3 -23   -3.63    7.81
  -5  -3  22    4.46   12.00
   5   3 -22   13.88    9.90
  -5  -3  21    8.02   13.25
   5   3 -21    4.46   10.39
  -5  -3  20   29.29   11.65
   5   3 -20   45.40   10.39
  -5  -3  19   22.18   10.39
   5   3 -19   23.22    8.86
  -5  -3  18   13.11    9.90
   5   3 -18   12.27    8.23
  -5  -3  17   45.33    9.69
   5   3 -17   51.26    8.37
  -5  -3  16  147.71   10.11
   5   3 -16  127.55    8.86
  -5  -3  15   10.04    7.67
   5   3 -15    5.23    6.21
  -5  -3  14  155.38   10.53
   5   3 -14  146.94    9.76
  -5  -3  13    1.19    6.21
   5   3 -13    1.53    5.44
  -5  -3  12   95.33    7.25
   5   3 -12   75.88    6.35
  -5  -3  11  884.71   28.87
   5   3 -11  891.83   28.80
  -5  -3  10   83.62    6.14
   5   3 -10   78.11    5.93
  -5  -3   9  321.01   13.95
   5   3  -9  325.12   13.74
  -5  -3   8  528.48   20.99
   5   3  -8  518.58   20.08
  -5  -3   7  346.88   13.81
   5   3  -7  314.66   12.34
  -5  -3   6  342.91   13.46
   5   3  -6  383.29   13.95
  -5  -3   5  161.86    7.39
   5   3  -5  116.46    5.51
  -5  -3   4  218.42    9.07
   5   3  -4  203.43    7.67
  -5  -3   3 1245.19   50.00
   5   3  -3 1221.90   34.10
  -5  -3   2   38.91    3.00
   5   3  -2   38.15    2.44
  -5  -3  -1 1099.37   29.85
   5   3   1 1137.59   29.64
  -5  -3  -2  410.28   13.60
   5   3   2  416.13   13.88
  -5  -3  -3  243.74    8.93
   5   3   3  307.55   10.88
  -5  -3  -4  137.73    5.72
   5   3   4  170.37    7.53
  -5  -3  -5  466.35   16.81
   5   3   5  473.32   16.81
  -5  -3  -6  523.04   20.43
   5   3   6  548.08   19.11
  -5  -3  -7   38.84    4.32
   5   3   7   46.80    4.81
  -5  -3  -8  309.22   14.65
   5   3   8  317.10   14.23
  -5  -3  -9   10.60    3.98
   5   3   9   16.11    5.16
  -5  -3 -10  617.68   25.87
   5   3  10  540.27   19.95
  -5  -3 -11  109.91    8.16
   5   3  11  119.53    8.93
  -5  -3 -12   77.97    6.21
   5   3  12   87.24    6.97
  -5  -3 -13   43.31    6.21
   5   3  13   70.65    6.76
  -5  -3 -14  118.07    8.16
   5   3  14  111.72    8.58
  -5  -3 -15   60.67    8.30
   5   3  15   43.80    8.09
  -5  -3 -16   37.59    7.67
   5   3  16   37.59    9.48
  -5  -3 -17   -3.91    7.95
   5   3  17    3.77    7.81
  -5  -3 -18   40.38    8.37
   5   3  18   46.31    9.55
  -5  -3 -19   32.57   10.39
   5   3  19   24.41   11.93
  -5  -3 -20    8.58    8.30
   5   3  20    6.69   11.72
  -5  -3 -21   13.67    9.41
   5   3  21   18.90   11.86
  -5  -3 -22    3.21    8.16
   5   3  22    3.63    9.28
  -7  -3  23   -1.81    9.76
   7   3 -23    4.95   10.81
  -7  -3  22    1.88   14.02
   7   3 -22    1.60   12.83
  -7  -3  21   26.22   11.23
   7   3 -21   17.02   11.02
  -7  -3  20   10.53    9.97
   7   3 -20    6.63    8.65
  -7  -3  19   12.48   10.25
   7   3 -19   13.95    8.16
  -7  -3  18   45.82   12.76
   7   3 -18   49.58   10.88
  -7  -3  17   70.51   12.34
   7   3 -17   48.12   10.67
  -7  -3  16   78.25    8.65
   7   3 -16   65.21    8.51
  -7  -3  15   71.90    8.37
   7   3 -15   69.74    7.25
  -7  -3  14  100.91    9.35
   7   3 -14  113.61    8.79
  -7  -3  13   68.27    7.32
   7   3 -13   70.30    7.11
  -7  -3  12  153.43    8.93
   7   3 -12  126.23    8.23
  -7  -3  11  191.22    9.76
   7   3 -11  197.15    9.90
  -7  -3  10  171.91    8.58
   7   3 -10  157.54    7.88
  -7  -3   9   15.55    4.39
   7   3  -9   25.59    4.25
  -7  -3   8  210.47   10.53
   7   3  -8  156.91    8.58
  -7  -3   7   79.29    5.72
   7   3  -7   95.26    6.00
  -7  -3   6  375.55   14.65
   7   3  -6  377.15   14.65
  -7  -3   5  772.99   24.76
   7   3  -5  746.70   24.20
  -7  -3   4  376.94   14.44
   7   3  -4  386.43   13.88
  -7  -3   3  504.14   16.88
   7   3  -3  517.26   15.69
  -7  -3  -1  756.95   21.20
   7   3   1  731.08   21.90
  -7  -3  -2   35.36    2.58
   7   3   2   41.70    2.93
  -7  -3  -3  558.33   20.08
   7   3   3  468.72   17.57
  -7  -3  -4  449.54   16.95
   7   3   4  491.66   17.71
  -7  -3  -5  213.96    9.90
   7   3   5  213.68    9.69
  -7  -3  -6  208.52    9.90
   7   3   6  205.17   10.04
  -7  -3  -7  591.25   22.67
   7   3   7  575.70   22.25
  -7  -3  -8  392.42   16.81
   7   3   8  385.94   15.34
  -7  -3  -9  304.97   13.11
   7   3   9  317.31   13.67
  -7  -3 -10   33.13    5.02
   7   3  10   51.05    6.35
  -7  -3 -11   12.34    4.39
   7   3  11    7.88    5.16
  -7  -3 -12   61.86    6.35
   7   3  12   81.53    6.90
  -7  -3 -13   -0.84    5.09
   7   3  13    2.30    6.42
  -7  -3 -14   42.05    8.58
   7   3  14   44.56    9.97
  -7  -3 -15    7.60    8.44
   7   3  15   15.69    9.90
  -7  -3 -16   44.14    7.11
   7   3  16   59.77    8.72
  -7  -3 -17   18.20    7.67
   7   3  17   28.80    9.00
  -7  -3 -18   52.10    8.72
   7   3  18   48.12   11.02
  -7  -3 -19   11.93   12.06
   7   3  19   27.20   14.92
  -7  -3 -20   40.17    9.69
   7   3  20   42.96   13.46
  -7  -3 -21    3.21    5.79
   7   3  21   16.74   11.51
  -7  -3 -22    7.81   12.90
   7   3  22   -3.35   10.60
   9   3 -23   46.93   16.53
  -9  -3  22    6.49    9.62
   9   3 -22    1.12    7.74
  -9  -3  21   12.13   10.60
   9   3 -21    6.35    9.76
  -9  -3  20   18.41   12.27
   9   3 -20   20.99   10.81
  -9  -3  19   64.72   12.20
   9   3 -19   63.32   11.16
  -9  -3  18   11.72    9.69
   9   3 -18    1.95    7.95
  -9  -3  17   31.10   10.60
   9   3 -17   20.08    8.51
  -9  -3  16   23.71   11.72
   9   3 -16   29.71    9.83
  -9  -3  15   60.74    9.21
   9   3 -15   76.16    8.30
  -9  -3  14  106.35    9.28
   9   3 -14  109.77    8.79
  -9  -3  13    4.39    8.23
   9   3 -13   10.39    6.69
  -9  -3  12  166.68   11.02
   9   3 -12  202.52   11.51
  -9  -3  11  125.25    8.09
   9   3 -11  123.51    7.60
  -9  -3  10  236.07   11.02
   9   3 -10  241.37   10.60
  -9  -3   9   36.40    5.02
   9   3  -9   41.49    4.60
  -9  -3   8   24.20    4.25
   9   3  -8   15.83    3.98
  -9  -3   7   83.76    5.51
   9   3  -7   87.52    5.09
  -9  -3   6  320.45   13.95
   9   3  -6  255.80   10.25
  -9  -3   5  319.89   12.34
   9   3  -5  320.80   11.02
  -9  -3   4  289.49   10.95
   9   3  -4  300.51   10.67
  -9  -3   3  324.57   12.06
   9   3  -3  323.94   10.25
  -9  -3   2  504.28   23.43
   9   3  -2  552.47   14.92
  -9  -3   1  949.08   33.96
   9   3  -1  975.65   35.29
  -9  -3   0  453.79   13.39
   9   3   0  466.90   21.90
  -9  -3  -1  510.98   15.69
   9   3   1  574.37   17.71
  -9  -3  -2  599.27   19.25
   9   3   2  588.60   19.11
  -9  -3  -3  127.27    6.63
   9   3   3  128.11    6.56
  -9  -3  -4   40.24    3.91
   9   3   4   43.38    3.84
  -9  -3  -5  143.52    7.81
   9   3   5  148.89   10.95
  -9  -3  -6   39.19    4.81
   9   3   6   37.59    5.02
  -9  -3  -7  333.63   15.06
   9   3   7  342.07   14.30
  -9  -3  -8    9.83    3.63
   9   3   8    7.39    4.11
  -9  -3  -9   74.55    6.42
   9   3   9  108.51    8.23
  -9  -3 -10   90.94    7.46
   9   3  10  115.35    8.16
  -9  -3 -11   56.63    6.49
   9   3  11   65.35    7.60
  -9  -3 -12  142.41    9.28
   9   3  12  147.57    9.41
  -9  -3 -13   42.68    8.79
   9   3  13   54.75    9.69
  -9  -3 -14   23.36    7.53
   9   3  14   22.94    7.46
  -9  -3 -15   15.83    6.63
   9   3  15   22.39    7.11
  -9  -3 -16   90.24    8.79
   9   3  16   61.72   10.25
  -9  -3 -17   14.78    8.65
   9   3  17    7.88   10.53
  -9  -3 -18   34.38    8.65
   9   3  18   53.07   10.74
  -9  -3 -19    8.58    8.44
   9   3  19    3.70   11.37
  -9  -3 -20   30.41   12.06
   9   3  20   26.57   16.88
  -9  -3 -21   -1.60    7.25
   9   3  21   -5.93   10.95
 -11  -3  22    5.16    7.74
  11   3 -22    8.44    7.39
 -11  -3  21   28.31   13.18
  11   3 -21   20.02    8.30
 -11  -3  20    5.44   12.76
  11   3 -20    8.86    8.51
 -11  -3  19   21.69   10.18
  11   3 -19   30.75    8.30
 -11  -3  18   34.59   11.37
  11   3 -18   46.66    9.69
 -11  -3  17  108.51   10.60
  11   3 -17  107.33   10.67
 -11  -3  16   19.53    8.09
  11   3 -16   31.24    6.69
 -11  -3  15   25.66    9.21
  11   3 -15   27.97    7.46
 -11  -3  14   31.38    7.25
  11   3 -14   39.40    7.60
 -11  -3  13  109.56    8.44
  11   3 -13   81.25    6.97
 -11  -3  12  141.85    9.21
  11   3 -12  156.08    8.93
 -11  -3  11  173.44    9.28
  11   3 -11  171.63   10.67
 -11  -3  10  152.38    9.07
  11   3 -10  172.05    9.07
 -11  -3   9  290.95   13.04
  11   3  -9  274.56   12.34
 -11  -3   8  201.76    9.35
  11   3  -8  225.68    9.07
 -11  -3   7   79.22    5.72
  11   3  -7   99.45    5.23
 -11  -3   6   19.25    3.28
  11   3  -6    6.90    2.02
 -11  -3   5   64.58    4.53
  11   3  -5   68.90    4.18
 -11  -3   4  656.32   21.55
  11   3  -4  642.86   18.83
 -11  -3   3  193.39    7.46
  11   3  -3  201.20    7.18
 -11  -3   2   28.87    2.51
  11   3  -2   24.55    1.88
 -11  -3   1  182.58    7.60
  11   3  -1  185.23    7.74
 -11  -3   0  393.89   12.55
  11   3   0  401.28   13.18
 -11  -3  -1  203.36    8.30
  11   3   1  182.44    7.74
 -11  -3  -2  257.41   10.67
  11   3   2  297.58   11.65
 -11  -3  -3  282.23   11.44
  11   3   3  286.63   11.30
 -11  -3  -4  272.05   11.72
  11   3   4  302.39   11.72
 -11  -3  -5  596.06   22.11
  11   3   5  576.39   20.02
 -11  -3  -6  158.52    8.79
  11   3   6  180.49    8.72
 -11  -3  -7   72.39    5.79
  11   3   7   62.77    6.00
 -11  -3  -8   80.76    5.93
  11   3   8   80.55    5.86
 -11  -3  -9  470.95   20.50
  11   3   9  403.23   21.97
 -11  -3 -10  115.84    7.95
  11   3  10  118.63    7.53
 -11  -3 -11  141.57    8.44
  11   3  11  152.10    8.51
 -11  -3 -12   28.04    6.69
  11   3  12   44.28    7.67
 -11  -3 -13  115.21    8.23
  11   3  13   96.59    8.51
 -11  -3 -14   94.78    8.51
  11   3  14   70.09    8.30
 -11  -3 -15   30.96    8.16
  11   3  15   30.82    9.48
 -11  -3 -16    3.00    7.39
  11   3  16   -3.70    8.09
 -11  -3 -17   35.99    8.23
  11   3  17   36.06    9.55
 -11  -3 -18   45.82   10.46
  11   3  18   49.72   13.46
 -11  -3 -19    5.09   10.11
  11   3  19   13.46   11.65
 -11  -3 -20   -1.05    5.09
  11   3  20   -0.70   11.86
 -11  -3 -21    4.53   15.41
  11   3  21   -2.44   15.13
 -13  -3  22   -0.28   13.18
  13   3 -22   33.68    9.48
 -13  -3  21   -2.37   11.09
  13   3 -21    0.56    7.39
 -13  -3  20   33.41   12.34
  13   3 -20   32.36    6.83
 -13  -3  19   48.96   13.81
  13   3 -19   34.94   10.46
 -13  -3  18    6.49    9.90
  13   3 -18   10.25    8.09
 -13  -3  17   39.89    9.41
  13   3 -17   41.43    8.16
 -13  -3  16   70.92   10.88
  13   3 -16   68.48    9.28
 -13  -3  15   26.22    8.51
  13   3 -15   32.85    8.23
 -13  -3  14   11.79    8.30
  13   3 -14   18.76    7.04
 -13  -3  13   25.94    9.14
  13   3 -13   17.85    7.39
 -13  -3  12   10.95    5.65
  13   3 -12    7.60    4.95
 -13  -3  11  206.92   12.13
  13   3 -11  207.54   12.00
 -13  -3  10   16.81    5.44
  13   3 -10   11.65    4.60
 -13  -3   9   97.15    8.23
  13   3  -9  109.70    7.18
 -13  -3   8   39.33    4.67
  13   3  -8   57.33    4.81
 -13  -3   7  174.42    9.28
  13   3  -7  178.81    8.58
 -13  -3   6  538.94   18.76
  13   3  -6  537.83   17.37
 -13  -3   5   52.37    4.74
  13   3  -5   73.37    4.67
 -13  -3   4  150.92    6.97
  13   3  -4  169.19    8.30
 -13  -3   3  140.39    6.00
  13   3  -3  147.01    5.37
 -13  -3   2  308.39   12.27
  13   3  -2  255.18    9.14
 -13  -3   1   75.32    4.25
  13   3  -1   75.88    4.04
 -13  -3   0   13.32    2.51
  13   3   0    9.90    2.23
 -13  -3  -1    5.86    2.44
  13   3   1    3.70    2.44
 -13  -3  -2  217.38   10.11
  13   3   2  173.79    8.16
 -13  -3  -3  281.89   12.55
  13   3   3  296.53   12.34
 -13  -3  -4  131.18    7.53
  13   3   4  141.78    7.81
 -13  -3  -5  236.69   11.16
  13   3   5  223.17    9.97
 -13  -3  -6  342.56   15.06
  13   3   6  359.78   15.62
 -13  -3  -7  436.36   17.64
  13   3   7  416.48   15.69
 -13  -3  -8  191.85   11.51
  13   3   8  208.73   12.48
 -13  -3  -9   10.39    4.88
  13   3   9    6.49    5.09
 -13  -3 -10   43.45    5.51
  13   3  10   45.68    6.49
 -13  -3 -11  158.17   10.88
  13   3  11  163.82   10.95
 -13  -3 -12   30.48    6.76
  13   3  12   22.04    7.67
 -13  -3 -13   33.68    7.81
  13   3  13   29.01    8.79
 -13  -3 -14   23.71    8.23
  13   3  14   13.32    7.67
 -13  -3 -15   26.01    8.09
  13   3  15   35.29    8.72
 -13  -3 -16    3.14    9.48
  13   3  16    6.49   10.53
 -13  -3 -17   21.06    9.97
  13   3  17   19.18    9.76
 -13  -3 -18    4.39    7.74
  13   3  18    6.28    9.07
 -13  -3 -19   15.83    7.60
  13   3  19   36.96    9.55
 -13  -3 -20    1.95   10.95
  13   3  20    2.44    7.74
  15   3 -22    9.62    8.02
 -15  -3  21    3.35    7.18
  15   3 -21   -4.25    8.02
 -15  -3  20   -6.14   15.48
  15   3 -20    3.21   12.69
 -15  -3  19    0.84    9.90
  15   3 -19    2.86   10.25
 -15  -3  18   -0.91   11.86
  15   3 -18    8.51   10.60
 -15  -3  17   14.02   14.51
  15   3 -17   19.18   11.23
 -15  -3  16   11.37   10.81
  15   3 -16   10.18    9.14
 -15  -3  15   17.23   12.62
  15   3 -15   19.46   10.04
 -15  -3  14   -0.84    7.81
  15   3 -14   -3.21    7.46
 -15  -3  13  151.19    9.76
  15   3 -13  166.96    9.83
 -15  -3  12   62.49   10.11
  15   3 -12   45.75    8.58
 -15  -3  11   83.41    7.88
  15   3 -11   74.34    6.63
 -15  -3  10  145.48   10.53
  15   3 -10  141.43    9.48
 -15  -3   9  113.12    8.86
  15   3  -9  128.53    7.53
 -15  -3   8    8.37    5.02
  15   3  -8    6.14    3.91
 -15  -3   7  112.14    7.46
  15   3  -7   95.19    6.83
 -15  -3   6  294.16   12.62
  15   3  -6  297.02   10.81
 -15  -3   5  116.74    6.90
  15   3  -5  127.62    6.28
 -15  -3   4  129.78    6.35
  15   3  -4  132.71    5.65
 -15  -3   3   64.09    4.81
  15   3  -3   70.16    4.11
 -15  -3   2  166.89    7.46
  15   3  -2  182.30    7.39
 -15  -3   1  249.60   10.32
  15   3  -1  270.87   10.25
 -15  -3   0  124.35    9.76
  15   3   0  135.99    6.14
 -15  -3  -1  151.89    8.02
  15   3   1  164.31    8.23
 -15  -3  -2   58.65    5.16
  15   3   2   37.45    4.25
 -15  -3  -3   33.34    4.60
  15   3   3   45.82    4.95
 -15  -3  -4  190.60   10.18
  15   3   4  192.13    9.21
 -15  -3  -5   38.08    5.16
  15   3   5   42.54    5.02
 -15  -3  -6  336.63   14.85
  15   3   6  341.72   14.37
 -15  -3  -7   36.89    5.37
  15   3   7   47.70    6.49
 -15  -3  -8   50.70    6.14
  15   3   8   47.14    5.86
 -15  -3  -9   93.66    8.23
  15   3   9   91.78    8.93
 -15  -3 -10   29.22    5.93
  15   3  10   37.24    6.90
 -15  -3 -11   65.69    7.74
  15   3  11   59.49    8.58
 -15  -3 -12   57.33   10.32
  15   3  12   59.84   11.30
 -15  -3 -13   20.99    8.37
  15   3  13   26.99    9.48
 -15  -3 -14    4.11    7.25
  15   3  14   11.44   12.06
 -15  -3 -15   28.10    9.48
  15   3  15   21.90    8.72
 -15  -3 -16   -3.28    9.28
  15   3  16   -0.70    9.83
 -15  -3 -17   60.39    9.69
  15   3  17   31.03   10.53
 -15  -3 -18  -10.39    8.44
  15   3  18   -2.09    8.44
 -15  -3 -19    1.46    5.93
  15   3  19    7.04    7.39
 -15  -3 -20   -0.70    6.35
  15   3  20    5.09    8.02
  17   3 -21    0.49    7.95
 -17  -3  20  -11.16   12.83
  17   3 -20   -2.65    9.83
 -17  -3  19    1.33    8.51
  17   3 -19    6.28    9.07
 -17  -3  18    4.32   15.48
  17   3 -18   18.20   12.06
 -17  -3  17   14.65   13.04
  17   3 -17   23.85   10.39
 -17  -3  16   10.11   10.39
  17   3 -16    8.65    8.23
 -17  -3  15   16.60    9.55
  17   3 -15   22.73    8.51
 -17  -3  14   61.02    9.76
  17   3 -14   55.02    9.14
 -17  -3  13   97.77   11.79
  17   3 -13  101.40   10.60
 -17  -3  12   77.55    8.37
  17   3 -12  100.98    7.46
 -17  -3  11   44.98    9.62
  17   3 -11   71.69    8.58
 -17  -3  10  109.42   10.32
  17   3 -10  113.12    8.44
 -17  -3   9  211.87    9.55
  17   3  -9  237.46   10.88
 -17  -3   8   30.62    6.07
  17   3  -8   49.86    5.72
 -17  -3   7  184.60    9.28
  17   3  -7  176.09    9.07
 -17  -3   6   -0.14    5.16
  17   3  -6    3.28    4.18
 -17  -3   5  334.33   12.13
  17   3  -5  320.87   11.02
 -17  -3   4   78.11    5.72
  17   3  -4   90.80    5.93
 -17  -3   3   49.10    4.25
  17   3  -3   35.99    3.84
 -17  -3   2   43.31    4.67
  17   3  -2   55.02    4.67
 -17  -3   1  593.27   20.22
  17   3  -1  550.38   17.92
 -17  -3   0   38.64    5.58
  17   3   0   23.15    4.04
 -17  -3  -1  117.02    6.76
  17   3   1  115.63    6.00
 -17  -3  -2   46.31    4.88
  17   3   2   42.68    4.74
 -17  -3  -3  221.91   11.02
  17   3   3  217.10   11.02
 -17  -3  -4  192.76   10.74
  17   3   4  178.32    9.62
 -17  -3  -5   58.65    6.76
  17   3   5   76.02    7.32
 -17  -3  -6   51.05    6.21
  17   3   6   46.10    7.46
 -17  -3  -7   17.09    6.63
  17   3   7   18.34    6.14
 -17  -3  -8   95.19    9.55
  17   3   8   70.09    9.41
 -17  -3  -9  123.86    8.72
  17   3   9  120.65    8.44
 -17  -3 -10   28.59    9.28
  17   3  10   42.54    9.90
 -17  -3 -11   41.56    7.18
  17   3  11   39.96    8.30
 -17  -3 -12   41.98    7.74
  17   3  12   27.83    8.65
 -17  -3 -13   17.43   10.46
  17   3  13   31.45   12.62
 -17  -3 -14   27.48    9.00
  17   3  14   25.80   10.60
 -17  -3 -15    6.90   10.60
  17   3  15    2.65   14.30
 -17  -3 -16    7.60    8.16
  17   3  16   -2.16   10.39
 -17  -3 -17    1.81    7.04
  17   3  17    4.74    7.88
 -17  -3 -18    2.37    5.51
  17   3  18    1.12    8.51
 -17  -3 -19   -0.49    4.67
  17   3  19   -5.58    7.74
 -19  -3  20    0.35    7.81
 -19  -3  19   -3.00    7.53
  19   3 -19   -1.46    5.86
 -19  -3  18    7.81    8.86
  19   3 -18   10.95    6.63
 -19  -3  17   29.64    7.95
  19   3 -17   13.81    8.02
 -19  -3  16   34.73   12.13
  19   3 -16   18.69   13.32
 -19  -3  15   20.57   11.93
  19   3 -15   13.74    9.83
 -19  -3  14    6.42   12.27
  19   3 -14    9.21   11.30
 -19  -3  13    6.76    8.51
  19   3 -13    2.51    8.58
 -19  -3  12  168.56   15.27
  19   3 -12  175.60   12.62
 -19  -3  11   43.87    8.51
  19   3 -11   31.31    7.74
 -19  -3  10   52.03    9.69
  19   3 -10   41.15    7.32
 -19  -3   9   20.29    8.58
  19   3  -9   18.48    7.53
 -19  -3   8   97.77    8.72
  19   3  -8   79.01    7.39
 -19  -3   7  291.79   13.53
  19   3  -7  285.16   12.90
 -19  -3   6   55.58    6.83
  19   3  -6   92.61    6.76
 -19  -3   5  183.00    8.51
  19   3  -5  197.22    8.58
 -19  -3   4  165.49    8.65
  19   3  -4  166.12    8.65
 -19  -3   3  182.37    8.65
  19   3  -3  154.61    8.58
 -19  -3   2   65.07    5.09
  19   3  -2   60.46    5.58
 -19  -3   1   18.55    4.74
  19   3  -1   17.78    3.77
 -19  -3   0   62.90    8.02
  19   3   0   64.86    6.21
 -19  -3  -1  236.63   10.74
  19   3   1  213.19    9.48
 -19  -3  -2  172.12    9.48
  19   3   2  171.63    8.72
 -19  -3  -3   63.11    7.18
  19   3   3   63.53    6.35
 -19  -3  -4   38.71    7.25
  19   3   4   38.84    7.46
 -19  -3  -5  135.78    9.35
  19   3   5  130.41   10.25
 -19  -3  -6   96.66    8.79
  19   3   6   80.83    7.81
 -19  -3  -7   90.31   10.32
  19   3   7   97.63   10.11
 -19  -3  -8   20.57    7.11
  19   3   8   18.69    7.18
 -19  -3  -9   10.39    9.90
  19   3   9   12.90   10.11
 -19  -3 -10   24.62    7.60
  19   3  10   32.71    8.51
 -19  -3 -11   -2.86   10.60
  19   3  11    0.91   11.65
 -19  -3 -12    6.49    8.16
  19   3  12    9.28    8.65
 -19  -3 -13    8.86   10.60
  19   3  13    7.04   10.95
 -19  -3 -14   31.38   10.46
  19   3  14   18.20   10.81
 -19  -3 -15    1.33    8.09
  19   3  15    0.56    8.65
 -19  -3 -16   24.48    8.09
  19   3  16    5.44    8.58
 -19  -3 -17    1.95    4.60
  19   3  17   -0.63    8.86
 -19  -3 -18    3.35    6.00
  19   3  18   -0.14    7.95
 -21  -3  19   -1.95   13.32
 -21  -3  18    4.25    7.18
  21   3 -18    0.21    4.95
 -21  -3  17    1.26   13.88
  21   3 -17   -3.21    7.60
 -21  -3  16   18.83   13.04
  21   3 -16    8.16   12.83
 -21  -3  15   -2.79   11.72
  21   3 -15   -2.23   10.88
 -21  -3  14   98.19   17.02
  21   3 -14  103.28   15.06
 -21  -3  13   23.92   11.72
  21   3 -13   21.76   10.60
 -21  -3  12   50.07   11.93
  21   3 -12   49.86   12.20
 -21  -3  11   41.84   12.20
  21   3 -11   48.75   11.02
 -21  -3  10   52.72    9.35
  21   3 -10   36.54    8.79
 -21  -3   9   10.95    9.69
  21   3  -9   14.65    8.86
 -21  -3   8    6.35    7.95
  21   3  -8   -1.95    6.42
 -21  -3   7   41.01    7.25
  21   3  -7   38.57    5.93
 -21  -3   6   72.81    6.21
  21   3  -6   60.32    6.49
 -21  -3   5   25.25    5.30
  21   3  -5   27.69    4.95
 -21  -3   4   49.45    6.69
  21   3  -4   56.00    6.21
 -21  -3   3   70.02    7.67
  21   3  -3   94.78    7.25
 -21  -3   2  138.64   10.39
  21   3  -2  137.67   10.74
 -21  -3   1  235.23   11.23
  21   3  -1  240.18   10.11
 -21  -3   0   30.96    7.67
  21   3   0   32.36    4.88
 -21  -3  -1   45.12    7.81
  21   3   1   42.05    5.79
 -21  -3  -2    1.74    5.44
  21   3   2    6.07    5.44
 -21  -3  -3  147.92   11.02
  21   3   3  150.50   10.11
 -21  -3  -4   41.98    8.37
  21   3   4   41.22    8.86
 -21  -3  -5  115.42    9.28
  21   3   5  104.82   10.04
 -21  -3  -6    8.51    9.41
  21   3   6   10.81    7.67
 -21  -3  -7   45.19    8.30
  21   3   7   45.75    9.62
 -21  -3  -8   14.85    9.55
  21   3   8   25.80    9.62
 -21  -3  -9   20.78   11.65
  21   3   9   29.22   12.97
 -21  -3 -10    9.28    9.41
  21   3  10   12.83   11.23
 -21  -3 -11   38.78   13.88
  21   3  11   23.99   13.39
 -21  -3 -12    5.02   10.39
  21   3  12    4.95    9.62
 -21  -3 -13   -0.91    7.53
  21   3  13   10.67    8.09
 -21  -3 -14    3.49    8.23
  21   3  14   -4.46    9.55
 -21  -3 -15   -3.00    7.32
  21   3  15    2.02    6.97
 -21  -3 -16   13.74   19.11
  21   3  16   66.32   13.04
 -21  -3 -17   55.30   16.74
  21   3  17    2.44    6.97
 -23  -3  17   -8.02   17.43
 -23  -3  16   -2.16   10.74
  23   3 -16   -1.12    8.86
 -23  -3  15   13.11   13.04
  23   3 -15   14.92   13.25
 -23  -3  14   26.92   11.23
  23   3 -14   62.07   12.34
 -23  -3  13   36.89   13.88
  23   3 -13   19.25   11.72
 -23  -3  12    8.09   11.93
  23   3 -12    9.28   10.32
 -23  -3  11   19.81   11.65
  23   3 -11   23.64   12.20
 -23  -3  10   49.03   10.81
  23   3 -10   49.10   10.39
 -23  -3   9    1.39   11.86
  23   3  -9   15.62   10.53
 -23  -3   8   26.85   11.30
  23   3  -8   40.31   10.60
 -23  -3   7   -2.65    9.90
  23   3  -7    6.97    8.86
 -23  -3   6   59.21    9.41
  23   3  -6   52.51    7.32
 -23  -3   5   42.40    8.51
  23   3  -5   48.40    7.11
 -23  -3   4  116.88    9.48
  23   3  -4   95.19    7.88
 -23  -3   3   46.10    8.09
  23   3  -3   48.12    7.81
 -23  -3   2  308.18   20.50
  23   3  -2  235.86   17.30
  23   3  -1   40.52   11.37
 -23  -3   0   68.27   13.53
  23   3   0   23.01   10.81
 -23  -3  -1   56.42    6.90
  23   3   1   54.19    8.23
 -23  -3  -2   49.10    7.67
  23   3   2   35.08    6.76
 -23  -3  -3   96.38   10.74
  23   3   3   84.52    9.41
 -23  -3  -4   21.90    9.83
  23   3   4   18.20   10.67
 -23  -3  -5   26.08    9.62
  23   3   5   20.29    8.79
 -23  -3  -6    6.83    8.72
  23   3   6    8.02    8.09
 -23  -3  -7    7.32    9.48
  23   3   7   -0.14   12.55
 -23  -3  -8   -6.56   11.09
  23   3   8    5.37   11.23
 -23  -3  -9   48.40   11.09
  23   3   9   57.74   12.83
 -23  -3 -10   11.65   11.86
  23   3  10    0.14   10.53
 -23  -3 -11   19.32   11.02
  23   3  11   23.50   11.79
 -23  -3 -12   -0.28   13.04
  23   3  12   -0.07    5.79
 -23  -3 -13    3.63    6.56
  23   3  13    2.37    3.77
 -23  -3 -14   -3.56    9.35
  23   3  14   -1.67   11.37
 -23  -3 -15   48.68   15.62
  23   3  15   -0.42   11.86
  23   3  16   48.19   12.27
 -25  -3  14    0.91    8.79
  25   3 -14   -1.05   11.16
 -25  -3  13    3.98   10.74
  25   3 -13   14.99   11.58
 -25  -3  12    7.67   11.93
  25   3 -12    1.46    7.18
 -25  -3  11   -9.97   14.09
  25   3 -11   -8.72   13.53
 -25  -3  10   15.06   12.20
  25   3 -10    2.44   10.11
 -25  -3   9   41.91   14.78
  25   3  -9   41.49   12.97
 -25  -3   8   60.95   14.51
  25   3  -8   62.90   12.76
 -25  -3   7   31.73   12.97
  25   3  -7   47.00   11.93
 -25  -3   6   48.47    9.90
  25   3  -6   54.12    9.28
 -25  -3   5  103.70    9.97
  25   3  -5   90.87    9.28
 -25  -3   4  106.35    8.93
  25   3  -4   89.61   10.60
 -25  -3   3   41.22    7.11
  25   3  -3   47.77   10.25
 -25  -3   2   26.36    6.83
  25   3  -2   45.33    7.67
 -25  -3   1   26.78    7.60
  25   3  -1   24.06    7.39
 -25  -3   0   29.43    8.16
  25   3   0   13.88    9.55
 -25  -3  -1  108.10   13.25
  25   3   1  100.84   13.32
 -25  -3  -2    8.02   11.58
  25   3   2    4.60   11.79
 -25  -3  -3   20.43   10.39
  25   3   3   29.29    9.83
 -25  -3  -4   15.34   12.06
  25   3   4    9.55   12.97
 -25  -3  -5   12.06   11.09
  25   3   5    5.51   11.44
 -25  -3  -6   20.08    9.62
  25   3   6   28.52   10.18
 -25  -3  -7    1.05   13.60
  25   3   7   13.95   14.58
 -25  -3  -8   -4.18   11.16
  25   3   8    2.30   11.02
 -25  -3  -9   10.95   10.60
  25   3   9    9.07   12.69
 -25  -3 -10   33.20    8.72
  25   3  10   -7.60   10.67
 -25  -3 -11   -4.11    9.21
  25   3  11    2.79    8.09
 -25  -3 -12   -9.41   15.13
  25   3  12  -15.41   17.09
 -25  -3 -13    3.35   10.18
 -27  -3  11    6.83   10.39
  27   3 -11    2.93    6.14
 -27  -3  10    6.56   18.83
  27   3 -10    1.05    4.18
 -27  -3   9   -4.88   17.50
  27   3  -9   13.74   14.44
 -27  -3   8   17.64   16.53
  27   3  -8    8.16   14.51
 -27  -3   7   53.21   15.83
  27   3  -7   58.93   11.58
 -27  -3   6   17.16   12.00
  27   3  -6   22.87   11.30
 -27  -3   5    7.81   13.81
  27   3  -5    5.09   12.34
 -27  -3   4   31.17   10.95
  27   3  -4   37.94   11.93
 -27  -3   3   72.60   20.43
  27   3  -3   66.11   11.65
  27   3  -2   71.97   18.76
 -27  -3   1   22.73   21.48
  27   3  -1    5.37   20.08
 -27  -3   0   22.67   21.06
  27   3   0   16.11   17.37
 -27  -3  -1   -9.83   12.41
  27   3   1   -2.37   10.53
 -27  -3  -2    9.07   14.85
  27   3   2   12.41   13.88
 -27  -3  -3   31.80   12.48
  27   3   3   18.76   13.18
 -27  -3  -4    2.23   10.32
  27   3   4   -2.02    9.69
 -27  -3  -5   -0.56   11.16
  27   3   5   -3.00   11.79
 -27  -3  -6    3.91    8.93
  27   3   6   -0.49    8.86
 -27  -3  -7   23.43    9.97
  27   3   7    7.88   13.18
 -27  -3  -8    5.86    8.44
  27   3   8    3.70    7.60
 -27  -3  -9    1.74    7.74
 -27  -3 -10   10.18    9.55
 -27  -3 -11    1.81   13.81
 -27  -3 -12    1.46   10.32
  27   3  12    4.60   12.06
 -29  -3   7   -5.51   10.11
  29   3  -7   16.53   11.72
 -29  -3   6   12.13   13.88
  29   3  -6    3.00   11.16
 -29  -3   5   18.83   14.78
  29   3  -5    9.97   12.13
 -29  -3   4   73.57   13.88
  29   3  -4   28.10    9.00
 -29  -3   3   41.36   16.46
  29   3  -3   11.37    9.00
 -29  -3   2   -2.37   11.30
  29   3  -2   -0.28    9.21
 -29  -3   1    6.42    9.00
  29   3  -1    5.30   15.83
 -29  -3   0   40.87   12.90
  29   3   0   -2.23   17.30
 -29  -3  -1   -1.33   13.18
  29   3   1   20.78    8.16
 -29  -3  -2   -3.21   12.90
  29   3   2   -0.07    7.81
 -29  -3  -3   -9.41   16.39
  29   3   3    5.16   10.74
 -29  -3  -4    5.09   20.02
  29   3   4   -2.23    8.51
 -29  -3  -5    2.51    9.76
  29   3   5    0.42    5.58
 -29  -3  -6   -1.60    6.42
 -29  -3  -7   -0.35    7.46
 -29  -3  -8    9.90    7.53
  28  -4   5   -1.33    9.07
 -28   4  -5    4.11    9.69
  28  -4   4    4.60   11.86
 -28   4  -4    6.90   11.58
  28  -4   3   10.74   11.44
 -28   4  -3    0.42   11.72
  28  -4   2   41.36    7.11
 -28   4  -2   61.16    8.86
  28  -4   1   15.76    8.65
 -28   4  -1    1.26   14.51
  28  -4  -4   -0.77    8.86
 -28   4   4    2.37    9.55
  28  -4  -5   46.80   10.67
 -28   4   5   30.41   10.39
  28  -4  -6    8.79   12.62
 -28   4   6    5.44   13.60
  28  -4  -7   11.44   14.85
 -28   4   7   10.04   17.57
  26  -4   9   11.37   16.25
 -26   4  -9   31.24   17.30
  26  -4   8    8.44   15.90
 -26   4  -8   15.90   15.83
  26  -4   7   13.88   11.72
 -26   4  -7   52.03   10.95
  26  -4   6    2.44   12.69
 -26   4  -6   -1.05   13.32
  26  -4   5    1.88   11.37
 -26   4  -5    2.51   11.51
  26  -4   4   32.43   13.25
 -26   4  -4   24.06   13.81
  26  -4   3   -3.84   12.97
 -26   4  -3   14.37   12.27
  26  -4   2   85.01   11.86
 -26   4  -2   58.51   18.55
  26  -4  -3   28.38   10.53
 -26   4   3    4.39   13.81
  26  -4  -4   45.12   10.67
 -26   4   4   52.03   10.53
  26  -4  -5   13.88   10.67
 -26   4   5   -1.26   11.86
  26  -4  -6   49.58    9.76
 -26   4   6   48.89   11.02
  26  -4  -7   36.82   13.60
 -26   4   7   47.98   16.25
  26  -4  -8   32.85    9.97
 -26   4   8   15.76   11.72
  26  -4  -9   42.19   12.48
 -26   4   9   16.88   14.71
  26  -4 -10    8.16   11.16
 -26   4  10   -2.16   13.74
  26  -4 -11   11.86    9.28
  24  -4  11    4.95    8.37
 -24   4 -11    1.46    9.76
  24  -4  10    1.05   13.04
 -24   4 -10    6.21   13.95
  24  -4   9    2.30   12.06
 -24   4  -9    5.16   11.37
  24  -4   8   -4.11   11.02
 -24   4  -8    8.86    9.14
  24  -4   7   43.03   15.83
 -24   4  -7   19.88   20.22
  24  -4   6   -7.81   10.60
 -24   4  -6    6.42    9.48
  24  -4   5   79.15   14.51
 -24   4  -5   82.99   13.32
  24  -4   4   71.97   10.60
 -24   4  -4   69.53    9.83
  24  -4   3   16.32    9.48
 -24   4  -3   28.80    9.48
  24  -4   2    1.33   13.88
 -24   4  -2   32.71   12.76
  24  -4  -4   30.27   10.04
 -24   4   4   40.87   13.81
  24  -4  -5   12.69    8.16
 -24   4   5   14.58    9.76
  24  -4  -6   55.44    8.44
 -24   4   6   58.86    9.97
  24  -4  -7   13.25   11.79
 -24   4   7    7.81   13.81
  24  -4  -8   59.98   10.04
 -24   4   8   59.56   11.58
  24  -4  -9   29.22   10.81
 -24   4   9   50.42   13.88
  24  -4 -10    9.21   12.13
 -24   4  10   15.69   18.48
  24  -4 -11   26.15   10.67
 -24   4  11   30.34   12.20
  24  -4 -12    8.23   15.97
 -24   4  12    6.00   13.39
  24  -4 -13   65.49   14.51
 -24   4  13   71.20   19.11
  22  -4  13    2.79    8.30
 -22   4 -13    5.30    7.46
  22  -4  12   -7.39   11.09
 -22   4 -12    4.53   13.04
  22  -4  11   11.02   11.44
 -22   4 -11    8.09   12.69
  22  -4  10   17.92   12.00
 -22   4 -10    1.88   10.39
  22  -4   9   37.38   12.97
 -22   4  -9   49.86   11.58
  22  -4   8   24.55   10.88
 -22   4  -8   16.18    8.72
  22  -4   7   68.90   11.23
 -22   4  -7   50.84    8.37
  22  -4   6   -1.12    9.83
 -22   4  -6    0.98    8.37
  22  -4   5  109.98   10.18
 -22   4  -5  105.38    9.14
  22  -4   4   16.04   11.51
 -22   4  -4    7.74    9.48
  22  -4   3   50.63    7.67
 -22   4  -3   52.10    7.39
  22  -4   2   36.82   15.90
  22  -4   1  116.74   13.74
 -22   4   2   63.81    9.48
  22  -4  -3   19.25    6.42
 -22   4   3   26.29    6.83
  22  -4  -4  281.05   13.39
 -22   4   4  305.60   15.97
  22  -4  -5   33.13    6.90
 -22   4   5   31.66    7.81
  22  -4  -6  141.64   11.65
 -22   4   6  128.32   13.11
  22  -4  -7   57.40    7.46
 -22   4   7   49.31    9.97
  22  -4  -8   64.09    9.69
 -22   4   8   54.26   11.02
  22  -4  -9   10.67    8.09
 -22   4   9   13.39   10.46
  22  -4 -10   41.08   10.88
 -22   4  10   39.26   12.55
  22  -4 -11   38.08    9.83
 -22   4  11   42.05   13.74
  22  -4 -12   39.47   11.86
 -22   4  12   49.31   14.78
  22  -4 -13   32.22   12.06
 -22   4  13   32.29   15.27
  22  -4 -14   13.88   12.06
 -22   4  14   15.41   15.20
  22  -4 -15   -4.74   15.20
 -22   4  15    0.07   18.76
  20  -4  15    4.32   13.04
 -20   4 -15   -9.35   12.62
  20  -4  14    3.42   11.23
 -20   4 -14   11.37   12.20
  20  -4  13    2.37   11.30
 -20   4 -13    3.49   10.18
  20  -4  12    6.42   11.51
 -20   4 -12   47.00   14.65
  20  -4  11   16.53   11.79
 -20   4 -11    1.60    9.83
  20  -4  10   80.62   10.81
 -20   4 -10   56.56    9.97
  20  -4   9   37.66   13.81
 -20   4  -9   39.26   13.04
  20  -4   8   79.50    9.83
 -20   4  -8   74.27    7.67
  20  -4   7   34.73    8.58
 -20   4  -7   18.62    7.04
  20  -4   6   -9.00   10.60
 -20   4  -6    8.23    6.49
  20  -4   5   88.57    8.72
 -20   4  -5   94.85    7.95
  20  -4   4   29.64    7.25
 -20   4  -4   23.64    6.00
  20  -4   3  311.80   16.32
 -20   4  -3  313.27   16.04
  20  -4   2   -5.93    6.14
 -20   4  -2    1.53    5.44
  20  -4  -1  187.53   13.95
 -20   4   1  218.14   13.39
  20  -4  -4   18.06    5.86
 -20   4   4   12.97    7.60
  20  -4  -5  111.02    7.60
 -20   4   5   72.53    7.18
  20  -4  -6   87.73    9.48
 -20   4   6  110.82    9.48
  20  -4  -7   15.76    6.21
 -20   4   7   11.09    6.63
  20  -4  -8    4.81    7.32
 -20   4   8   13.46    6.76
  20  -4  -9   27.27    7.81
 -20   4   9   20.57   10.95
  20  -4 -10   97.15    8.51
 -20   4  10  103.91   10.60
  20  -4 -11   -7.11    8.93
 -20   4  11   13.04   11.58
  20  -4 -12   75.04   10.46
 -20   4  12   76.29   12.62
  20  -4 -13   18.90    9.00
 -20   4  13   18.62   11.51
  20  -4 -14   58.09   11.30
 -20   4  14   70.65   13.95
  20  -4 -15   11.51   11.09
 -20   4  15   -3.77   17.78
  20  -4 -16   15.83   10.60
 -20   4  16   36.47   11.86
  18  -4  16   -2.09    6.42
 -18   4 -16    4.60    9.97
  18  -4  15    8.86   10.32
 -18   4 -15    3.70   11.23
  18  -4  14   11.79   11.65
 -18   4 -14    7.95   12.00
  18  -4  13   15.06   12.34
 -18   4 -13    8.23   11.86
  18  -4  12   33.75   12.62
 -18   4 -12   35.57   10.81
  18  -4  11   23.99    9.62
 -18   4 -11   34.38    8.44
  18  -4  10   79.99   10.67
 -18   4 -10   98.40   10.74
  18  -4   9   14.02   10.18
 -18   4  -9   18.48    7.81
  18  -4   8   64.23    8.93
 -18   4  -8   80.69    6.69
  18  -4   7    4.74    7.67
 -18   4  -7    2.02    6.76
  18  -4   6  113.54    9.35
 -18   4  -6  132.78    9.35
  18  -4   5   81.46    9.07
 -18   4  -5   74.20    7.04
  18  -4   4  133.55    9.00
 -18   4  -4  157.26    9.14
  18  -4   3   38.01    6.00
 -18   4  -3   48.82    5.51
  18  -4   0   40.80    6.14
 -18   4   0   26.64    4.67
  18  -4  -4   30.20    4.88
 -18   4   4   23.85    5.30
  18  -4  -5  147.08    8.23
 -18   4   5  154.82    9.07
  18  -4  -6   55.93    6.83
 -18   4   6   43.24    7.81
  18  -4  -7   84.52    8.23
 -18   4   7   87.80    8.30
  18  -4  -8   26.71    5.93
 -18   4   8   23.85    6.63
  18  -4  -9    1.33    8.44
 -18   4   9    5.93    9.62
  18  -4 -10   58.44    8.02
 -18   4  10   72.32    9.90
  18  -4 -11   28.66    8.02
 -18   4  11   25.18    9.28
  18  -4 -12  126.37   12.48
 -18   4  12  144.92   13.60
  18  -4 -13   53.21    8.58
 -18   4  13   62.56   10.11
  18  -4 -14   34.31    8.72
 -18   4  14   30.96    9.83
  18  -4 -15    5.23   11.51
 -18   4  15   19.88   14.30
  18  -4 -16   37.66   10.67
 -18   4  16   24.69   12.69
  18  -4 -17    5.16   11.86
 -18   4  17    2.86   13.74
  16  -4  17    9.41   12.55
 -16   4 -17    5.16   12.34
  16  -4  16    1.39   11.37
 -16   4 -16    2.30   10.74
  16  -4  15   16.81   11.79
 -16   4 -15   33.82   12.48
  16  -4  14   16.95   12.62
 -16   4 -14    8.02   10.53
  16  -4  13   11.86    9.41
 -16   4 -13   11.37    8.65
  16  -4  12   32.29   11.79
 -16   4 -12   29.50    9.62
  16  -4  11    3.98    9.76
 -16   4 -11   -2.79    8.44
  16  -4  10   22.04    8.37
 -16   4 -10   13.81    7.11
  16  -4   9   31.10    9.07
 -16   4  -9   15.69    7.32
  16  -4   8   34.73    7.81
 -16   4  -8   32.43    5.72
  16  -4   7   19.81    6.56
 -16   4  -7   16.25    5.37
  16  -4   6  490.62   21.06
 -16   4  -6  545.22   21.41
  16  -4   5   51.33    7.39
 -16   4  -5   56.00    6.76
  16  -4   4  123.86    8.30
 -16   4  -4  144.64    8.51
  16  -4   3   69.60    6.90
 -16   4  -3   49.51    5.86
  16  -4   2  209.92   10.18
 -16   4  -2  241.37   10.39
  16  -4   1   36.26    7.88
 -16   4  -1   61.79    7.46
  16  -4  -2   59.49    7.88
 -16   4   2   64.02    8.16
  16  -4  -3  254.76   11.44
 -16   4   3  269.68   11.86
  16  -4  -4   44.28    5.72
 -16   4   4   46.31    5.65
  16  -4  -5  424.29   13.81
 -16   4   5  409.30   14.65
  16  -4  -6  224.00   11.58
 -16   4   6  222.40   12.55
  16  -4  -7  404.91   14.65
 -16   4   7  439.57   15.76
  16  -4  -8   39.82    5.51
 -16   4   8   45.40    6.49
  16  -4  -9   78.53    7.60
 -16   4   9   63.04    8.37
  16  -4 -10   56.35    7.81
 -16   4  10   39.89    9.76
  16  -4 -11   75.11    7.25
 -16   4  11   62.56    7.95
  16  -4 -12   16.25    8.23
 -16   4  12   27.27    8.58
  16  -4 -13   59.00    9.28
 -16   4  13   47.07   10.25
  16  -4 -14   24.20    8.02
 -16   4  14   14.02    9.07
  16  -4 -15    7.53    8.44
 -16   4  15   12.48    9.69
  16  -4 -16   33.20   10.04
 -16   4  16   53.07   12.06
  16  -4 -17    6.14   11.37
 -16   4  17   11.37   13.32
  16  -4 -18   22.80   13.25
 -16   4  18   17.30   16.32
  14  -4  18   -4.18   12.00
 -14   4 -18    2.23   10.39
  14  -4  17   19.95   15.76
 -14   4 -17   20.43   14.16
  14  -4  16   17.71   12.90
 -14   4 -16    3.35   11.02
  14  -4  15   -3.98   15.20
 -14   4 -15   25.11   10.88
  14  -4  14   -1.67    8.86
 -14   4 -14    2.44    8.51
 -14   4 -13  108.93   10.18
  14  -4  12   -6.63    8.93
 -14   4 -12   34.38    9.28
  14  -4  11   14.16    8.86
 -14   4 -11   61.09    9.28
 -14   4 -10   85.22   11.44
  14  -4   9  156.43   13.18
  14  -4   8   88.22   12.34
 -14   4  -6   79.99   10.39
  14  -4   5   46.03   12.90
 -14   4  -5   14.16    6.49
  14  -4   4  571.86   28.73
  14  -4   3    6.56    4.11
 -14   4  -3    2.44    3.70
  14  -4   2  195.62   13.74
 -14   4  -2   -3.35    4.46
  14  -4   1   14.02    5.79
 -14   4  -1   -8.09    5.02
  14  -4   0  512.51   25.45
 -14   4   0   -9.62    5.16
  14  -4  -1   31.73    6.69
  14  -4  -2  343.67   19.18
 -14   4   2  350.09   17.23
  14  -4  -3  355.53   14.99
 -14   4   3  315.78   15.97
  14  -4  -4  159.98    6.76
 -14   4   4  184.18    8.30
  14  -4  -5  185.37    8.51
 -14   4   5  203.92    9.41
  14  -4  -6   29.99    6.07
 -14   4   6   34.80    6.56
  14  -4  -7   58.86    5.93
 -14   4   7   41.08    6.42
  14  -4  -8   47.63    5.93
 -14   4   8   49.10    6.63
  14  -4  -9  249.46   11.16
 -14   4   9  262.64   11.02
  14  -4 -10   48.96    7.32
 -14   4  10   37.59    7.74
  14  -4 -11  107.26    8.79
 -14   4  11  114.16    9.83
  14  -4 -12   71.97    8.30
 -14   4  12   57.95    8.16
  14  -4 -13   52.23    8.30
 -14   4  13   37.38    8.86
  14  -4 -14    9.69    7.81
 -14   4  14   17.71    9.07
  14  -4 -15  105.38    9.41
 -14   4  15   77.69    9.90
  14  -4 -16   56.35   10.11
 -14   4  16   50.77   11.44
  14  -4 -17   19.88   10.25
 -14   4  17   32.85   12.69
  14  -4 -18   20.29   10.18
 -14   4  18   33.13   12.62
  14  -4 -19    3.14    8.23
 -14   4  19    1.74    9.55
  12  -4  19   -3.91   12.55
 -12   4 -19    3.84    7.88
  12  -4  18   16.88   14.92
 -12   4 -18   28.59   11.44
  12  -4  17    6.90   11.02
 -12   4 -17    3.70    9.07
  12  -4  16   36.26    9.83
 -12   4 -16   28.80    9.35
  12  -4  15   21.76   10.11
 -12   4 -15   19.25    8.23
  12  -4  14   14.65    8.51
 -12   4 -14    6.69    7.60
  12  -4  13   98.12   12.41
 -12   4 -13  110.19   11.23
  12  -4  12    1.12    8.44
 -12   4 -12   13.60    7.74
  12  -4  11  415.16   15.27
 -12   4 -11  438.52   17.37
  12  -4  10    9.97    7.39
 -12   4 -10    6.28    6.28
  12  -4   9   58.72    8.09
 -12   4  -9   42.05    6.28
  12  -4   8   -0.63    5.65
 -12   4  -8    1.60    4.74
  12  -4   7   75.39    8.16
 -12   4  -7   84.45    6.76
  12  -4   6  110.26    8.30
 -12   4  -6   79.99    7.67
  12  -4   5  283.00   13.95
 -12   4  -5  255.04   12.97
  12  -4   4   52.30    7.11
 -12   4  -4   41.43    4.95
  12  -4   3  165.28   15.06
 -12   4  -3  154.61    8.09
 -12   4  -2   75.39    5.23
 -12   4  -1  218.35    8.72
 -12   4   0  352.04   13.60
 -12   4   1   49.65    6.56
  12  -4  -3   -1.53    4.18
 -12   4   5   19.95    8.86
  12  -4  -7   12.55    5.93
 -12   4   7    5.51    4.60
  12  -4  -8  124.83    9.69
  12  -4  -9  155.10    8.65
  12  -4 -10   36.26    6.21
 -12   4  10    5.51    6.42
  12  -4 -11  262.08   11.86
  12  -4 -12  -10.67    5.93
 -12   4  12   -0.07    6.90
  12  -4 -13   31.59    7.88
 -12   4  13   17.09    7.88
  12  -4 -14    9.97    6.42
 -12   4  14    9.35    8.51
  12  -4 -15   71.13    9.14
 -12   4  15   81.32   10.81
  12  -4 -16   14.23    8.09
 -12   4  16   10.67    9.07
  12  -4 -17   34.10   10.32
 -12   4  17   21.97   11.79
  12  -4 -18    5.65    8.65
 -12   4  18    1.74   10.04
  12  -4 -19   35.43    8.65
 -12   4  19   15.41   12.90
  12  -4 -20    9.76   13.46
 -12   4  20   26.50   16.11
  10  -4  20    0.42    5.37
 -10   4 -20    9.83    7.67
  10  -4  19    2.51   11.23
 -10   4 -19   11.65    9.14
  10  -4  18   25.04   11.30
 -10   4 -18   48.47    9.21
  10  -4  17   22.04   10.32
 -10   4 -17   10.53    8.30
  10  -4  16   53.35   10.11
 -10   4 -16   67.16    9.21
  10  -4  15    8.86    8.51
 -10   4 -15    7.95    7.74
  10  -4  14   80.13   12.20
 -10   4 -14   69.11   11.02
  10  -4  13   42.82    8.93
 -10   4 -13   43.10    7.39
  10  -4  12   82.08    8.58
 -10   4 -12   95.96    8.09
  10  -4  11   61.37    8.44
 -10   4 -11   78.53    8.16
  10  -4  10   33.34    7.60
 -10   4 -10   25.45    6.35
  10  -4   9  125.53    8.79
 -10   4  -9   96.66    7.67
  10  -4   8  124.00    9.97
 -10   4  -8  122.25    9.41
  10  -4   7  274.08   14.78
 -10   4  -7  272.96   19.11
  10  -4   6   25.25    6.49
 -10   4  -6   15.55    5.44
  10  -4   5  108.24    8.02
 -10   4  -5  101.12    7.04
  10  -4   4  187.53    9.41
 -10   4  -4  160.89    7.88
  10  -4   3  450.31   16.39
 -10   4  -3  387.33   13.53
  10  -4   2  120.93    8.93
 -10   4  -2   95.47    7.18
  10  -4   1  478.55   20.71
 -10   4  -1  397.51   17.71
  10  -4   0  305.81   10.11
 -10   4   0  302.67   15.06
  10  -4  -1   50.63    4.39
 -10   4   1   49.51    4.25
  10  -4  -2  367.11   12.41
 -10   4   2  413.20   13.11
  10  -4  -3   92.89    4.74
 -10   4   3   77.48    5.44
  10  -4  -4  452.19   13.88
 -10   4   4  460.63   15.97
  10  -4  -5   15.83    3.84
 -10   4   5    9.62    4.53
  10  -4  -6  414.11   13.67
 -10   4   6  403.51   13.39
  10  -4  -7   32.08    4.46
 -10   4   7   38.43    4.95
  10  -4  -8  203.71   11.86
 -10   4   8  195.06   10.04
 -10   4   9   83.27    6.63
 -10   4  10  115.56    9.55
 -10   4  11  107.05    8.37
  10  -4 -12   17.43    5.23
 -10   4  12   34.59    6.63
  10  -4 -13   42.75    7.81
 -10   4  13   74.13   11.09
  10  -4 -14   16.74    7.32
  10  -4 -15   77.41   11.65
 -10   4  16   11.72   12.41
 -10   4  17   71.69   14.71
  10  -4 -18   32.01   10.46
 -10   4  18   40.94   12.41
  10  -4 -19   33.06    8.51
 -10   4  19   46.93   11.86
  10  -4 -20   -1.95   10.18
 -10   4  20    3.21   12.34
  -8   4 -21  -18.83   16.25
   8  -4  20   -8.23   10.39
  -8   4 -20   -3.77   10.32
   8  -4  19    2.09   12.34
  -8   4 -19    7.46   10.53
   8  -4  18   20.64   12.55
  -8   4 -18    7.11   10.39
   8  -4  17    5.37   10.95
  -8   4 -17   -1.12    9.35
   8  -4  16   38.22    9.21
  -8   4 -16   39.26    9.21
   8  -4  15   16.74   11.23
  -8   4 -15    4.74    9.97
   8  -4  14  191.22   12.06
  -8   4 -14  228.12   11.65
   8  -4  13   30.82    8.30
  -8   4 -13   34.45    7.46
   8  -4  12   81.32    8.23
  -8   4 -12   74.20    7.32
   8  -4  11  122.25    9.48
  -8   4 -11  125.67    9.55
   8  -4  10  275.26   14.02
  -8   4 -10  264.10   13.88
   8  -4   9   99.10    8.09
  -8   4  -9   90.73    7.53
   8  -4   8  164.17   10.11
  -8   4  -8  129.71    7.81
   8  -4   7  211.73   11.09
  -8   4  -7  177.21    9.21
   8  -4   6   18.76    4.25
  -8   4  -6   13.11    3.49
   8  -4   5  380.99   16.32
  -8   4  -5  431.41   15.41
   8  -4   4   91.85    6.28
  -8   4  -4   92.40    5.44
   8  -4   3  416.62   16.53
  -8   4  -3  386.91   12.76
   8  -4   2  111.16    6.83
  -8   4  -2  111.79    6.42
   8  -4   1  724.31   20.57
  -8   4  -1  766.71   21.41
   8  -4   0  196.46    7.25
  -8   4   0  180.00    6.63
   8  -4  -1  185.72    7.04
  -8   4   1  163.47    6.83
   8  -4  -2  187.60    7.60
  -8   4   2  151.82    6.83
   8  -4  -3  347.37   11.79
  -8   4   3  315.64   12.27
   8  -4  -4  577.58   18.13
  -8   4   4  592.16   18.20
   8  -4  -5  505.33   15.90
  -8   4   5  457.84   14.30
   8  -4  -6  251.06   10.32
  -8   4   6  202.52    8.72
   8  -4  -7   56.77    5.09
  -8   4   7   45.26    6.21
   8  -4  -8  443.05   18.20
  -8   4   8  469.28   18.90
   8  -4  -9  134.67    8.16
  -8   4   9  136.55    8.79
   8  -4 -10  418.78   16.39
  -8   4  10  410.90   15.69
   8  -4 -11   80.76    6.90
  -8   4  11   75.11    7.32
   8  -4 -12  160.54   11.16
  -8   4  12  167.72   10.46
   8  -4 -13   51.33    6.63
  -8   4  13   50.35    7.25
   8  -4 -14   28.87    7.25
  -8   4  14   14.16    8.16
   8  -4 -15   66.81    9.76
  -8   4  15   33.89   10.25
   8  -4 -16   43.87    8.72
  -8   4  16   32.43    9.97
   8  -4 -17   73.78    9.28
  -8   4  17   92.54   13.32
   8  -4 -18    5.30    8.16
  -8   4  18   10.32    9.21
   8  -4 -19   -3.42    9.69
  -8   4  19    3.77   11.44
   8  -4 -20   -4.32    8.79
  -8   4  20    3.63   10.81
   8  -4 -21    3.77    7.95
  -8   4  21    2.23   12.48
   6  -4  21   24.13    7.04
  -6   4 -21    9.28    7.88
   6  -4  20    3.07   10.46
  -6   4 -20    2.30    9.41
   6  -4  19    5.30   10.95
  -6   4 -19    5.37    8.72
   6  -4  18   31.73   11.58
  -6   4 -18   16.39    8.58
   6  -4  17   38.91    9.21
  -6   4 -17   34.45    8.30
   6  -4  16   21.69    8.58
  -6   4 -16   24.97    7.04
   6  -4  15   41.49    7.95
  -6   4 -15   34.59    7.11
   6  -4  14  101.33    9.90
  -6   4 -14   87.52    8.65
   6  -4  13   14.58    6.35
  -6   4 -13    8.02    5.51
   6  -4  12  288.51   13.25
  -6   4 -12  334.33   15.06
   6  -4  11   40.38    6.97
  -6   4 -11   46.93    5.65
   6  -4  10   54.61    6.49
  -6   4 -10   54.26    5.72
   6  -4   9    4.18    5.58
  -6   4  -9    4.46    4.81
   6  -4   8  289.98   12.90
  -6   4  -8  382.52   16.81
   6  -4   7  222.89   13.25
  -6   4  -7  210.47   11.51
   6  -4   6  224.21   11.37
  -6   4  -6  203.71   13.11
   6  -4   5  199.73    9.35
  -6   4  -5  154.89    7.46
   6  -4   4   62.07    5.02
  -6   4  -4   65.21    4.25
   6  -4   3   78.74    4.74
  -6   4  -3   73.85    4.46
   6  -4   2  212.70    9.69
  -6   4  -2  190.74    7.60
   6  -4   1  550.03   17.02
  -6   4  -1  558.75   21.97
   6  -4   0  156.56    6.83
  -6   4   0  170.30    6.76
   6  -4  -1 1299.94   34.31
  -6   4   1 1388.79   38.22
   6  -4  -2  136.27    5.93
  -6   4   2  140.39    6.14
   6  -4  -3  586.44   16.88
  -6   4   3  609.03   17.30
   6  -4  -4  246.04    8.44
  -6   4   4  212.50    8.30
   6  -4  -5  190.25    7.88
  -6   4   5  164.38    7.81
   6  -4  -6  143.87    7.32
  -6   4   6  133.41    7.60
   6  -4  -7  403.30   14.44
  -6   4   7  339.70   13.88
   6  -4  -8  194.50    9.35
  -6   4   8  179.79    9.35
   6  -4  -9   89.06    6.07
  -6   4   9   85.43    6.35
   6  -4 -10  405.74   16.60
  -6   4  10  464.74   17.23
   6  -4 -11   15.83    6.69
  -6   4  11   14.44    7.25
   6  -4 -12   77.06    7.04
  -6   4  12   59.91    6.63
   6  -4 -13    2.58    5.30
  -6   4  13   17.85    6.14
   6  -4 -14  297.23   13.81
  -6   4  14  301.20   15.34
   6  -4 -15   14.92    6.97
  -6   4  15   26.43    7.25
   6  -4 -16   24.48    9.83
  -6   4  16    0.56   10.46
   6  -4 -17    1.53    8.44
  -6   4  17   11.65    9.48
   6  -4 -18   18.27   11.09
  -6   4  18   16.95   12.34
   6  -4 -19    8.86   10.04
  -6   4  19   23.50   11.37
   6  -4 -20   22.04   12.83
  -6   4  20   11.72   14.44
   6  -4 -21    9.48    9.14
  -6   4  21   29.50   12.48
   4  -4  22    7.74   16.18
  -4   4 -22    5.23    7.39
   4  -4  21    2.44   10.11
  -4   4 -21    5.09    9.07
   4  -4  20    0.70   11.58
  -4   4 -20    5.44    8.86
   4  -4  19   46.52   11.16
  -4   4 -19   43.17    8.93
   4  -4  18    8.93   11.37
  -4   4 -18    3.77    9.14
   4  -4  17   20.36    8.86
  -4   4 -17   28.52    7.53
   4  -4  16   15.83    9.41
  -4   4 -16   21.41    8.37
   4  -4  15   23.43    7.39
  -4   4 -15   29.92    6.90
   4  -4  14   39.26    7.11
  -4   4 -14   31.73    6.56
   4  -4  13   83.97    9.07
  -4   4 -13   87.87    8.23
   4  -4  12   78.25    8.51
  -4   4 -12   66.60    7.04
   4  -4  11    5.23    5.93
  -4   4 -11    5.37    5.23
   4  -4  10  144.43    8.86
  -4   4 -10  150.22    8.23
   4  -4   9  137.73    9.76
  -4   4  -9  134.95    8.72
   4  -4   8  844.47   29.92
  -4   4  -8  879.90   30.06
   4  -4   7   32.15    4.95
  -4   4  -7   35.99    4.11
   4  -4   6  551.92   21.55
  -4   4  -6  576.26   20.50
   4  -4   5  220.79   10.18
  -4   4  -5  211.59    9.62
   4  -4   4  177.28    8.37
  -4   4  -4  147.01    7.53
   4  -4   3  172.12    7.32
  -4   4  -3  150.71    5.93
   4  -4   2  300.44   10.53
  -4   4  -2  282.86    9.14
   4  -4   1   95.61    4.88
  -4   4  -1   98.61    4.88
   4  -4   0  339.49   11.86
  -4   4   0  318.36   10.95
   4  -4  -1  362.57   11.02
  -4   4   1  411.53   12.06
   4  -4  -2   27.76    3.07
  -4   4   2   17.64    3.84
   4  -4  -3  635.67   18.41
  -4   4   3  685.12   19.25
   4  -4  -4   46.31    3.56
  -4   4   4   51.82    3.98
   4  -4  -5  455.47   14.16
  -4   4   5  440.68   14.99
   4  -4  -6   66.11    4.95
  -4   4   6   60.95    5.37
   4  -4  -7  608.06   20.15
  -4   4   7  599.83   21.13
   4  -4  -8  266.68   11.30
  -4   4   8  256.92   11.37
   4  -4  -9  302.60   13.11
  -4   4   9  243.18   11.37
   4  -4 -10  180.35    9.62
  -4   4  10  158.87    8.79
   4  -4 -11  143.52   10.25
  -4   4  11  136.27   11.30
   4  -4 -12  194.85   11.16
  -4   4  12  200.36   10.04
   4  -4 -13   45.96    6.00
  -4   4  13   34.17    6.14
   4  -4 -14  254.13   12.13
  -4   4  14  262.29   12.62
   4  -4 -15   -1.67    5.86
  -4   4  15   -3.00    6.83
   4  -4 -16  156.08   10.25
  -4   4  16  171.35   10.95
   4  -4 -17   11.23    7.18
  -4   4  17    8.44    8.37
   4  -4 -18   27.76    7.95
  -4   4  18   21.97    8.65
   4  -4 -19   12.76    9.41
  -4   4  19    3.84    8.93
   4  -4 -20   26.85    9.28
  -4   4  20   36.96    9.97
   4  -4 -21   -1.53    4.95
  -4   4  21   -1.95   10.39
   2  -4  22   -2.30    7.67
  -2   4 -22   22.11    6.00
   2  -4  21   -3.49   12.00
  -2   4 -21    0.35    8.58
   2  -4  20    7.39   11.72
  -2   4 -20    1.19    9.90
   2  -4  19   25.11   14.99
  -2   4 -19   26.71   11.86
   2  -4  18   35.36   10.60
  -2   4 -18   23.78    9.00
   2  -4  17   18.13   11.72
  -2   4 -17   17.64    9.76
   2  -4  16   10.81    8.65
  -2   4 -16   -0.14    7.67
   2  -4  15  116.19   10.46
  -2   4 -15  137.25   10.18
   2  -4  14   18.27    7.81
  -2   4 -14   11.93    6.56
   2  -4  13   96.45   10.04
  -2   4 -13  105.59    8.65
   2  -4  12  161.10    9.41
  -2   4 -12  153.22    8.72
   2  -4  11  197.78   11.23
  -2   4 -11  183.34   10.95
   2  -4  10  106.77    7.11
  -2   4 -10  118.28    7.67
   2  -4   9  118.14    8.16
  -2   4  -9  100.49    6.28
   2  -4   8  200.64    9.90
  -2   4  -8  198.69    9.21
   2  -4   7  201.76   10.18
  -2   4  -7  171.63    8.30
   2  -4   6 1188.57   38.01
  -2   4  -6 1190.80   34.94
   2  -4   5  222.12    9.90
  -2   4  -5  201.20    8.44
   2  -4   4  819.85   28.45
  -2   4  -4  760.37   22.67
   2  -4   3   93.03    5.09
  -2   4  -3   98.89    4.60
   2  -4   2  769.57   23.08
  -2   4  -2  838.61   24.20
   2  -4   1  224.21    8.02
  -2   4  -1  222.40    7.95
   2  -4   0  102.17    5.23
  -2   4   0   75.74    4.11
   2  -4  -1  197.43    7.46
  -2   4   1  159.08    6.97
   2  -4  -2  364.04   11.16
  -2   4   2  338.79   11.16
   2  -4  -3  439.01   14.23
  -2   4   3  439.85   13.39
   2  -4  -4  358.60   11.79
  -2   4   4  357.48   12.13
   2  -4  -5  304.55   11.93
  -2   4   5  307.41   13.60
   2  -4  -6  130.27    7.32
  -2   4   6  115.07    6.97
   2  -4  -7 1006.13   33.89
  -2   4   7 1011.43   32.78
   2  -4  -8   62.84    6.14
  -2   4   8   63.88    6.69
   2  -4  -9 1018.26   32.64
  -2   4   9  971.12   30.62
   2  -4 -10  291.44   13.18
  -2   4  10  292.14   12.48
   2  -4 -11  250.92   13.81
  -2   4  11  276.45   14.09
   2  -4 -12   49.93    6.21
  -2   4  12   44.70    6.83
   2  -4 -13   28.31    6.76
  -2   4  13   24.06    6.14
   2  -4 -14   38.08    6.49
  -2   4  14   36.54    6.90
   2  -4 -15  104.33    9.83
  -2   4  15   97.50    9.07
   2  -4 -16   49.03    7.32
  -2   4  16   45.82    8.16
   2  -4 -17   46.38    8.58
  -2   4  17   35.64    9.48
   2  -4 -18   22.46    7.88
  -2   4  18   23.57    8.79
   2  -4 -19    2.65    7.67
  -2   4  19    7.11    9.14
   2  -4 -20    6.56    8.93
  -2   4  20   12.90   11.02
   2  -4 -21    2.65    8.09
  -2   4  21    7.88   11.72
   2  -4 -22   -7.39   14.99
  -2   4  22    3.21   15.55
   0  -4  22   23.29    9.48
   0   4 -22   14.65   10.18
   0  -4  21    7.95   11.02
   0   4 -21   -2.58    8.37
   0  -4  20    2.16   12.69
   0   4 -20    1.39    9.35
   0  -4  19   35.01    9.97
   0   4 -19   17.71    8.30
   0  -4  18   31.80    9.35
   0   4 -18   37.59    8.09
   0  -4  17   53.35   10.60
   0   4 -17   45.12    8.51
   0  -4  16   70.72    8.72
   0   4 -16   57.05    7.46
   0  -4  15  136.41   10.18
   0   4 -15  121.14    9.00
   0  -4  14    7.46    6.76
   0   4 -14    1.95    5.44
   0  -4  13  220.38   12.27
   0   4 -13  240.60   11.09
   0  -4  12   76.78    6.83
   0   4 -12   70.44    6.14
   0  -4  11   18.76    6.21
   0   4 -11   13.11    5.16
   0  -4  10   53.84    6.42
   0   4 -10   55.65    5.58
   0  -4   9  510.91   19.81
   0   4  -9  574.86   20.71
   0  -4   8  310.27   14.44
   0   4  -8  309.64   13.67
   0  -4   7  335.24   14.02
   0   4  -7  306.43   12.62
   0  -4   6  202.52    9.76
   0   4  -6  163.54    7.53
   0  -4   5  181.25    9.35
   0   4  -5  190.95    9.00
   0  -4   4 1043.30   31.03
   0   4  -4 1113.81   31.10
   0  -4   3  885.27   26.36
   0   4  -3  808.21   22.53
   0  -4   2 1158.37   32.15
   0   4  -2 1173.36   30.34
   0  -4   1   18.06    2.58
   0   4  -1   20.22    2.37
   0  -4   0  924.11   26.57
   0   4   0  999.57   29.22
   0  -4  -1   19.18    2.09
   0   4   1   22.46    2.02
   0  -4  -2 1174.48   30.48
   0   4   2 1211.30   31.38
   0  -4  -3  924.74   26.01
   0   4   3  864.56   25.66
   0  -4  -4 1045.04   30.27
   0   4   4 1119.94   32.43
   0  -4  -5  192.41    8.72
   0   4   5  200.29    9.07
   0  -4  -6  192.27    9.00
   0   4   6  181.04    8.65
   0  -4  -7  347.16   13.18
   0   4   7  312.22   12.90
   0  -4  -8  301.76   12.69
   0   4   8  330.22   15.34
   0  -4  -9  532.25   19.74
   0   4   9  556.80   23.08
   0  -4 -10   53.28    5.09
   0   4  10   64.09    6.07
   0  -4 -11   17.30    6.42
   0   4  11   30.69    6.97
   0  -4 -12   75.95    6.97
   0   4  12   69.74    7.88
   0  -4 -13  239.69   14.23
   0   4  13  241.37   12.62
   0  -4 -14   10.18    5.30
   0   4  14    2.58    6.90
   0  -4 -15  129.44    9.97
   0   4  15  112.63   11.44
   0  -4 -16   67.02    7.67
   0   4  16   67.51    9.48
   0  -4 -17   59.07    9.00
   0   4  17   57.95   10.11
   0  -4 -18   48.89   11.09
   0   4  18   33.54   10.46
   0  -4 -19   31.80   10.04
   0   4  19   20.50   12.34
   0  -4 -20    0.28   12.20
   0   4  20    2.58   11.37
   0  -4 -21    7.46    8.65
   0   4  21   -1.95   10.74
   0  -4 -22   37.66    8.93
   0   4  22    6.42   14.02
  -2  -4  22   -4.39    4.88
   2   4 -22    0.63    7.04
  -2  -4  21    4.53   10.32
   2   4 -21    0.00    9.21
  -2  -4  20   18.13   17.78
   2   4 -20    8.72   12.48
  -2  -4  19    2.30    9.83
   2   4 -19   -4.95    9.14
  -2  -4  18   26.85    9.00
   2   4 -18   12.27    7.46
  -2  -4  17   47.98   10.11
   2   4 -17   39.12    8.51
  -2  -4  16   43.94    7.60
   2   4 -16   54.54    7.46
  -2  -4  15  104.61    9.35
   2   4 -15   94.85    8.44
  -2  -4  14   34.03    7.11
   2   4 -14   34.52    6.14
  -2  -4  13   26.85    6.14
   2   4 -13   16.53    5.02
  -2  -4  12   32.85    6.83
   2   4 -12   38.98    5.86
  -2  -4  11  231.88   10.81
   2   4 -11  280.21   12.06
  -2  -4  10  304.06   18.13
   2   4 -10  255.32   13.88
  -2  -4   9  953.75   32.22
   2   4  -9  938.41   32.36
  -2  -4   8   70.92    5.37
   2   4  -8   62.63    5.30
  -2  -4   7 1002.43   35.78
   2   4  -7  997.27   32.08
  -2  -4   6  125.81    7.39
   2   4  -6  118.91    6.28
  -2  -4   5  300.09   12.20
   2   4  -5  284.54   10.95
  -2  -4   4  357.69   14.16
   2   4  -4  353.93   13.18
  -2  -4   3  444.59   16.60
   2   4  -3  446.40   14.92
  -2  -4   2  345.42   10.32
   2   4  -2  341.72    9.69
  -2  -4   1  185.99    7.67
   2   4  -1  161.31    5.93
  -2  -4   0   92.89    4.18
   2   4   0   72.46    3.35
  -2  -4  -1  218.63    7.46
   2   4   1  224.14    8.51
  -2  -4  -2  764.13   23.08
   2   4   2  855.21   25.73
  -2  -4  -3   88.92    4.60
   2   4   3  106.21    4.95
  -2  -4  -4  819.44   33.47
   2   4   4  749.84   23.57
  -2  -4  -5  199.11    7.67
   2   4   5  198.76    8.16
  -2  -4  -6 1161.72   35.15
   2   4   6 1230.20   37.59
  -2  -4  -7  188.23    8.72
   2   4   7  195.20    8.79
  -2  -4  -8  220.17   10.04
   2   4   8  191.29    9.90
  -2  -4  -9  112.98    7.11
   2   4   9  108.72    6.83
  -2  -4 -10  110.96    7.18
   2   4  10  114.51    7.95
  -2  -4 -11  203.78   10.39
   2   4  11  203.71    9.62
  -2  -4 -12  164.10   10.60
   2   4  12  153.50    9.41
  -2  -4 -13  101.05    9.07
   2   4  13   88.22    8.23
  -2  -4 -14    9.07    6.28
   2   4  14    6.90    7.25
  -2  -4 -15  118.77   11.65
   2   4  15  141.92   11.86
  -2  -4 -16    4.67    6.97
   2   4  16    0.70    7.95
  -2  -4 -17   17.99    8.37
   2   4  17   34.80    8.30
  -2  -4 -18   25.59    8.86
   2   4  18   18.13   10.46
  -2  -4 -19   21.06    8.44
   2   4  19   30.89    9.97
  -2  -4 -20    3.56    9.55
   2   4  20    7.39   11.02
  -2  -4 -21   -5.23    9.62
   2   4  21    0.42   11.51
  -2  -4 -22   27.76   12.13
   2   4  22    3.70   15.48
  -4  -4  22    9.14    7.39
   4   4 -22    3.56    8.30
  -4  -4  21  -14.16   13.60
   4   4 -21    7.95   10.04
  -4  -4  20   37.87   10.18
   4   4 -20   32.78   10.25
  -4  -4  19    2.23    9.07
   4   4 -19   -3.28    7.67
  -4  -4  18   15.06    9.83
   4   4 -18   23.78    8.51
  -4  -4  17    5.37   11.30
   4   4 -17    9.07    9.62
  -4  -4  16  149.66   11.30
   4   4 -16  169.75   11.51
  -4  -4  15    7.67    8.23
   4   4 -15   -0.91    6.76
  -4  -4  14  228.40   13.11
   4   4 -14  237.11   13.81
  -4  -4  13   38.43    6.42
   4   4 -13   31.94    6.42
  -4  -4  12  184.25    9.69
   4   4 -12  195.90   10.11
  -4  -4  11  120.58    9.14
   4   4 -11  117.30    9.28
  -4  -4  10  173.37    9.83
   4   4 -10  162.63    8.58
  -4  -4   9  286.14   12.13
   4   4  -9  252.53   10.67
  -4  -4   8  244.92   11.44
   4   4  -8  233.91   10.39
  -4  -4   7  586.58   21.90
   4   4  -7  571.65   19.32
  -4  -4   6   58.44    5.30
   4   4  -6   59.28    4.46
  -4  -4   5  442.77   17.57
   4   4  -5  389.77   14.78
  -4  -4   4   44.77    3.35
   4   4  -4   44.63    3.00
  -4  -4   3  616.56   20.08
   4   4  -3  652.76   19.46
  -4  -4   2   20.02    1.81
   4   4  -2   15.69    1.60
  -4  -4   1  337.82   11.30
   4   4  -1  386.77   10.39
  -4  -4   0  321.15    9.69
   4   4   0  296.32   10.74
  -4  -4  -1   85.71    3.63
   4   4   1   83.83    3.77
  -4  -4  -2  295.21   11.16
   4   4   2  276.38   10.39
  -4  -4  -3  163.75    7.32
   4   4   3  159.35    6.63
  -4  -4  -4  179.16    8.16
   4   4   4  152.17    7.04
  -4  -4  -5  214.52    9.55
   4   4   5  198.20    8.79
  -4  -4  -6  532.18   20.15
   4   4   6  532.67   20.43
  -4  -4  -7   38.98    4.53
   4   4   7   34.52    4.67
  -4  -4  -8  778.08   27.62
   4   4   8  859.61   29.92
  -4  -4  -9  129.71    8.23
   4   4   9  126.16    7.88
  -4  -4 -10  147.64    8.02
   4   4  10  136.83    7.95
  -4  -4 -11    2.79    4.67
   4   4  11    0.49    4.53
  -4  -4 -12   64.09    8.09
   4   4  12   52.44    6.90
  -4  -4 -13  104.82    8.44
   4   4  13   95.47    8.16
  -4  -4 -14   36.26    6.14
   4   4  14   29.43    6.63
  -4  -4 -15   25.04    7.25
   4   4  15   35.15    8.09
  -4  -4 -16   17.57    6.49
   4   4  16   16.88    7.39
  -4  -4 -17   14.92    7.25
   4   4  17   23.22    8.23
  -4  -4 -18    7.39    9.07
   4   4  18    0.84    9.41
  -4  -4 -19   38.91   12.90
   4   4  19   53.77   12.20
  -4  -4 -20   14.23   10.74
   4   4  20   -3.42   12.55
  -4  -4 -21    8.72   11.02
   4   4  21    8.79   10.39
  -4  -4 -22   10.25   14.58
   4   4  22   -0.77   16.39
   6   4 -23   67.23    9.83
  -6  -4  22   -1.19    7.46
   6   4 -22    4.53    8.09
  -6  -4  21    0.91   14.51
   6   4 -21    9.14   12.76
  -6  -4  20    9.14   12.41
   6   4 -20   13.95   10.53
  -6  -4  19   28.24    9.69
   6   4 -19   13.32    7.95
  -6  -4  18   34.73    9.21
   6   4 -18   16.18    7.74
  -6  -4  17    1.88    9.62
   6   4 -17    3.07    7.88
  -6  -4  16   23.85    8.02
   6   4 -16   14.23    6.76
  -6  -4  15   25.52    8.79
   6   4 -15   23.43    6.28
  -6  -4  14  282.23   14.51
   6   4 -14  306.29   12.69
  -6  -4  13    7.04    8.65
   6   4 -13   10.95    6.97
  -6  -4  12   73.92    8.93
   6   4 -12   63.81    7.81
  -6  -4  11   10.18    6.00
   6   4 -11   16.74    5.23
  -6  -4  10  364.11   14.30
   6   4 -10  451.49   16.95
  -6  -4   9   92.33    6.69
   6   4  -9   84.18    5.51
  -6  -4   8  191.57    9.07
   6   4  -8  163.33    8.16
  -6  -4   7  375.20   16.53
   6   4  -7  329.31   13.95
  -6  -4   6  131.39   10.25
   6   4  -6  121.00    6.35
  -6  -4   5  183.55    8.16
   6   4  -5  149.03    7.04
  -6  -4   4  208.52    8.72
   6   4  -4  189.76    7.88
  -6  -4   3  503.17   15.83
   6   4  -3  487.76   17.30
  -6  -4  -1  460.00   14.65
   6   4   1  499.82   14.71
  -6  -4  -2  201.83    8.09
   6   4   2  176.23    7.46
  -6  -4  -3   62.00    3.35
   6   4   3   70.02    4.25
  -6  -4  -4   47.63    3.49
   6   4   4   52.72    3.63
  -6  -4  -5  180.69    8.16
   6   4   5  147.01    6.97
  -6  -4  -6  209.01   10.95
   6   4   6  198.69    9.35
  -6  -4  -7  194.85    9.97
   6   4   7  203.92    9.41
  -6  -4  -8  312.22   14.37
   6   4   8  350.51   14.30
  -6  -4  -9   -0.63    3.70
   6   4   9    3.63    4.88
  -6  -4 -10   52.93    6.21
   6   4  10   49.58    6.21
  -6  -4 -11   38.22    6.56
   6   4  11   48.05    5.86
  -6  -4 -12  286.84   13.04
   6   4  12  321.64   14.30
  -6  -4 -13   11.30    5.65
   6   4  13    9.69    6.00
  -6  -4 -14   84.66    8.72
   6   4  14   73.78    8.58
  -6  -4 -15   30.13    7.95
   6   4  15   40.52    8.79
  -6  -4 -16   28.10    7.04
   6   4  16   35.92    9.76
  -6  -4 -17   35.57    9.48
   6   4  17   45.82   11.16
  -6  -4 -18   28.24    9.28
   6   4  18   33.61   10.60
  -6  -4 -19   15.41   10.53
   6   4  19   12.00   11.44
  -6  -4 -20   -4.18    9.97
   6   4  20   10.53   10.88
  -6  -4 -21    6.49    7.67
   6   4  21   32.50    9.55
  -8  -4  22    2.37    9.21
   8   4 -22   -0.14    7.25
  -8  -4  21    2.09    5.02
   8   4 -21    8.86   10.18
  -8  -4  20   -4.53    9.69
   8   4 -20   -2.37   10.60
  -8  -4  19    9.41   10.39
   8   4 -19   16.67    8.65
  -8  -4  18   14.58   11.30
   8   4 -18   13.11    9.48
  -8  -4  17   60.74   11.37
   8   4 -17   83.20   10.04
  -8  -4  16   34.87    9.76
   8   4 -16   34.52    8.44
  -8  -4  15   52.86    9.41
   8   4 -15   42.75    7.88
  -8  -4  14   12.69    8.16
   8   4 -14   10.74    6.83
  -8  -4  13   44.42    6.90
   8   4 -13   42.89    6.00
  -8  -4  12  150.15    8.72
   8   4 -12  170.09    9.14
  -8  -4  11   75.88    7.18
   8   4 -11   67.09    6.28
  -8  -4  10  384.54   15.90
   8   4 -10  406.16   16.46
  -8  -4   9  123.93    8.30
   8   4  -9  111.30    7.04
  -8  -4   8  392.84   16.88
   8   4  -8  419.06   15.76
  -8  -4   7   39.82    4.39
   8   4  -7   32.85    3.84
  -8  -4   6  204.41    9.55
   8   4  -6  188.92    8.23
  -8  -4   5  423.87   17.57
   8   4  -5  379.38   14.85
  -8  -4   4  495.01   17.85
   8   4  -4  544.31   16.04
  -8  -4  -2   90.31    4.74
   8   4   2   96.73    4.67
  -8  -4  -3  358.81   14.51
   8   4   3  311.39   12.76
  -8  -4  -4   71.13    5.09
   8   4   4   75.25    5.02
  -8  -4  -5  347.09   14.09
   8   4   5  383.98   15.76
  -8  -4  -6   12.06    3.14
   8   4   6   14.44    3.77
  -8  -4  -7  184.88    8.65
   8   4   7  166.68    9.07
  -8  -4  -8  139.20    7.39
   8   4   8  127.48    7.53
  -8  -4  -9   77.06    5.23
   8   4   9   85.50    6.42
  -8  -4 -10  249.67   10.74
   8   4  10  244.65   12.13
  -8  -4 -11  114.23    7.32
   8   4  11   99.94    7.32
  -8  -4 -12   71.83    6.90
   8   4  12   71.41    8.09
  -8  -4 -13   27.62    7.11
   8   4  13   24.62    7.32
  -8  -4 -14  190.53   12.48
   8   4  14  209.64   13.74
  -8  -4 -15   14.65    7.88
   8   4  15   12.00    9.00
  -8  -4 -16   46.17    7.95
   8   4  16   42.33    8.72
  -8  -4 -17    9.97    8.02
   8   4  17    1.53    8.93
  -8  -4 -18   10.67    8.86
   8   4  18   35.99   10.39
  -8  -4 -19   17.50   12.83
   8   4  19   -4.88   14.58
  -8  -4 -20   -0.21   10.67
   8   4  20   -5.72   13.53
  -8  -4 -21    3.21    6.76
   8   4  21    6.83    8.93
  10   4 -22    3.35    6.97
 -10  -4  21    1.60    6.35
  10   4 -21   18.27    7.95
 -10  -4  20   -0.98   15.90
  10   4 -20    0.35   12.27
 -10  -4  19   37.03   12.69
  10   4 -19   31.45   10.88
 -10  -4  18   37.10   10.39
  10   4 -18   26.85    9.21
 -10  -4  17   69.18    9.69
  10   4 -17   86.83    9.41
 -10  -4  16   12.13   10.46
  10   4 -16   10.74    7.25
 -10  -4  15   61.02   10.11
  10   4 -15   76.02    8.79
 -10  -4  14    9.41    8.72
  10   4 -14   14.71    6.76
 -10  -4  13   70.02    7.60
  10   4 -13   63.46    6.83
 -10  -4  12   38.50    6.07
  10   4 -12   18.69    5.09
 -10  -4  11   80.76    6.76
  10   4 -11   97.22    6.76
 -10  -4  10  121.00    8.44
  10   4 -10  109.84    6.97
 -10  -4   9   87.73    7.53
  10   4  -9   73.85    6.28
 -10  -4   8  172.88    9.35
  10   4  -8  168.14    9.00
 -10  -4   7   27.13    4.39
  10   4  -7   31.38    3.56
 -10  -4   6  362.09   13.74
  10   4  -6  350.58   13.04
 -10  -4   5    8.44    2.30
  10   4  -5    4.46    2.23
 -10  -4   4  355.46   12.69
  10   4  -4  378.27   12.27
 -10  -4  -2   97.08    4.74
  10   4   2   84.52    4.32
 -10  -4  -3  355.46   14.16
  10   4   3  324.36   13.60
 -10  -4  -4  165.07    8.44
  10   4   4  132.85    7.39
 -10  -4  -5   79.57    5.72
  10   4   5   83.62    5.44
 -10  -4  -6   20.36    3.70
  10   4   6   14.37    3.21
 -10  -4  -7  203.99   10.67
  10   4   7  257.13   11.58
 -10  -4  -8  109.35    7.11
  10   4   8  108.17    7.74
 -10  -4  -9  113.61    7.53
  10   4   9   89.75    6.56
 -10  -4 -10   27.55    5.37
  10   4  10   24.20    5.44
 -10  -4 -11   60.67    6.28
  10   4  11   66.11    7.53
 -10  -4 -12   87.03    8.58
  10   4  12   85.71    9.07
 -10  -4 -13   50.07    7.74
  10   4  13   38.71    8.02
 -10  -4 -14   82.57    8.16
  10   4  14   90.38    9.28
 -10  -4 -15   13.95    7.25
  10   4  15   12.34    8.16
 -10  -4 -16   46.31    8.16
  10   4  16   48.54    9.83
 -10  -4 -17   23.29    9.07
  10   4  17    6.00   12.00
 -10  -4 -18   23.29   10.46
  10   4  18   52.58   11.23
 -10  -4 -19    3.35    6.42
  10   4  19    2.79   12.83
 -10  -4 -20    6.07    5.44
  10   4  20   29.01   11.37
 -10  -4 -21   -6.07   11.58
  10   4  21    3.91   13.11
 -12  -4  22   -0.91    4.81
  12   4 -22   35.15   11.51
 -12  -4  21   -3.84   13.74
  12   4 -21   -4.95    7.60
 -12  -4  20   16.25   14.51
  12   4 -20    5.30   11.16
 -12  -4  19   45.89   14.65
  12   4 -19   17.78   10.04
 -12  -4  18    6.63   15.76
  12   4 -18   -9.00    9.76
 -12  -4  17   24.27   14.78
  12   4 -17   18.27   11.51
 -12  -4  16   13.32   10.46
  12   4 -16   13.18    9.07
 -12  -4  15   61.51   10.88
  12   4 -15   77.55    8.86
 -12  -4  14    1.46    8.93
  12   4 -14    4.32    7.32
 -12  -4  13   28.52   10.18
  12   4 -13   32.71    8.30
 -12  -4  12   13.39    8.65
  12   4 -12    6.90    7.25
 -12  -4  11  229.02   10.81
  12   4 -11  258.80   11.65
 -12  -4  10   28.80    5.58
  12   4 -10   20.02    5.30
 -12  -4   9  131.95    8.72
  12   4  -9  131.32    8.58
 -12  -4   8  107.54    7.39
  12   4  -8   72.81    6.28
 -12  -4   7   12.27    4.32
  12   4  -7   14.16    3.70
 -12  -4   6   66.60    5.51
  12   4  -6   93.24    5.51
 -12  -4   5   88.64    4.81
  12   4  -5   82.22    4.18
 -12  -4   4  147.43    7.88
  12   4  -4  224.49    8.65
 -12  -4  -1  169.82    9.69
  12   4   1  158.94    6.35
 -12  -4  -2   67.23    4.32
  12   4   2   63.32    3.91
 -12  -4  -3  127.27    7.25
  12   4   3  129.02    6.76
 -12  -4  -4   48.47    4.46
  12   4   4   33.61    4.18
 -12  -4  -5  223.30   10.74
  12   4   5  238.65   10.88
 -12  -4  -6   80.83    6.07
  12   4   6   69.46    6.35
 -12  -4  -7   51.82    6.21
  12   4   7   70.92    5.44
 -12  -4  -8    1.67    3.98
  12   4   8    4.25    5.16
 -12  -4  -9   41.63    5.51
  12   4   9   58.09    6.14
 -12  -4 -10    0.21    6.49
  12   4  10    3.07    8.79
 -12  -4 -11  356.72   15.55
  12   4  11  375.34   14.37
 -12  -4 -12   11.93    6.00
  12   4  12    2.72    6.42
 -12  -4 -13   94.78    8.51
  12   4  13   78.18    8.37
 -12  -4 -14    8.16    7.18
  12   4  14   10.88    9.21
 -12  -4 -15   20.78    8.72
  12   4  15   21.27    9.90
 -12  -4 -16   20.02    8.30
  12   4  16   35.57   10.04
 -12  -4 -17   14.23    9.41
  12   4  17   25.45   11.72
 -12  -4 -18   11.86   10.25
  12   4  18   17.16   14.02
 -12  -4 -19    0.91   17.78
  12   4  19  -11.09   19.60
 -12  -4 -20    2.58   16.25
  12   4  20    5.23    8.23
 -14  -4  22    2.79    9.07
  14   4 -22   19.67   10.11
 -14  -4  21   24.20    9.69
  14   4 -21    1.95   14.16
 -14  -4  20    3.77   13.46
  14   4 -20   -3.56    9.48
 -14  -4  19   -2.86   17.99
  14   4 -19    5.65   12.83
 -14  -4  18   43.03   17.92
  14   4 -18   20.78   12.83
 -14  -4  17   17.30   12.27
  14   4 -17   11.37    9.90
 -14  -4  16   49.03   11.86
  14   4 -16   40.38    9.76
 -14  -4  15   86.83   12.41
  14   4 -15   66.25    9.55
 -14  -4  14    9.90    7.81
  14   4 -14    2.02    7.39
 -14  -4  13   39.40    9.07
  14   4 -13   39.89    7.60
 -14  -4  12   47.07    9.55
  14   4 -12   44.63    7.88
 -14  -4  11   96.66    7.88
  14   4 -11   85.29    8.86
 -14  -4  10   36.33    6.69
  14   4 -10   38.22    5.86
 -14  -4   9  208.03   11.44
  14   4  -9  218.21   10.25
 -14  -4   8   43.24    6.07
  14   4  -8   35.22    5.23
 -14  -4   7   43.45    5.37
  14   4  -7   37.80    4.67
 -14  -4   6   18.41    3.84
  14   4  -6   26.43    3.63
 -14  -4   5  164.58    8.16
  14   4  -5  160.68    7.46
 -14  -4   4  121.76    6.14
  14   4  -4  154.26    7.81
 -14  -4   3  257.27   10.88
  14   4  -3  257.20    8.37
 -14  -4   2  200.08   13.39
  14   4  -1   12.06    1.81
 -14  -4   0  415.44   13.60
  14   4   0  384.40   12.90
 -14  -4  -1   10.95    2.30
  14   4   1    8.30    2.02
 -14  -4  -2  154.61    7.74
  14   4   2  154.33    8.51
 -14  -4  -3    8.51    3.07
  14   4   3    5.58    2.86
 -14  -4  -4  479.04   17.78
  14   4   4  521.86   18.55
 -14  -4  -5   26.43    4.95
  14   4   5   31.17    5.37
 -14  -4  -6  137.67    9.00
  14   4   6  142.13    7.46
 -14  -4  -7   98.05    6.97
  14   4   7   87.10    6.42
 -14  -4  -8   65.00    6.28
  14   4   8   80.62    7.60
 -14  -4  -9  168.42   11.93
  14   4   9  165.42   11.02
 -14  -4 -10   83.13    7.67
  14   4  10   67.65    6.97
 -14  -4 -11   76.02    7.39
  14   4  11   70.65    7.53
 -14  -4 -12   25.39    8.30
  14   4  12   18.13   10.11
 -14  -4 -13  102.03   12.00
  14   4  13   96.10   12.27
 -14  -4 -14   -0.07    8.30
  14   4  14    2.65    8.93
 -14  -4 -15    0.56    9.76
  14   4  15   20.71   10.11
 -14  -4 -16   -5.09   10.95
  14   4  16   -2.16   14.44
 -14  -4 -17   18.90   12.62
  14   4  17   22.11   10.74
 -14  -4 -18    1.60    8.93
  14   4  18   -8.65   10.60
 -14  -4 -19   -4.67    7.46
  14   4  19    3.56    7.53
  14   4  20    9.00   11.93
 -16  -4  21    3.14    9.21
  16   4 -21    2.51    6.00
 -16  -4  20   -3.91    7.25
  16   4 -20   21.97    7.74
 -16  -4  19   21.62   10.25
  16   4 -19    6.69    7.11
 -16  -4  18   41.43   11.30
  16   4 -18   27.27    9.28
 -16  -4  17    0.14   10.81
  16   4 -17    3.07    9.07
 -16  -4  16   41.43   12.90
  16   4 -16   30.20   12.48
 -16  -4  15    1.12   10.60
  16   4 -15    1.05    9.41
 -16  -4  14   25.39    9.76
  16   4 -14   11.51    8.58
 -16  -4  13   39.05    8.93
  16   4 -13   30.89    8.16
 -16  -4  12   17.43    7.67
  16   4 -12   16.81    7.25
 -16  -4  11   65.49    7.11
  16   4 -11   47.07    7.11
 -16  -4  10   32.64    8.51
  16   4 -10   40.73    7.53
 -16  -4   9   50.21    6.14
  16   4  -9   55.30    6.76
 -16  -4   8   41.15    7.04
  16   4  -8   36.89    6.00
 -16  -4   7  328.54   14.99
  16   4  -7  341.09   13.95
 -16  -4   6  184.04    9.00
  16   4  -6  199.94    8.23
 -16  -4   5  349.11   14.37
  16   4  -5  355.88   13.53
 -16  -4   4   44.49    3.98
  16   4  -4   51.68    3.56
 -16  -4   3  234.39    9.00
  16   4  -3  260.41    9.97
 -16  -4   2   49.24    3.84
  16   4  -2   59.63    3.98
 -16  -4   1  118.07    6.56
  16   4  -1  126.02    6.00
 -16  -4   0   95.75    5.09
  16   4   0   80.55    4.39
 -16  -4  -1   36.47    3.77
  16   4   1   46.59    3.91
 -16  -4  -2  159.63    8.86
  16   4   2  187.67    8.58
 -16  -4  -3   39.05    5.37
  16   4   3   41.91    5.37
 -16  -4  -4   92.82    6.49
  16   4   4  113.40    7.39
 -16  -4  -5   35.92    6.14
  16   4   5   41.84    6.07
 -16  -4  -6  375.69   14.65
  16   4   6  454.35   16.53
 -16  -4  -7    8.79    6.76
  16   4   7   16.88    7.32
 -16  -4  -8   40.59    7.81
  16   4   8   28.10    7.32
 -16  -4  -9   17.99    5.72
  16   4   9    9.97    6.90
 -16  -4 -10   16.04    7.39
  16   4  10   15.41    9.55
 -16  -4 -11    0.49    9.55
  16   4  11   -6.69   10.53
 -16  -4 -12   39.82    8.23
  16   4  12   41.15    8.58
 -16  -4 -13   15.55    8.02
  16   4  13   17.71    8.51
 -16  -4 -14   24.27   12.41
  16   4  14   16.04   13.60
 -16  -4 -15   15.97   10.60
  16   4  15   16.95   11.02
 -16  -4 -16    8.44    9.97
  16   4  16    7.18    8.30
 -16  -4 -17    2.79   12.34
  16   4  17   25.25   10.67
 -16  -4 -18    7.60    8.58
  16   4  18    3.28    7.04
 -16  -4 -19    0.91    8.16
 -18  -4  20    0.42    9.69
  18   4 -20   57.12   11.93
 -18  -4  19   -0.63    8.30
  18   4 -19   -1.60    5.16
 -18  -4  18   17.50   12.83
  18   4 -18   26.01    8.02
 -18  -4  17   -3.70   13.67
  18   4 -17   -3.07   10.04
 -18  -4  16   26.01   11.72
  18   4 -16   14.65   10.25
 -18  -4  15    5.86   10.39
  18   4 -15    8.44    9.07
 -18  -4  14   26.64   13.88
  18   4 -14   14.92   11.79
 -18  -4  13   38.71   10.39
  18   4 -13   39.89    9.07
 -18  -4  12   91.64   12.00
  18   4 -12   91.71   10.04
 -18  -4  11   21.97    9.35
  18   4 -11   19.95    6.97
 -18  -4  10   39.40    7.18
  18   4 -10   44.14    6.83
 -18  -4   9    6.35    7.18
  18   4  -9   -3.63    6.42
 -18  -4   8   20.22    5.37
  18   4  -8   21.34    4.88
 -18  -4   7   75.74    7.88
  18   4  -7   79.64    7.32
 -18  -4   6   45.26    5.65
  18   4  -6   39.26    5.09
 -18  -4   5  111.58    7.81
  18   4  -5  141.22    6.63
 -18  -4   4   22.04    4.11
  18   4  -4   28.59    3.70
 -18  -4   3   86.20    7.18
  18   4  -3  109.14    5.51
 -18  -4   2   10.88    3.28
  18   4  -2   15.55    3.28
 -18  -4   1  201.55    8.65
  18   4  -1  222.33    9.14
 -18  -4   0   26.22    4.25
  18   4   0   24.62    3.84
 -18  -4  -1  129.71    6.69
  18   4   1  125.25    7.18
 -18  -4  -2   38.22    5.23
  18   4   2   39.33    4.88
 -18  -4  -3   27.62    4.60
  18   4   3   27.97    4.46
 -18  -4  -4  110.54    9.07
  18   4   4  111.79    8.09
 -18  -4  -5   58.09    6.28
  18   4   5   44.42    5.79
 -18  -4  -6   81.87    8.58
  18   4   6  106.28    9.28
 -18  -4  -7    4.53    6.56
  18   4   7    4.81    6.28
 -18  -4  -8   39.82    7.81
  18   4   8   39.96    9.62
 -18  -4  -9   10.74    9.00
  18   4   9    6.21   10.32
 -18  -4 -10   41.43    7.95
  18   4  10   60.32    9.48
 -18  -4 -11   15.48    9.00
  18   4  11   20.43   10.18
 -18  -4 -12   28.04   11.79
  18   4  12   33.68   12.83
 -18  -4 -13   20.57    9.07
  18   4  13    1.88    9.35
 -18  -4 -14    9.97    8.65
  18   4  14   12.48    8.79
 -18  -4 -15   -1.53    9.97
  18   4  15    2.30    8.93
 -18  -4 -16   -0.77    8.44
  18   4  16    5.16    4.53
 -18  -4 -17   -4.25    5.72
  18   4  17   -6.35    9.28
 -18  -4 -18   -2.44    9.21
  18   4  18   -1.67    9.00
 -20  -4  18   59.00   12.41
  20   4 -18    3.21   12.06
 -20  -4  17   13.46   11.86
  20   4 -17    2.23    6.14
 -20  -4  16   39.40   11.65
  20   4 -16   16.39    9.48
 -20  -4  15    9.35   16.11
  20   4 -15    7.88   12.90
 -20  -4  14   40.24   12.62
  20   4 -14   34.80   13.39
 -20  -4  13    8.72   12.55
  20   4 -13    9.83   10.11
 -20  -4  12   65.14   12.00
  20   4 -12   53.00   10.18
 -20  -4  11    2.65    9.41
  20   4 -11    2.93    7.95
 -20  -4  10   67.02   11.44
  20   4 -10   80.20    9.97
 -20  -4   9   21.41    6.76
  20   4  -9   21.90    7.46
 -20  -4   8    3.63    7.32
  20   4  -8    1.74    6.69
 -20  -4   7    9.69    6.56
  20   4  -7    2.44    5.16
 -20  -4   6   65.90    7.18
  20   4  -6   68.83    6.76
 -20  -4   5   78.67    7.25
  20   4  -5   62.77    6.07
 -20  -4   4   12.62    4.46
  20   4  -4    8.79    4.04
 -20  -4   3  269.68   13.81
  20   4  -3  244.99   10.32
 -20  -4   2    2.44    3.77
  20   4  -2    3.56    4.32
 -20  -4   1  193.67   10.81
  20   4  -1  186.27   10.25
 -20  -4   0   16.60    4.53
  20   4   0    7.39    4.74
 -20  -4  -1   77.20    6.00
  20   4   1   70.79    6.76
 -20  -4  -2    4.04    6.00
  20   4   2    3.07    4.46
 -20  -4  -3  256.50   14.65
  20   4   3  232.44   11.72
 -20  -4  -4   19.67    6.83
  20   4   4   14.58    7.25
 -20  -4  -5   73.57    8.44
  20   4   5   51.75    8.79
 -20  -4  -6    0.77    6.97
  20   4   6   -0.14    7.04
 -20  -4  -7   15.69    9.28
  20   4   7   19.39    9.76
 -20  -4  -8   52.23    8.86
  20   4   8   44.35    8.16
 -20  -4  -9   41.01   10.88
  20   4   9   20.57   12.62
 -20  -4 -10   48.40   12.20
  20   4  10   45.75    9.69
 -20  -4 -11   -0.84    8.23
  20   4  11   -4.88    7.95
 -20  -4 -12    2.02   12.20
  20   4  12    9.55   12.06
 -20  -4 -13    0.21   12.06
  20   4  13   -2.79    9.00
 -20  -4 -14    0.21    7.88
  20   4  14   -1.12    7.32
 -20  -4 -15   -0.07    7.11
  20   4  15   -2.44    8.86
 -20  -4 -16   10.46    7.04
  20   4  16   -5.37   10.60
  20   4  17   11.37   14.23
  20   4  18    3.49   11.30
 -22  -4  16   -0.84   13.60
  22   4 -16    0.84    7.67
 -22  -4  15   10.88   11.37
  22   4 -15    2.86    9.76
 -22  -4  14    1.19   12.06
  22   4 -14    5.86    8.51
 -22  -4  13   33.20   15.90
  22   4 -13    7.46   11.37
 -22  -4  12   26.71   14.85
  22   4 -12   36.33   13.25
 -22  -4  11   24.06   12.76
  22   4 -11   16.39    9.07
 -22  -4  10   25.80   11.44
  22   4 -10   22.94   10.32
 -22  -4   9   21.97   11.86
  22   4  -9   19.32    9.55
 -22  -4   8   64.02    9.97
  22   4  -8   47.56    9.07
 -22  -4   7   28.94    8.58
  22   4  -7   28.52    7.88
 -22  -4   6  102.38    9.62
  22   4  -6   98.47    7.95
 -22  -4   5   16.60    7.04
  22   4  -5   18.06    4.74
 -22  -4   4  246.39   11.86
  22   4  -4  242.13   12.34
 -22  -4   3    3.28    6.35
  22   4  -3   16.60    5.65
 -22  -4   2   59.35    6.97
  22   4  -2   53.42    5.93
 -22  -4   1   38.84   10.81
  22   4  -1   37.24    7.46
 -22  -4   0    8.23    6.90
  22   4   0   13.74    6.00
 -22  -4  -1   95.26    8.65
  22   4   1   81.80    8.16
 -22  -4  -2   26.15    7.32
  22   4   2   12.06    7.25
 -22  -4  -3   29.64    8.37
  22   4   3   30.96    8.23
 -22  -4  -4   12.97    7.25
  22   4   4   13.32    6.83
 -22  -4  -5   54.61    9.55
  22   4   5   75.95   11.44
 -22  -4  -6   -3.49    6.97
  22   4   6    6.83    7.32
 -22  -4  -7   35.92    9.35
  22   4   7   24.41   11.86
 -22  -4  -8    4.25   11.93
  22   4   8    9.97    9.21
 -22  -4  -9   19.32   10.04
  22   4   9   17.50   10.11
 -22  -4 -10    2.30   11.79
  22   4  10    0.21   12.20
 -22  -4 -11   12.69   10.53
  22   4  11    2.86    9.55
 -22  -4 -12    3.63    8.86
  22   4  12    1.88   10.60
 -22  -4 -13    5.58    8.79
  22   4  13   -1.67    7.81
 -22  -4 -14    1.33    5.72
  22   4  14   -0.63   14.58
 -22  -4 -15   -1.60   14.30
  22   4  15    0.00   13.04
 -22  -4 -16   15.76   15.83
  22   4  16    4.32   11.86
 -22  -4 -17    5.44   12.41
  22   4  17   -2.30    8.58
 -24  -4  14    5.23   16.39
  24   4 -14    2.72    6.28
 -24  -4  13   38.78   18.97
  24   4 -13   58.23   11.93
 -24  -4  12   -9.00   13.74
  24   4 -12    4.32   11.09
 -24  -4  11    1.12   14.37
  24   4 -11   12.62   12.55
 -24  -4  10    0.28   13.25
  24   4 -10   -9.41   11.86
 -24  -4   9   17.78   13.18
  24   4  -9    8.44   11.02
 -24  -4   8   35.85    9.90
  24   4  -8   30.27   10.53
 -24  -4   7    6.14    9.62
  24   4  -7    1.95    9.00
 -24  -4   6   24.06    9.55
  24   4  -6   65.49   12.34
 -24  -4   5   17.99    9.00
  24   4  -5   17.09    7.32
 -24  -4   4   17.16    9.69
  24   4  -4   21.83    6.90
 -24  -4   3   15.48    7.81
  24   4  -3   16.46    6.63
 -24  -4   2  129.44   10.60
  24   4  -2   94.29   13.67
 -24  -4   1   20.08    6.63
  24   4  -1   13.81    6.14
 -24  -4   0   36.19   11.51
  24   4   0   28.10   10.18
 -24  -4  -1   17.78    9.90
  24   4   1    9.62   10.39
 -24  -4  -2    6.42    8.93
  24   4   2   12.62    9.21
 -24  -4  -3   16.88    9.83
  24   4   3    6.83    9.76
 -24  -4  -4   35.01   11.51
  24   4   4   28.10    8.51
 -24  -4  -5   44.56   11.72
  24   4   5   41.22   11.51
 -24  -4  -6   -1.53   11.93
  24   4   6    1.81    9.62
 -24  -4  -7    9.90   11.79
  24   4   7   16.25   12.55
 -24  -4  -8   -5.86   12.55
  24   4   8    9.41   13.53
 -24  -4  -9    9.97    7.88
  24   4   9    6.42   10.46
 -24  -4 -10   -7.53    7.46
  24   4  10   12.90    8.93
 -24  -4 -11   -0.91    5.37
  24   4  11    0.77    3.63
 -24  -4 -12    0.07    5.30
 -26  -4  10    2.23   10.60
  26   4 -10    3.28   14.65
 -26  -4   9   28.80   14.09
  26   4  -9   21.97    8.58
 -26  -4   8   -0.35   10.74
  26   4  -8    1.33    9.35
 -26  -4   7    9.48   11.58
  26   4  -7   17.37    9.76
 -26  -4   6   26.22   12.20
  26   4  -6   19.95    9.41
 -26  -4   5   -3.56   10.46
  26   4  -5    1.05    9.55
 -26  -4   4   31.45   10.18
  26   4  -4   32.64   10.39
 -26  -4   3    3.56   10.53
  26   4  -3    8.30    8.72
 -26  -4   2   41.01   15.48
  26   4  -2   29.43   10.39
 -26  -4   1    0.77   12.76
  26   4  -1   -1.88   13.04
 -26  -4   0    8.16   14.92
  26   4   0   14.71   12.69
 -26  -4  -1    1.60   10.67
  26   4   1   18.90    8.02
 -26  -4  -2   41.70   10.88
  26   4   2   39.82    8.51
 -26  -4  -3   -2.58    9.97
  26   4   3   -6.63    9.97
 -26  -4  -4    9.35    9.07
  26   4   4   14.16    9.14
 -26  -4  -5    1.12    8.37
  26   4   5    1.19   10.46
 -26  -4  -6    1.46    7.04
  26   4   6    5.02    8.65
 -26  -4  -7    4.67    9.41
  26   4   7    1.53    8.72
 -26  -4  -8    0.49    6.35
  26   4   8    1.46   18.20
 -26  -4  -9   -1.46    3.77
 -26  -4 -10   50.14   12.41
 -26  -4 -11    3.21    6.21
  26   4  11   -2.44    8.58
 -28  -4   5   23.08   12.20
  28   4  -5   37.45    7.11
 -28  -4   4   -0.84    8.30
  28   4  -4    0.63    5.30
 -28  -4   3    2.09    8.16
  28   4  -3   -0.63   11.23
 -28  -4   2    5.30    8.30
  28   4  -2    4.32    8.86
 -28  -4   1   -0.42    8.79
  28   4  -1   21.83    5.93
 -28  -4   0   42.47    6.35
  28   4   0   23.22    8.72
 -28  -4  -1    4.11    8.23
  28   4   1   -6.90    8.09
 -28  -4  -2   63.39   13.39
  28   4   2   15.27    7.88
 -28  -4  -3   -3.21   15.62
  28   4   3   -0.70    9.28
  28   4   4   -1.46    6.97
  28   4   5    0.21    9.00
 -28  -4  -6    2.09    9.00
  27  -5   4   22.53   16.67
 -27   5  -4   22.73   12.55
  27  -5   3   -6.56   12.76
 -27   5  -3   -0.98   11.30
  27  -5   2   48.68   13.88
  27  -5  -4   30.96    8.58
 -27   5   4    9.07    8.16
  27  -5  -5   12.48   18.27
 -27   5   5    8.86   16.39
  27  -5  -6   28.59   16.25
 -27   5   6    4.67   15.55
  25  -5   8    0.77   11.09
 -25   5  -8    3.00    9.76
  25  -5   7   55.44   12.90
 -25   5  -7   53.21   18.06
  25  -5   6   -0.77   13.53
 -25   5  -6    7.53   14.02
  25  -5   5   12.06   13.67
 -25   5  -5    7.18   12.90
  25  -5   4   38.91   12.76
 -25   5  -4   23.29   13.11
  25  -5   3   16.67   10.25
 -25   5  -3   25.25   10.60
  25  -5   2  110.05   10.88
 -25   5  -2  116.53   11.44
  25  -5  -3    7.67    9.00
 -25   5   3  -11.58   10.88
  25  -5  -4   10.81    9.28
 -25   5   4    5.44   11.23
  25  -5  -5   13.46    8.58
 -25   5   5   22.80   10.60
  25  -5  -6   69.04   11.93
 -25   5   6   61.93   13.67
  25  -5  -7   25.25   11.65
 -25   5   7   21.69   13.88
  25  -5  -8   10.04   10.95
 -25   5   8   26.78   12.76
  25  -5  -9   23.22   14.44
 -25   5   9    6.56   15.48
  25  -5 -10   12.34   12.27
 -25   5  10   68.62   18.41
  23  -5  11    1.53   10.32
 -23   5 -11   18.20   18.06
  23  -5  10    8.09   12.41
 -23   5 -10   22.39   14.09
  23  -5   9   58.02   13.46
 -23   5  -9   63.11   13.60
  23  -5   8   23.78   10.25
 -23   5  -8   29.57    9.00
  23  -5   7   49.86   12.00
 -23   5  -7   61.16   12.76
  23  -5   6    9.00   10.88
 -23   5  -6   25.32    9.69
  23  -5   5    8.51   12.06
 -23   5  -5    5.23   11.23
  23  -5   4   48.61   12.27
 -23   5  -4   55.72   10.53
  23  -5   3   16.25   10.74
 -23   5  -3   26.43    9.69
  23  -5   2   12.97   14.23
 -23   5  -2   31.10   13.04
  23  -5  -3   33.82   13.11
 -23   5   3   23.78   15.20
  23  -5  -4  145.75   13.67
 -23   5   4  131.60   16.32
  23  -5  -5    3.28    8.23
 -23   5   5    4.25   10.67
  23  -5  -6   22.04    8.79
 -23   5   6   23.78   10.04
  23  -5  -7   36.82   12.69
 -23   5   7   35.36   14.65
  23  -5  -8   52.44    9.76
 -23   5   8   40.73   11.72
  23  -5  -9   15.69   13.39
 -23   5   9   25.04   13.60
  23  -5 -10    5.65   11.93
 -23   5  10    0.91   14.78
  23  -5 -11   21.34   10.74
 -23   5  11   25.11   11.65
  23  -5 -12   12.83   12.27
 -23   5  12   24.69   16.67
  21  -5  13    0.98   12.41
 -21   5 -13   27.90   18.76
  21  -5  12   40.31    8.09
 -21   5 -12   48.05   12.76
  21  -5  11    0.77   14.65
 -21   5 -11   -8.16   14.58
  21  -5  10   61.65   11.09
 -21   5 -10   80.62   11.30
  21  -5   9   49.93   12.76
 -21   5  -9   40.24   10.53
  21  -5   8   52.16   12.13
 -21   5  -8   49.38    9.00
  21  -5   7    9.90    9.21
 -21   5  -7    9.76    8.16
  21  -5   6   14.92   12.48
 -21   5  -6   13.11   10.60
  21  -5   5   51.61    9.48
 -21   5  -5   52.51    8.44
  21  -5   4    1.39    9.41
 -21   5  -4    0.21    8.23
  21  -5   3   36.26    9.41
 -21   5  -3   18.90   10.46
  21  -5   2    5.02    9.55
  21  -5  -3   77.76   11.09
 -21   5   3   89.06   11.79
  21  -5  -4   63.46    8.93
 -21   5   4   76.71    9.41
  21  -5  -5   12.76    6.83
 -21   5   5   30.27    8.30
  21  -5  -6   60.81   11.02
 -21   5   6   56.63   11.86
  21  -5  -7   11.09    7.46
 -21   5   7   17.99    8.93
  21  -5  -8   95.33   10.39
 -21   5   8   66.53   11.30
  21  -5  -9   22.94    9.21
 -21   5   9   20.36   11.65
  21  -5 -10   24.97   11.09
 -21   5  10   10.60   12.97
  21  -5 -11   -5.09    9.90
 -21   5  11   12.41   12.48
  21  -5 -12   54.40   11.72
 -21   5  12   55.79   13.88
  21  -5 -13   -2.51   11.51
 -21   5  13   19.74   14.85
  21  -5 -14   -2.65   19.18
 -21   5  14   18.55   25.94
  19  -5  14    5.58    7.11
 -19   5 -14    4.95    9.69
  19  -5  13    3.63    9.76
 -19   5 -13   -2.16   12.90
  19  -5  12   53.35   13.60
 -19   5 -12   28.17   10.32
  19  -5  11    3.00   12.48
 -19   5 -11    4.46   10.39
  19  -5  10    9.69   11.65
 -19   5 -10   -8.23   10.95
  19  -5   9    2.09   11.02
 -19   5  -9   -4.25    7.18
  19  -5   8  169.61   13.18
 -19   5  -8  206.08    9.55
  19  -5   7   39.33   10.11
 -19   5  -7   35.22    8.37
  19  -5   6    3.07    7.81
 -19   5  -6    3.98    7.25
  19  -5   5   38.36   10.46
 -19   5  -5   30.55    9.21
  19  -5   4   26.99    7.18
 -19   5  -4   26.50    6.00
  19  -5   3  129.44   10.11
 -19   5  -3  146.80    9.97
  19  -5   2   -2.02    6.76
 -19   5  -2    0.21    5.37
 -19   5  -1   39.12    8.16
 -19   5   2   49.31   10.25
  19  -5  -3   11.79   10.95
 -19   5   3   15.34   11.79
  19  -5  -4   11.86    8.02
 -19   5   4   13.60    6.14
  19  -5  -5  152.38    8.58
 -19   5   5  161.38    9.48
  19  -5  -6  122.04   10.60
 -19   5   6  102.24   10.11
  19  -5  -7   14.71    6.49
 -19   5   7   18.76    6.97
  19  -5  -8   34.87    8.09
 -19   5   8   23.85    7.67
  19  -5  -9   41.63    8.51
 -19   5   9   33.06   12.06
  19  -5 -10  143.73   10.39
 -19   5  10  126.86   10.81
  19  -5 -11    5.51    9.97
 -19   5  11    8.72   11.72
  19  -5 -12   22.94   11.02
 -19   5  12   29.08   12.97
  19  -5 -13    5.02    9.41
 -19   5  13    6.28   11.51
  19  -5 -14   28.10   13.32
 -19   5  14   34.31   17.02
  19  -5 -15   23.15   10.60
 -19   5  15   -0.77   14.02
  17  -5  16   -2.23   13.32
 -17   5 -16    3.00   13.67
  17  -5  15    0.77   11.02
 -17   5 -15   21.34   10.81
  17  -5  14   -6.21   12.55
 -17   5 -14   49.45   12.76
  17  -5  13    2.72   10.95
 -17   5 -13   -8.93    9.55
  17  -5  12    5.65    9.76
 -17   5 -12   46.59   10.11
  17  -5  11    3.70   13.39
 -17   5 -11   16.04   12.13
  17  -5  10   97.43   12.97
 -17   5 -10  131.39   11.09
  17  -5   9   16.11    9.00
 -17   5  -9    8.79   10.74
  17  -5   8  124.00   16.32
 -17   5  -8   76.99   16.74
  17  -5   7   30.62   10.11
 -17   5  -5  100.28   15.97
  17  -5   4  104.89   18.48
 -17   5  -4  120.58    9.48
  17  -5   3   63.04    7.04
 -17   5   1   30.48    7.32
  17  -5  -4   16.32    5.02
 -17   5   4   19.39    5.79
  17  -5  -5   68.00    7.04
 -17   5   5   54.75    7.60
  17  -5  -6   67.65    7.32
 -17   5   6   72.74    8.65
  17  -5  -7   97.57    8.51
 -17   5   7   93.45    9.14
  17  -5  -8   96.52    7.60
 -17   5   8   84.66    8.16
  17  -5  -9    5.16    8.79
 -17   5   9   13.04    9.90
  17  -5 -10   21.62    6.90
 -17   5  10   24.13    8.16
  17  -5 -11   64.37    8.23
 -17   5  11   80.69    9.76
  17  -5 -12   37.24   11.30
 -17   5  12   15.62   13.53
  17  -5 -13   10.53    8.37
 -17   5  13   32.01    9.83
  17  -5 -14   17.99    9.35
 -17   5  14   25.11   10.39
  17  -5 -15   12.97   13.39
 -17   5  15    8.86   12.55
  17  -5 -16   61.86   11.93
 -17   5  16   65.62   14.30
  17  -5 -17   -8.02   18.34
 -17   5  17   -1.74   23.08
  15  -5  17    7.46    9.69
 -15   5 -17    3.77   10.53
  15  -5  16   -0.91   13.88
 -15   5 -16   -2.30   13.81
  15  -5  15   11.58   11.51
 -15   5 -15   27.97    8.93
  15  -5  14    3.84   12.83
 -15   5 -14   11.72   10.32
  15  -5  13   24.62   10.18
 -15   5 -13   30.75    9.00
  15  -5  12   15.48    9.41
 -15   5 -12    5.93    9.76
  15  -5  11   65.62   11.72
 -15   5 -11   79.29   10.39
  15  -5  10   75.39    8.72
 -15   5 -10   97.63    9.07
  15  -5   9   64.72   10.11
 -15   5  -9   76.78    7.53
  15  -5   8   21.20    8.30
 -15   5  -8   10.32    5.02
  15  -5   7   12.97    7.32
 -15   5  -7   13.53    6.56
  15  -5   6  153.22    9.55
 -15   5  -6  137.11    8.16
  15  -5   5    6.63    8.09
 -15   5  -5    5.37    6.97
  15  -5   4  192.13   12.00
 -15   5  -4  219.61   10.95
  15  -5   3    6.28    5.09
 -15   5  -3   16.88    4.81
  15  -5   2   -7.11    6.90
 -15   5  -2   95.75    9.41
  15  -5   0   78.25    8.51
 -15   5   0   62.84    7.60
  15  -5  -2   -4.60    5.23
 -15   5   2  150.22   10.81
  15  -5  -3    2.09    6.07
  15  -5  -4  100.49   12.20
 -15   5   6   35.64   11.58
 -15   5   7   85.71    8.23
  15  -5  -8    4.32    8.02
 -15   5   8   11.93    7.11
  15  -5  -9   80.27    7.32
  15  -5 -10   13.95    8.86
 -15   5  10  -11.58    9.62
  15  -5 -11   65.00    7.74
  15  -5 -12   14.99    8.72
 -15   5  12    3.91    8.16
  15  -5 -13   54.19   11.72
 -15   5  13   14.23   11.86
  15  -5 -14   84.73    9.35
 -15   5  14   64.65   10.67
  15  -5 -15   28.52   10.81
 -15   5  15   27.55   11.93
  15  -5 -16   59.07   10.04
 -15   5  16   30.62   11.23
  15  -5 -17   19.88   11.16
 -15   5  17   17.71   13.04
  15  -5 -18   35.15   12.69
 -15   5  18   14.16   16.74
  13  -5  18    1.95    7.60
 -13   5 -18    2.58    6.49
  13  -5  17   -6.35   13.39
 -13   5 -17    7.60   11.44
  13  -5  16    4.81   10.74
 -13   5 -16   21.69    9.14
  13  -5  15    4.46    9.97
 -13   5 -15   -4.39    8.51
  13  -5  14    8.16   10.32
 -13   5 -14   13.18    9.48
  13  -5  13   64.79   10.60
 -13   5 -13   78.67   10.81
  13  -5  12    1.19    9.76
 -13   5 -12    4.88    8.65
  13  -5  11    6.90    7.67
 -13   5 -11    0.35    6.90
  13  -5  10    4.81    8.02
 -13   5 -10   12.69    7.67
  13  -5   9   72.88    9.35
 -13   5  -9   50.63    7.88
  13  -5   8   43.73    7.95
 -13   5  -8   60.46    6.21
  13  -5   7    7.95    5.93
 -13   5  -7    3.70    4.81
  13  -5   6  103.63    9.00
 -13   5  -6  121.00    8.02
  13  -5   5   15.97    7.04
 -13   5  -5   22.04    5.44
  13  -5   4  420.81   18.62
 -13   5  -4  429.04   17.16
  13  -5   3   56.28    7.11
 -13   5  -3   69.32    6.21
  13  -5   2  258.52   10.53
 -13   5  -2  243.67    9.41
  13  -5   1   29.85    4.60
 -13   5  -1   25.18    4.11
  13  -5   0  391.24   18.55
 -13   5   0  369.41   19.60
  13  -5  -3  171.77   12.20
 -13   5   3  169.82   11.09
  13  -5  -4  231.88    9.83
 -13   5   4  247.64   10.11
  13  -5  -5  194.50    8.72
 -13   5   5  184.53    9.62
  13  -5  -6   69.18    6.35
 -13   5   6   68.76    7.32
  13  -5  -7   65.07    6.76
 -13   5   7   64.58    7.25
 -13   5   8  213.89   12.48
 -13   5   9  289.28   12.55
 -13   5  10   53.63    8.23
 -13   5  11  160.26   13.04
  13  -5 -12   15.06    6.90
 -13   5  12   53.35    8.02
  13  -5 -13   32.78   14.92
 -13   5  13   90.17   10.39
  13  -5 -14   54.19   10.53
 -13   5  14   38.98   17.78
  13  -5 -15   36.06    9.14
 -13   5  15   44.91   16.53
  13  -5 -16    7.95   13.25
 -13   5  17   66.04   18.20
  13  -5 -18   31.45   20.64
 -13   5  18   21.41   13.74
  11  -5  19   -0.77    8.72
 -11   5 -19   -2.23    7.39
  11  -5  18   -0.91   11.23
 -11   5 -18    1.12    8.93
  11  -5  17   22.94   11.37
 -11   5 -17    3.70    9.41
  11  -5  16   11.58   11.51
 -11   5 -16   13.46   10.46
  11  -5  15   14.78   14.23
 -11   5 -15   46.17   12.27
  11  -5  14   17.30    9.48
 -11   5 -14   19.11    8.23
  11  -5  13   62.14   10.74
 -11   5 -13   65.69    9.83
  11  -5  12   22.80    7.32
 -11   5 -12   27.20    7.32
  11  -5  11  175.95   13.18
 -11   5 -11  221.70   13.60
  11  -5  10    9.76    7.88
 -11   5 -10    2.23    6.83
  11  -5   9   61.58    7.11
 -11   5  -9   56.63    6.97
  11  -5   8   29.92    6.28
 -11   5  -8   25.52    5.72
  11  -5   7  161.10    9.69
 -11   5  -7  135.71    8.51
  11  -5   6  230.56   11.02
 -11   5  -6  245.76   11.44
  11  -5   5   89.55    9.35
 -11   5  -5   82.01    7.53
  11  -5   4   11.02    5.44
 -11   5  -4    7.32    4.67
  11  -5   3  566.21   20.57
 -11   5  -3  610.92   20.50
  11  -5   2  447.94   15.41
 -11   5  -2  423.74   14.99
  11  -5   1  349.81   16.25
 -11   5  -1  409.72   17.37
  11  -5   0  414.46   19.39
 -11   5   0  424.01   20.43
  11  -5  -1   54.54    6.28
 -11   5   1   72.53    7.11
  11  -5  -2  895.73   36.40
 -11   5   2  877.04   38.36
  11  -5  -3   41.43    4.46
 -11   5   3   35.71    4.67
  11  -5  -4  245.90   11.02
 -11   5   4  209.29    9.21
  11  -5  -5  137.73    8.16
 -11   5   5  123.23    7.32
  11  -5  -6  414.39   14.65
 -11   5   6  405.53   14.58
  11  -5  -7  126.58    7.67
 -11   5   7  140.52    8.23
  11  -5  -8  164.93    8.93
 -11   5   8  186.27    9.83
  11  -5  -9   48.47    7.81
 -11   5   9   63.95    8.79
  11  -5 -10  562.31   20.22
 -11   5  10  553.94   21.48
  11  -5 -11  109.98    8.72
 -11   5  11   86.41    9.41
  11  -5 -12   41.70    7.46
 -11   5  12   55.37    8.44
  11  -5 -13   40.03    6.90
 -11   5  13   17.16    7.04
  11  -5 -14    8.93    7.67
 -11   5  14   20.85    9.62
  11  -5 -15  121.83   10.60
 -11   5  15   75.46   14.58
  11  -5 -16   12.41    8.16
 -11   5  16    2.79   10.95
  11  -5 -17    9.07    9.97
 -11   5  17   15.34   12.55
  11  -5 -18    5.65    9.21
 -11   5  18   13.88   11.79
  11  -5 -19    3.63    8.37
 -11   5  19   11.86   10.88
   9  -5  20   -8.37   20.64
  -9   5 -20    2.58   15.27
   9  -5  19    3.91   11.44
  -9   5 -19   17.30   10.11
   9  -5  18   -1.19   13.32
  -9   5 -18    4.60   10.04
   9  -5  17   14.85   11.58
  -9   5 -17    6.21   12.62
   9  -5  16   14.30   11.65
  -9   5 -16   14.51   10.11
   9  -5  15    5.79    8.58
  -9   5 -15    3.63    7.67
   9  -5  14   39.40    9.97
  -9   5 -14   45.19    9.62
   9  -5  13   31.45    7.81
  -9   5 -13   35.78    7.18
   9  -5  12   46.80    9.00
  -9   5 -12   65.76    8.58
   9  -5  11   91.99    9.35
  -9   5 -11  108.65    9.69
   9  -5  10  165.42    9.90
  -9   5 -10  186.06   10.60
   9  -5   9  112.35    9.35
  -9   5  -9  115.35    9.00
   9  -5   8    6.21    5.44
  -9   5  -8   12.41    4.60
   9  -5   7  182.30   11.16
  -9   5  -7  155.87    8.72
   9  -5   6   93.31    8.93
  -9   5  -6  101.61    8.58
   9  -5   5  573.74   22.25
  -9   5  -5  524.58   19.39
   9  -5   4   13.74    4.88
  -9   5  -4   15.76    4.39
   9  -5   3  362.36   13.95
  -9   5  -3  293.46   15.90
   9  -5  -3   85.50    5.86
  -9   5   3   87.24    7.11
   9  -5  -4  189.48    8.58
  -9   5   4  182.86    9.00
   9  -5  -5   84.04    5.65
  -9   5   5   91.99    6.56
   9  -5  -6   81.39    6.07
  -9   5   6   67.72    6.49
   9  -5  -7   83.27    6.63
  -9   5   7   82.85    7.18
   9  -5  -8  393.68   14.23
  -9   5   8  366.34   14.37
   9  -5  -9   68.00    6.76
  -9   5   9   63.95    7.18
   9  -5 -10  133.20    8.93
  -9   5  10  138.99    9.41
   9  -5 -11   12.97    6.21
  -9   5  11   11.86    6.35
   9  -5 -12  123.93    9.41
  -9   5  12  113.81    9.28
   9  -5 -13  191.85   11.37
  -9   5  13  176.79   11.09
   9  -5 -14   18.90    6.90
  -9   5  14   23.01    7.18
   9  -5 -15   17.64    6.83
  -9   5  15   10.53    7.95
   9  -5 -16   33.27    9.28
  -9   5  16   24.48   12.48
   9  -5 -17   53.77   10.53
  -9   5  17   54.19   12.34
   9  -5 -18    7.11   12.62
  -9   5  18  -13.04   15.83
   9  -5 -19    3.91    8.93
  -9   5  19    2.44   13.67
   9  -5 -20    4.88    8.02
  -9   5  20    6.28   11.72
   7  -5  20   -0.07    8.58
  -7   5 -20    0.21    7.60
   7  -5  19    8.93   10.67
  -7   5 -19    8.72    9.41
   7  -5  18   43.87   10.46
  -7   5 -18   46.45    9.07
   7  -5  17   19.39   12.34
  -7   5 -17    3.98    9.07
   7  -5  16    9.97    9.21
  -7   5 -16    7.95    8.02
   7  -5  15    2.86    9.76
  -7   5 -15   -0.70    7.74
   7  -5  14   66.46    9.62
  -7   5 -14   74.55    9.35
   7  -5  13    7.88    9.83
  -7   5 -13   13.46    7.11
   7  -5  12   88.99    8.30
  -7   5 -12   90.17    7.32
   7  -5  11    2.86    5.79
  -7   5 -11    4.25    5.30
   7  -5  10  201.13   11.79
  -7   5 -10  197.29   11.30
   7  -5   9   44.21    7.04
  -7   5  -9   57.12    7.32
   7  -5   8   76.78    8.44
  -7   5  -8   71.34    6.83
   7  -5   7  191.02   10.46
  -7   5  -7  179.16    8.93
   7  -5   6  254.83   11.93
  -7   5  -6  267.45   12.62
   7  -5   5  516.84   20.57
  -7   5  -5  523.32   18.13
   7  -5   4   86.69    6.00
  -7   5  -4  108.10    6.56
   7  -5   3  262.22   11.16
  -7   5  -3  273.10    9.48
   7  -5   2   85.57   10.25
   7  -5   0   84.38    6.69
  -7   5   0   93.87    7.18
   7  -5  -1  224.21    8.16
  -7   5   1  217.24    7.67
   7  -5  -2  141.85    6.00
  -7   5   2  145.41    6.69
   7  -5  -3  160.33    6.56
  -7   5   3  164.17    7.39
   7  -5  -4  166.05    6.90
  -7   5   4  181.11    7.81
   7  -5  -5   36.26    4.32
  -7   5   5   41.15    4.81
   7  -5  -6  140.87    7.74
  -7   5   6  120.58    7.88
   7  -5  -7   57.40    5.30
  -7   5   7   76.92    5.79
   7  -5  -8  298.48   12.48
  -7   5   8  288.86   12.55
   7  -5  -9   26.15    6.56
  -7   5   9   29.64    6.00
   7  -5 -10  332.24   14.02
  -7   5  10  280.42   11.72
   7  -5 -11   42.40    5.93
  -7   5  11   40.45    6.14
   7  -5 -12  170.86   11.93
  -7   5  12  159.98   10.95
   7  -5 -13   75.46    7.60
  -7   5  13   81.87    9.00
   7  -5 -14  129.23    8.51
  -7   5  14  133.76    9.76
   7  -5 -15   63.18    8.93
  -7   5  15   72.04    9.97
   7  -5 -16   76.99    8.30
  -7   5  16   96.38    9.69
   7  -5 -17   20.85    9.41
  -7   5  17   40.66   10.95
   7  -5 -18   65.69   11.23
  -7   5  18   81.73   11.51
   7  -5 -19   26.92   13.67
  -7   5  19   10.18   11.93
   7  -5 -20    0.35   10.74
  -7   5  20    7.18    9.76
   5  -5  21   26.92    7.25
  -5   5 -21   47.28    9.48
   5  -5  20    7.32   10.74
  -5   5 -20    4.74    7.67
   5  -5  19    8.93   13.53
  -5   5 -19   -0.98    9.21
   5  -5  18    0.35   12.27
  -5   5 -18    6.56    9.35
   5  -5  17   32.36   11.16
  -5   5 -17   31.17   10.04
   5  -5  16   87.73   11.09
  -5   5 -16  117.58   11.16
   5  -5  15   11.16    9.07
  -5   5 -15   14.23    7.74
   5  -5  14   44.35    9.41
  -5   5 -14   53.00    8.23
   5  -5  13   56.84    7.67
  -5   5 -13   69.32    7.32
   5  -5  12  192.20   11.51
  -5   5 -12  201.69   10.25
   5  -5  11   12.69    8.72
  -5   5 -11   16.88    6.35
   5  -5  10   95.47    7.32
  -5   5 -10   81.39    7.18
   5  -5   9   45.26    6.76
  -5   5  -9   36.47    5.93
   5  -5   8  568.44   21.34
  -5   5  -8  525.83   20.85
   5  -5   7  327.77   15.48
  -5   5  -7  315.36   14.44
   5  -5   6  122.67    8.16
  -5   5  -6  104.82   11.02
   5  -5   5   37.94    4.60
  -5   5  -5   47.35    4.95
   5  -5   4  636.93   22.53
  -5   5  -4  680.72   21.97
   5  -5   3  215.77    8.93
  -5   5  -3  248.48    9.28
   5  -5   2  202.73    8.65
  -5   5  -2  217.03    7.74
   5  -5   1  270.17   10.88
  -5   5  -1  270.73    9.83
   5  -5   0  416.76   12.48
  -5   5   0  412.02   12.48
   5  -5  -1 1189.12   30.55
  -5   5   1 1164.51   30.55
   5  -5  -2   15.90    3.21
  -5   5   2   16.39    4.39
   5  -5  -3  388.59   12.13
  -5   5   3  348.35   14.65
   5  -5  -4  231.39   10.46
  -5   5   4  240.81   10.25
   5  -5  -5  529.39   18.13
  -5   5   5  516.00   18.69
   5  -5  -6  226.44    9.83
  -5   5   6  236.21   10.67
   5  -5  -7   27.20    4.81
  -5   5   7   15.62    4.88
   5  -5  -8    8.93    5.65
  -5   5   8   13.46    6.35
   5  -5  -9  331.12   13.46
  -5   5   9  344.09   14.71
   5  -5 -10   30.41    5.79
  -5   5  10   49.51    6.83
   5  -5 -11   47.63    6.90
  -5   5  11   64.51    6.56
   5  -5 -12   15.27    5.44
  -5   5  12   13.25    6.49
   5  -5 -13    7.39    6.00
  -5   5  13    6.90    7.25
   5  -5 -14  200.99   13.11
  -5   5  14  158.66   12.62
   5  -5 -15    5.09    6.56
  -5   5  15   21.48    7.46
   5  -5 -16   33.06    8.09
  -5   5  16   33.27    9.21
   5  -5 -17   10.46    7.60
  -5   5  17    8.09    9.00
   5  -5 -18   39.61   10.32
  -5   5  18   37.45   11.72
   5  -5 -19    5.09    9.41
  -5   5  19    9.28    9.97
   5  -5 -20   16.74   10.95
  -5   5  20   22.73   11.79
   5  -5 -21   16.46   12.20
  -5   5  21   -0.56   10.39
   3  -5  21    3.91    7.88
  -3   5 -21   -3.35    8.86
   3  -5  20    7.60   10.67
  -3   5 -20    2.51    6.97
   3  -5  19   36.19   11.30
  -3   5 -19   38.64    8.37
   3  -5  18    7.95   11.44
  -3   5 -18    8.58    9.14
   3  -5  17   40.59    9.55
  -3   5 -17   39.12    8.30
   3  -5  16    2.16   10.46
  -3   5 -16   -0.21    8.09
   3  -5  15   95.33    9.55
  -3   5 -15  104.82    8.93
   3  -5  14   70.16    9.48
  -3   5 -14   78.46    8.37
   3  -5  13   25.73    6.63
  -3   5 -13   20.02    5.72
   3  -5  12   38.08    7.46
  -3   5 -12   37.66    7.04
   3  -5  11  295.90   15.41
  -3   5 -11  305.32   15.83
   3  -5  10  154.96    9.07
  -3   5 -10  146.59    8.09
   3  -5   9   26.99    5.86
  -3   5  -9   25.04    4.60
   3  -5   8  121.42    7.46
  -3   5  -8  119.25    8.16
   3  -5   7   90.03    6.14
  -3   5  -7   89.55    6.07
   3  -5   6  610.22   22.53
  -3   5  -6  609.87   21.06
   3  -5   5    3.35    3.49
  -3   5  -5    1.39    3.28
   3  -5   4  285.16   11.72
  -3   5  -4  246.81    9.97
   3  -5   3  160.96    8.37
  -3   5  -3  188.23    8.72
   3  -5   2  581.28   19.18
  -3   5  -2  563.21   16.60
   3  -5   1  373.52   13.53
  -3   5  -1  399.61   14.02
   3  -5   0  158.45    6.00
  -3   5   0  140.87    6.00
   3  -5  -1   13.25    3.35
  -3   5   1   29.08    3.84
   3  -5  -2  802.00   21.41
  -3   5   2  805.63   22.25
   3  -5  -3  594.04   16.95
  -3   5   3  593.41   18.48
   3  -5  -4  148.68    7.32
  -3   5   4  158.66    7.88
   3  -5  -5  142.41    7.46
  -3   5   5  117.65    7.25
   3  -5  -6   78.94    5.51
  -3   5   6   82.57    5.93
   3  -5  -7  305.25   13.60
  -3   5   7  296.46   12.27
   3  -5  -8    0.98    5.23
  -3   5   8    3.07    5.72
   3  -5  -9   71.76    5.86
  -3   5   9   93.10    6.56
   3  -5 -10   34.52    5.93
  -3   5  10   42.89    6.42
   3  -5 -11   43.24    6.76
  -3   5  11   69.60    7.46
   3  -5 -12  166.61   10.04
  -3   5  12  190.81   10.32
   3  -5 -13    3.56    5.51
  -3   5  13    6.35    6.21
   3  -5 -14    4.04    6.49
  -3   5  14    4.53    8.23
   3  -5 -15   30.62    7.95
  -3   5  15   14.23    8.93
   3  -5 -16   94.50    9.62
  -3   5  16  107.19   11.65
   3  -5 -17   14.78    8.37
  -3   5  17   20.57   10.25
   3  -5 -18   20.43    9.41
  -3   5  18   13.04   10.39
   3  -5 -19   10.67   11.65
  -3   5  19   -5.02   11.44
   3  -5 -20   29.50   11.02
  -3   5  20   29.92   10.67
   3  -5 -21   -0.98   10.88
  -3   5  21   28.24   12.55
  -1   5 -22    4.95   15.06
   1  -5  21   -4.32   11.79
  -1   5 -21   -1.46   12.00
   1  -5  20    1.74   10.60
  -1   5 -20    7.67   10.18
   1  -5  19   10.25   12.97
  -1   5 -19   11.51    9.55
   1  -5  18   16.67   10.39
  -1   5 -18    6.35    7.67
   1  -5  17   50.98   10.11
  -1   5 -17   56.63    8.23
   1  -5  16    7.60    8.16
  -1   5 -16    1.33    6.97
   1  -5  15  112.07   10.88
  -1   5 -15  118.28    9.48
   1  -5  14   20.02    8.30
  -1   5 -14   12.83    6.90
   1  -5  13  193.60   11.79
  -1   5 -13  199.04   10.32
   1  -5  12   34.66    6.21
  -1   5 -12   32.92    5.65
   1  -5  11  154.68   10.60
  -1   5 -11  116.88    8.37
   1  -5  10    6.83    5.44
  -1   5 -10   25.73    5.51
   1  -5   9   88.50    6.69
  -1   5  -9  113.12    6.56
   1  -5   8  159.35    9.35
  -1   5  -8  179.72   10.11
   1  -5   7  469.28   18.41
  -1   5  -7  451.56   16.95
   1  -5   6  396.26   15.76
  -1   5  -6  422.69   15.20
   1  -5   5  266.61   11.30
  -1   5  -5  252.87    9.83
   1  -5   4  615.52   21.55
  -1   5  -4  616.91   20.29
   1  -5   3    3.91    2.37
  -1   5  -3    9.48    2.79
   1  -5   2  250.85    9.62
  -1   5  -2  213.05    7.39
   1  -5   1   98.68    4.88
  -1   5  -1  102.66    5.02
   1  -5   0  574.02   15.62
  -1   5   0  540.83   15.13
   1  -5  -1  250.08    9.35
  -1   5   1  270.45    9.83
   1  -5  -2  272.54    9.00
  -1   5   2  257.90    9.14
   1  -5  -3  114.58    6.07
  -1   5   3  115.35    6.14
   1  -5  -4  177.90    7.11
  -1   5   4  216.75    8.79
   1  -5  -5  400.51   13.74
  -1   5   5  397.10   15.20
   1  -5  -6  291.72   11.37
  -1   5   6  324.85   13.04
   1  -5  -7  253.01   10.46
  -1   5   7  261.31   11.37
   1  -5  -8   59.49    6.69
  -1   5   8   71.69    7.04
   1  -5  -9  275.54   12.06
  -1   5   9  265.50   11.86
   1  -5 -10   21.97    4.95
  -1   5  10   26.99    5.02
   1  -5 -11   22.60    7.11
  -1   5  11   14.16    7.25
   1  -5 -12   61.09    6.49
  -1   5  12   64.72    6.69
   1  -5 -13  117.09    9.28
  -1   5  13  123.72    9.00
   1  -5 -14   18.48    6.07
  -1   5  14   34.87    6.76
   1  -5 -15   91.08    9.07
  -1   5  15  115.49   10.11
   1  -5 -16   12.62    8.16
  -1   5  16   33.89    7.81
   1  -5 -17   98.33   12.13
  -1   5  17  110.33   11.51
   1  -5 -18   59.07    9.97
  -1   5  18   39.82   10.11
   1  -5 -19   -1.95    8.51
  -1   5  19    9.83   11.16
   1  -5 -20   12.90    8.51
  -1   5  20   29.99   11.72
   1  -5 -21   13.74    6.90
  -1   5  21    0.56   11.72
  -1  -5  22   28.59    7.11
   1   5 -22    2.02    6.63
  -1  -5  21    4.74    4.46
   1   5 -21    2.09    6.00
  -1  -5  20   35.15   10.25
   1   5 -20   22.11    8.37
  -1  -5  19    7.81   12.27
   1   5 -19   -2.79    9.48
  -1  -5  18   48.61   12.00
   1   5 -18   44.98    8.30
  -1  -5  17  102.24   13.95
   1   5 -17   86.83   10.04
  -1  -5  16   25.87   10.32
   1   5 -16   20.29    6.90
  -1  -5  15   76.57   10.11
   1   5 -15   97.57    8.58
  -1  -5  14   18.62    7.04
   1   5 -14   29.92    6.07
  -1  -5  13  120.86    9.14
   1   5 -13  133.97    8.16
  -1  -5  12   47.28    6.35
   1   5 -12   58.65    6.00
  -1  -5  11   21.27    6.49
   1   5 -11   14.65    5.58
  -1  -5  10   23.85    5.02
   1   5 -10   23.29    4.32
  -1  -5   9  269.26   12.62
   1   5  -9  233.07   12.62
  -1  -5   8   59.35    5.86
   1   5  -8   69.53    5.58
  -1  -5   7  241.51   11.44
   1   5  -7  236.21   15.48
  -1  -5   6  284.61   13.39
   1   5  -6  315.43   12.55
  -1  -5   5  392.56   16.67
   1   5  -5  361.88   14.02
  -1  -5   4  172.05    8.30
   1   5  -4  199.80    8.37
  -1  -5   3  108.79    5.93
   1   5  -3  114.93    5.44
  -1  -5   2  256.78    9.35
   1   5  -2  245.55    8.30
  -1  -5   1  246.60   10.04
   1   5  -1  267.87    9.35
  -1  -5   0  573.47   17.02
   1   5   0  567.89   17.30
  -1  -5  -1   94.64    3.91
   1   5   1  104.33    4.53
  -1  -5  -2  239.90    8.65
   1   5   2  210.26    7.67
  -1  -5  -3    4.25    3.00
   1   5   3    4.53    3.28
  -1  -5  -4  600.59   22.04
   1   5   4  602.83   20.02
  -1  -5  -5  250.43   11.86
   1   5   5  256.71   10.81
  -1  -5  -6  385.52   16.04
   1   5   6  404.21   17.02
  -1  -5  -7  466.35   16.39
   1   5   7  473.88   17.78
  -1  -5  -8  178.39    9.00
   1   5   8  182.16    9.76
  -1  -5  -9   91.92    6.83
   1   5   9  111.30    9.21
  -1  -5 -10   11.65    4.60
   1   5  10   21.34    5.02
  -1  -5 -11  158.52   10.39
   1   5  11  130.83    9.07
  -1  -5 -12   31.38    6.49
   1   5  12   26.50    6.97
  -1  -5 -13  189.90    9.90
   1   5  13  177.35    9.90
  -1  -5 -14   13.39    6.07
   1   5  14   14.58    6.56
  -1  -5 -15  108.72    9.76
   1   5  15  105.45   10.39
  -1  -5 -16   16.60    6.83
   1   5  16   16.04    7.95
  -1  -5 -17   57.12    9.55
   1   5  17   56.00   10.32
  -1  -5 -18    5.93    8.16
   1   5  18    0.28    9.35
  -1  -5 -19    8.51    8.79
   1   5  19   27.41   10.39
  -1  -5 -20    5.86    9.28
   1   5  20   -7.60   16.60
  -1  -5 -21    2.16    6.56
   1   5  21   -2.72   14.23
  -3  -5  22    0.35    6.28
   3   5 -22   -5.58    9.21
  -3  -5  21    1.95    7.67
   3   5 -21   28.87    6.97
  -3  -5  20   23.43   10.74
   3   5 -20   34.66   12.27
  -3  -5  19    1.12   10.81
   3   5 -19    9.76    8.09
  -3  -5  18   17.92   10.04
   3   5 -18   14.92    8.30
  -3  -5  17   16.67   11.30
   3   5 -17   18.34    8.93
  -3  -5  16  100.84   10.11
   3   5 -16  100.08    9.14
  -3  -5  15   30.13    8.37
   3   5 -15   24.48    6.69
  -3  -5  14   10.95    8.37
   3   5 -14   -1.74    6.76
  -3  -5  13    4.81    6.35
   3   5 -13   -6.07    6.28
  -3  -5  12  155.45   10.81
   3   5 -12  178.46   11.30
  -3  -5  11   42.82    6.83
   3   5 -11   54.54    5.44
  -3  -5  10   39.61    6.00
   3   5 -10   44.28    5.72
  -3  -5   9   70.58    6.42
   3   5  -9   96.17    6.76
  -3  -5   8    3.00    4.39
   3   5  -8    1.53    3.70
  -3  -5   7  281.19   12.48
   3   5  -7  266.19   10.88
  -3  -5   6   71.27    4.81
   3   5  -6   64.93    4.74
  -3  -5   5  140.18    7.18
   3   5  -5  113.88    5.72
  -3  -5   4  135.36    7.32
   3   5  -4  158.73    7.11
  -3  -5   3  580.93   17.71
   3   5  -3  566.70   16.18
  -3  -5   2  783.03   22.80
   3   5  -2  779.20   20.99
  -3  -5   1   11.72    2.65
   3   5  -1   24.27    2.30
  -3  -5   0  163.40    7.25
   3   5   0  143.87    6.63
  -3  -5  -1  351.35   10.81
   3   5   1  398.63   12.34
  -3  -5  -2  564.68   18.41
   3   5   2  532.11   18.27
  -3  -5  -3  163.33    7.11
   3   5   3  175.05    7.74
  -3  -5  -4  269.75   10.25
   3   5   4  247.02    9.83
  -3  -5  -5    0.91    3.49
   3   5   5    4.32    2.79
  -3  -5  -6  598.78   20.85
   3   5   6  578.14   23.08
  -3  -5  -7   86.90    5.72
   3   5   7   99.45    6.07
  -3  -5  -8  120.02    7.67
   3   5   8  130.62    8.30
  -3  -5  -9   15.13    4.60
   3   5   9   19.60    5.65
  -3  -5 -10  155.59    9.21
   3   5  10  136.27    8.79
  -3  -5 -11  303.57   13.18
   3   5  11  298.76   12.48
  -3  -5 -12   24.90    8.09
   3   5  12   47.35    8.86
  -3  -5 -13   23.85    6.76
   3   5  13   18.41    7.81
  -3  -5 -14   64.72    8.16
   3   5  14   74.27    9.48
  -3  -5 -15   97.22   11.16
   3   5  15  101.61   11.65
  -3  -5 -16   -3.14    8.02
   3   5  16    2.37    9.83
  -3  -5 -17   38.36    9.35
   3   5  17   39.33   10.81
  -3  -5 -18    6.35   11.79
   3   5  18    8.16   14.09
  -3  -5 -19   23.92   11.44
   3   5  19   47.63   13.11
  -3  -5 -20   15.34    8.51
   3   5  20   20.43   10.46
  -3  -5 -21    2.16    8.09
   3   5  21   -1.88   10.53
  -5  -5  22    3.98    5.02
   5   5 -22   -1.95    6.00
  -5  -5  21   -5.37    6.63
   5   5 -21   -0.21    8.37
  -5  -5  20   13.32   12.06
   5   5 -20    5.65   10.25
  -5  -5  19    4.95   11.16
   5   5 -19    3.14    9.35
  -5  -5  18   30.34   10.18
   5   5 -18   38.64   10.04
  -5  -5  17   -1.53   16.95
   5   5 -17    9.41   10.32
  -5  -5  16   20.92   16.74
   5   5 -16   18.20   10.11
  -5  -5  15   13.11   11.44
   5   5 -15   16.04    7.81
  -5  -5  14  166.82   14.58
   5   5 -14  160.19   11.02
  -5  -5  13    7.74    7.53
   5   5 -13   11.72    7.67
  -5  -5  12   22.67    5.79
   5   5 -12    8.72    5.02
  -5  -5  11   44.08    5.86
   5   5 -11   46.45    5.51
  -5  -5  10   27.55    6.76
   5   5 -10   42.54    6.49
  -5  -5   9  307.83   12.83
   5   5  -9  319.20   12.55
  -5  -5   8   13.32    5.16
   5   5  -8   19.46    4.74
  -5  -5   7   27.76    4.60
   5   5  -7   19.95    4.18
  -5  -5   6  201.55   10.18
   5   5  -6  217.10   10.04
  -5  -5   5  455.26   17.92
   5   5  -5  439.43   16.67
  -5  -5   4  206.99    9.35
   5   5  -4  213.68    8.44
  -5  -5   3  339.56   12.62
   5   5  -3  291.79   11.51
  -5  -5   2   15.41    1.81
   5   5  -2   20.50    1.74
  -5  -5   1 1093.51   32.43
   5   5  -1 1055.22   29.71
  -5  -5   0  375.62   13.32
   5   5   0  398.70   12.00
  -5  -5  -1  247.78    9.76
   5   5   1  248.06    8.58
  -5  -5  -2  184.74    7.88
   5   5   2  219.96    8.37
  -5  -5  -3  203.15    8.37
   5   5   3  220.31   11.09
  -5  -5  -4  602.48   20.08
   5   5   4  636.86   20.99
  -5  -5  -5   39.61    4.60
   5   5   5   43.87    4.81
  -5  -5  -6  106.63    6.07
   5   5   6  111.16    6.35
  -5  -5  -7  286.07   12.27
   5   5   7  281.61   12.00
  -5  -5  -8  526.11   20.50
   5   5   8  455.61   17.78
  -5  -5  -9   39.26    4.88
   5   5   9   40.31    5.93
  -5  -5 -10   80.76    6.49
   5   5  10   69.95    6.14
  -5  -5 -11   15.34    5.72
   5   5  11   24.83    6.00
  -5  -5 -12  179.86    9.28
   5   5  12  189.20   10.25
  -5  -5 -13   55.44    7.60
   5   5  13   68.55    7.25
  -5  -5 -14   21.97    9.14
   5   5  14   56.63    8.30
  -5  -5 -15   10.95    8.02
   5   5  15   12.69    7.25
  -5  -5 -16   96.31    9.21
   5   5  16  117.86   10.60
  -5  -5 -17   25.39    8.72
   5   5  17   36.33    9.83
  -5  -5 -18    6.69    9.97
   5   5  18   -0.84   10.25
  -5  -5 -19   11.30    9.62
   5   5  19   12.41   10.74
  -5  -5 -20    6.56    9.41
   5   5  20    0.00   12.55
  -5  -5 -21   17.57    9.00
   5   5  21   12.55    7.18
  -7  -5  22   47.07   10.18
   7   5 -22    2.86   11.79
  -7  -5  21    3.84    9.07
   7   5 -21    2.72    3.42
  -7  -5  20   11.37   18.76
   7   5 -20   10.60   13.18
  -7  -5  19    7.95   13.32
   7   5 -19   -3.77   13.18
  -7  -5  18   53.91   10.46
   7   5 -18   57.19    9.00
  -7  -5  17   19.95   10.04
   7   5 -17   27.27    8.23
  -7  -5  16   68.97   11.02
   7   5 -16   70.72    9.55
  -7  -5  15   52.65    9.55
   7   5 -15   60.88    8.23
  -7  -5  14  119.32    8.72
   7   5 -14  111.30    8.65
  -7  -5  13   65.00    7.74
   7   5 -13   56.70    6.56
  -7  -5  12  163.89    9.55
   7   5 -12  143.87    8.30
  -7  -5  11   24.06   10.67
   7   5 -11   23.85    6.28
  -7  -5  10  254.06   17.85
   7   5 -10  242.13   11.51
  -7  -5   9   18.90    5.30
   7   5  -9   22.32    4.32
  -7  -5   8  278.61   13.46
   7   5  -8  243.53   10.60
  -7  -5   7   56.56    5.16
   7   5  -7   67.02    5.16
  -7  -5   6  112.07    6.49
   7   5  -6   99.87    5.02
  -7  -5   5   22.67    3.14
   7   5  -5   24.06    3.00
  -7  -5   4  118.91    5.65
   7   5  -4  116.88    5.79
  -7  -5  -2   63.11    3.77
   7   5   2   61.30    3.35
  -7  -5  -3  225.75    9.14
   7   5   3  213.89    9.90
  -7  -5  -4   73.16    4.95
   7   5   4   81.80    5.79
  -7  -5  -5  456.93   16.81
   7   5   5  442.98   18.90
  -7  -5  -6  233.14   10.67
   7   5   6  219.26   11.02
  -7  -5  -7  168.70    8.79
   7   5   7  158.80    9.07
  -7  -5  -8   62.77    6.76
   7   5   8   57.53    6.69
  -7  -5  -9   34.52    6.69
   7   5   9   66.25    6.69
  -7  -5 -10  194.99    9.97
   7   5  10  167.23    9.48
  -7  -5 -11    2.16    5.02
   7   5  11    2.30    5.51
  -7  -5 -12   74.83    7.18
   7   5  12   80.41    7.88
  -7  -5 -13    9.35    7.04
   7   5  13    7.04    7.46
  -7  -5 -14   69.67    8.79
   7   5  14   69.18    9.28
  -7  -5 -15    1.05    6.83
   7   5  15   -1.26    7.95
  -7  -5 -16   10.18    7.46
   7   5  16   -3.84    9.97
  -7  -5 -17    5.79    9.69
   7   5  17    4.39   10.95
  -7  -5 -18   42.96   13.18
   7   5  18   38.98   13.81
  -7  -5 -19    4.60   10.25
   7   5  19    3.21   10.25
  -7  -5 -20   -0.91    9.28
   7   5  20   -4.25    8.37
  -7  -5 -21    1.46    6.63
   7   5  21   -1.67    4.04
   9   5 -22    6.07   15.83
  -9  -5  21    1.39    7.04
   9   5 -21   34.87   15.76
  -9  -5  20    0.70    7.53
   9   5 -20    1.26    7.46
  -9  -5  19   -4.32   11.16
   9   5 -19    3.77   10.25
  -9  -5  18    9.14   11.72
   9   5 -18    5.30   10.32
  -9  -5  17   50.21   12.20
   9   5 -17   36.68   10.25
  -9  -5  16   14.58   10.60
   9   5 -16   12.06    8.51
  -9  -5  15    6.69    9.55
   9   5 -15   16.95    8.37
  -9  -5  14   19.18    8.93
   9   5 -14   20.15    7.74
  -9  -5  13  152.10   12.48
   9   5 -13  175.12   10.25
  -9  -5  12   95.82   10.74
   9   5 -12  107.89    7.81
  -9  -5  11    1.05    7.74
   9   5 -11    7.04    5.16
  -9  -5  10  118.98    8.30
   9   5 -10  116.26    6.56
  -9  -5   9   50.63    5.16
   9   5  -9   40.66    5.58
  -9  -5   8  335.17   14.44
   9   5  -8  290.81   11.79
  -9  -5   7   65.35    5.65
   9   5  -7   61.16    5.09
  -9  -5   6   49.93    5.02
   9   5  -6   51.40    3.42
  -9  -5   5   44.01    3.35
   9   5  -5   62.42    3.21
   9   5   2   19.53    2.16
  -9  -5  -3  268.64   10.53
   9   5   3  230.98    9.69
  -9  -5  -4    7.11    2.72
   9   5   4    6.76    3.14
  -9  -5  -5  444.52   18.69
   9   5   5  466.83   17.64
  -9  -5  -6   79.78    5.93
   9   5   6   87.03    6.21
  -9  -5  -7  149.38    7.46
   9   5   7  135.43    6.69
  -9  -5  -8    8.86    5.51
   9   5   8   13.39    4.74
  -9  -5  -9  102.38    9.14
   9   5   9  109.00    8.79
  -9  -5 -10  151.19   11.65
   9   5  10  146.59   11.09
  -9  -5 -11   77.06    8.72
   9   5  11   98.82   10.39
  -9  -5 -12   42.68    9.07
   9   5  12   44.77    9.62
  -9  -5 -13   25.18    7.67
   9   5  13   32.50    8.51
  -9  -5 -14   34.73    8.23
   9   5  14   37.03    9.35
  -9  -5 -15    9.62    8.93
   9   5  15    9.14    8.37
  -9  -5 -16   17.02    7.74
   9   5  16   25.18    8.51
  -9  -5 -17   13.67   10.53
   9   5  17    1.05   10.60
  -9  -5 -18    9.97   10.74
   9   5  18    6.63   10.60
  -9  -5 -19   15.55   10.74
   9   5  19    7.95    9.28
  -9  -5 -20   -5.02   10.60
   9   5  20    0.21   13.60
  -9  -5 -21   -0.63    6.90
 -11  -5  22    4.81    5.51
  11   5 -22   -1.67    8.93
 -11  -5  21   17.37    5.86
  11   5 -21    1.26    9.83
 -11  -5  20    3.14   11.65
  11   5 -20   -0.84    6.83
 -11  -5  19   10.81   15.69
  11   5 -19   20.92   10.39
 -11  -5  18   -0.84   15.13
  11   5 -18    2.30   11.93
 -11  -5  17    2.23   12.62
  11   5 -17    3.35   11.44
 -11  -5  16    0.35   11.16
  11   5 -16   14.09    9.21
 -11  -5  15   90.59   10.95
  11   5 -15   66.11    9.55
 -11  -5  14   15.90    9.00
  11   5 -14    8.79    7.46
 -11  -5  13   39.40    8.23
  11   5 -13   18.27    7.04
 -11  -5  12   35.08    7.46
  11   5 -12   49.17    6.56
 -11  -5  11   88.99    6.97
  11   5 -11   81.80    6.35
 -11  -5  10  439.71   17.30
  11   5 -10  430.64   17.92
 -11  -5   9   41.77    6.14
  11   5  -9   50.77    5.79
 -11  -5   8  121.83    7.32
  11   5  -8  118.77    7.18
 -11  -5   7   75.88    5.65
  11   5  -7   88.08    5.86
 -11  -5   6  338.37   11.51
  11   5  -6  274.84   10.04
 -11  -5  -3  392.07   14.23
  11   5   3  430.43   15.13
 -11  -5  -4    6.21    2.65
  11   5   4    6.90    3.42
 -11  -5  -5   70.30    5.44
  11   5   5   67.16    5.72
 -11  -5  -6  200.08    9.41
  11   5   6  212.29   10.60
 -11  -5  -7  110.26    6.90
  11   5   7  107.40    7.11
 -11  -5  -8   22.11    6.35
  11   5   8   20.22    4.74
 -11  -5  -9   50.70    7.60
  11   5   9   46.73    6.83
 -11  -5 -10    2.30    7.74
  11   5  10   -4.04    6.07
 -11  -5 -11  154.96    9.69
  11   5  11  180.69    9.69
 -11  -5 -12   19.11    6.69
  11   5  12   16.95    6.83
 -11  -5 -13   46.45    7.39
  11   5  13   59.14    8.30
 -11  -5 -14   13.67    7.74
  11   5  14   15.27    8.16
 -11  -5 -15   40.87    8.09
  11   5  15   51.26    9.55
 -11  -5 -16    9.14    9.90
  11   5  16   10.39   13.67
 -11  -5 -17    4.67   14.16
  11   5  17   -3.35   14.65
 -11  -5 -18   15.55   14.16
  11   5  18   -2.09    8.51
 -11  -5 -19    1.19   10.53
  11   5  19   -3.00    9.28
 -11  -5 -20   19.67    6.56
  11   5  20    2.79    6.14
 -13  -5  21    0.35    6.28
  13   5 -21   -0.70    8.09
 -13  -5  20   19.67    9.97
  13   5 -20    0.49    6.14
 -13  -5  19   21.48   15.34
  13   5 -19    4.81    8.09
 -13  -5  18   44.42   13.25
  13   5 -18   27.41    7.95
 -13  -5  17   62.28   12.41
  13   5 -17   42.61    8.30
 -13  -5  16   18.06   13.32
  13   5 -16   11.02    8.58
 -13  -5  15   12.76   10.74
  13   5 -15   12.69    9.48
 -13  -5  14   35.85   11.51
  13   5 -14   27.20   10.11
 -13  -5  13   85.01   11.58
  13   5 -13   81.87   11.09
 -13  -5  12   50.70    9.62
  13   5 -12   31.17    8.30
 -13  -5  11  153.57   10.60
  13   5 -11  145.75    9.83
 -13  -5  10   33.13    7.46
  13   5 -10   33.34    5.30
 -13  -5   9  236.83   12.20
  13   5  -9  228.05   10.11
 -13  -5   8  147.71    7.81
  13   5  -8  148.75    8.23
 -13  -5   7   36.82    4.46
  13   5  -7   24.34    3.84
 -13  -5   6   34.10    4.88
  13   5  -6   37.45    2.65
 -13  -5  -3   19.60    2.79
  13   5   3   39.61    3.21
 -13  -5  -4  326.03   12.90
  13   5   4  266.33   11.93
 -13  -5  -5   12.27    4.18
  13   5   5   20.36    4.39
 -13  -5  -6   68.14    6.07
  13   5   6   96.52    7.81
 -13  -5  -7   -0.14    4.81
  13   5   7    0.07    5.86
 -13  -5  -8   35.57    5.16
  13   5   8   38.71    5.23
 -13  -5  -9   47.35    7.11
  13   5   9   48.12    7.11
 -13  -5 -10    5.72    5.79
  13   5  10    5.16    6.07
 -13  -5 -11   -0.28    6.21
  13   5  11    4.11    8.44
 -13  -5 -12    5.09    8.16
  13   5  12   15.62    9.62
 -13  -5 -13   49.86   11.09
  13   5  13   42.68   16.04
 -13  -5 -14    5.93   10.67
  13   5  14    6.21   14.99
 -13  -5 -15    3.84   11.86
  13   5  15   11.09   11.58
 -13  -5 -16    4.60   11.51
  13   5  16    4.25   12.20
 -13  -5 -17   -7.95   12.34
  13   5  17   11.58   11.93
 -13  -5 -18    5.23   10.81
  13   5  18   -3.63    9.21
 -13  -5 -19    0.35    4.81
  13   5  19    0.49    8.65
 -13  -5 -20    1.67    6.42
  13   5  20   -1.26    5.23
 -15  -5  20   -0.49    7.74
 -15  -5  19    1.19    6.42
  15   5 -19   -1.33    4.74
 -15  -5  18    7.81    9.76
  15   5 -18    2.44    5.51
 -15  -5  17    7.88   14.51
  15   5 -17    4.60   11.51
 -15  -5  16   15.97   13.53
  15   5 -16   27.76   12.76
 -15  -5  15   18.06   12.55
  15   5 -15   18.41   10.11
 -15  -5  14   56.28    9.14
  15   5 -14   45.40    9.21
 -15  -5  13   38.57    9.41
  15   5 -13   30.89    8.23
 -15  -5  12    8.58    8.02
  15   5 -12   11.86    6.28
 -15  -5  11   51.75    9.41
  15   5 -11   55.65    6.76
 -15  -5  10   16.81    7.25
  15   5 -10   10.88    5.51
 -15  -5   9   67.58    6.69
  15   5  -9   57.88    6.21
 -15  -5   8    8.58    4.88
  15   5  -8    5.09    4.32
 -15  -5   7   78.88    5.23
  15   5  -7   59.63    4.81
 -15  -5  -3   10.32    3.07
  15   5   3   11.44    2.86
 -15  -5  -4  129.44    7.67
  15   5   4  158.17    8.23
 -15  -5  -5    2.16    4.53
  15   5   5   -2.72    4.46
 -15  -5  -6  106.49    7.74
  15   5   6  104.26    8.58
 -15  -5  -7   10.39    6.56
  15   5   7   14.16    6.49
 -15  -5  -8   16.32    5.93
  15   5   8   19.46    6.35
 -15  -5  -9   53.07    7.25
  15   5   9   60.67    9.48
 -15  -5 -10   55.93    9.76
  15   5  10   64.30    9.14
 -15  -5 -11   36.40    9.83
  15   5  11   43.87    9.14
 -15  -5 -12   12.00    7.32
  15   5  12   13.46    8.16
 -15  -5 -13   28.45    7.88
  15   5  13   21.90    8.93
 -15  -5 -14    6.42    8.86
  15   5  14   -2.79    9.07
 -15  -5 -15   33.20   11.93
  15   5  15   17.37   11.37
 -15  -5 -16    3.63   15.41
  15   5  16    5.30    8.65
 -15  -5 -17    5.37   11.09
  15   5  17    4.46    5.02
 -15  -5 -18   -0.14    5.09
  15   5  18   -1.67   10.25
 -15  -5 -19   -0.56    4.60
  15   5  19   -2.23    6.83
 -17  -5  19    1.67    7.60
 -17  -5  18   11.02   20.71
  17   5 -18   -4.25    9.90
 -17  -5  17   -1.39    9.97
  17   5 -17    5.09    6.63
 -17  -5  16   25.32   10.74
  17   5 -16   52.37    8.37
 -17  -5  15   -0.49    8.65
  17   5 -15    7.25    7.95
 -17  -5  14   23.92   12.34
  17   5 -14   10.88    7.95
 -17  -5  13   16.39   11.23
  17   5 -13    5.93   10.95
 -17  -5  12   23.43   10.88
  17   5 -12   31.31    9.35
 -17  -5  11   39.96    9.28
  17   5 -11   52.79    9.14
 -17  -5  10   12.76    7.60
  17   5 -10   14.09    7.46
 -17  -5   9    2.93    6.69
  17   5  -9    4.81    6.00
 -17  -5   8   66.74    6.97
  17   5  -8   56.35    5.72
 -17  -5   7   34.80    5.09
  17   5  -7   45.68    4.53
 -17  -5  -3   29.36    3.70
  17   5   3   36.12    3.98
 -17  -5  -4   59.14    6.14
  17   5   4   73.16    6.00
 -17  -5  -5   67.79    7.04
  17   5   5   55.65    6.63
 -17  -5  -6   54.33    7.11
  17   5   6   43.59    5.86
 -17  -5  -7   20.15    7.60
  17   5   7    8.65    6.14
 -17  -5  -8   64.93    9.00
  17   5   8   46.31    7.81
 -17  -5  -9    5.72    6.49
  17   5   9    3.00    6.63
 -17  -5 -10  102.31   10.11
  17   5  10   85.64   11.93
 -17  -5 -11    6.49   10.39
  17   5  11    1.46    9.97
 -17  -5 -12   19.74   11.93
  17   5  12   16.18   12.83
 -17  -5 -13   -3.28   12.69
  17   5  13   -6.49    8.93
 -17  -5 -14   30.69    9.14
  17   5  14   18.62    8.16
 -17  -5 -15   25.04    9.83
  17   5  15    0.28    5.86
 -17  -5 -16    1.67    9.62
  17   5  16   -4.46    5.30
 -17  -5 -17   18.62    6.42
  17   5  17   -5.58    7.11
 -17  -5 -18   -0.91    9.21
  17   5  18   -6.07    7.39
  17   5  19   -3.77    7.04
 -19  -5  17    4.18   13.18
  19   5 -17    2.09   11.44
 -19  -5  16    3.07   13.81
  19   5 -16    1.39    5.86
 -19  -5  15    5.37   13.74
  19   5 -15    4.11    7.11
 -19  -5  14   12.83   12.76
  19   5 -14   13.39   12.13
 -19  -5  13    6.49   13.04
  19   5 -13    2.58   11.23
 -19  -5  12   10.04   12.34
  19   5 -12   21.76   11.58
 -19  -5  11   -8.37    9.55
  19   5 -11   10.67    9.55
 -19  -5  10   75.74   10.11
  19   5 -10   74.06    9.00
 -19  -5   9   17.43    7.81
  19   5  -9   28.04    6.35
 -19  -5   8   17.50    6.49
  19   5  -8    3.35    5.16
 -19  -5   7    3.91    4.04
  19   5  -7    7.11    3.42
 -19  -5  -2    3.42    3.00
  19   5   2    0.98    2.30
 -19  -5  -3   69.67    5.72
  19   5   3   61.16    5.30
 -19  -5  -4   16.46    5.79
  19   5   4   19.88    5.51
 -19  -5  -5   16.81    7.25
  19   5   5   24.69    6.69
 -19  -5  -6    1.19    7.04
  19   5   6    2.02    7.53
 -19  -5  -7   18.27    8.72
  19   5   7   16.18    8.79
 -19  -5  -8  118.70   12.20
  19   5   8   93.38   12.20
 -19  -5  -9   12.48    9.62
  19   5   9    4.95   11.23
 -19  -5 -10   10.18    8.58
  19   5  10    7.46    7.67
 -19  -5 -11    3.91    9.21
  19   5  11    4.25    9.83
 -19  -5 -12   48.61    8.65
  19   5  12   46.52    9.21
 -19  -5 -13    0.28    7.67
  19   5  13    0.98    8.37
 -19  -5 -14    5.65   12.20
  19   5  14    3.49    7.74
 -19  -5 -15   -4.88    9.41
  19   5  15   -1.12    4.95
 -19  -5 -16    4.25    6.35
  19   5  16   -0.84    6.90
 -19  -5 -17    2.23   13.39
  19   5  17    0.14    6.63
  19   5  18   -0.63    8.02
 -21  -5  15    8.30   18.13
  21   5 -15    4.53    8.30
 -21  -5  14    5.93   12.20
  21   5 -14    5.09   10.04
 -21  -5  13    0.56   10.67
  21   5 -13   -5.30    8.86
 -21  -5  12   24.41   14.02
  21   5 -12   28.10    9.97
 -21  -5  11   -2.65   12.97
  21   5 -11   -3.70   10.46
 -21  -5  10   13.67    8.02
  21   5 -10   -2.51    8.51
 -21  -5   9   10.25    7.04
  21   5  -9   11.58    7.11
 -21  -5   8   31.03    6.42
  21   5  -8   37.10    6.97
 -21  -5   7   -1.39    3.98
 -21  -5  -2   -0.63    3.70
  21   5   2    1.46    6.28
 -21  -5  -3   13.39    4.39
  21   5   3    8.44    8.51
 -21  -5  -4    3.00    5.58
  21   5   4   -0.07    5.93
 -21  -5  -5   22.32    7.88
  21   5   5   29.64    7.81
 -21  -5  -6    2.72    8.44
  21   5   6    7.32    6.97
 -21  -5  -7    3.77    7.25
  21   5   7    1.26    7.81
 -21  -5  -8   25.18    8.09
  21   5   8   29.92   10.88
 -21  -5  -9   19.32   11.51
  21   5   9   29.92   13.53
 -21  -5 -10   23.57   12.97
  21   5  10   49.31   15.06
 -21  -5 -11    4.81   10.81
  21   5  11   10.46    9.97
 -21  -5 -12    8.16    8.09
  21   5  12    4.74   10.39
 -21  -5 -13    2.93    9.41
  21   5  13    6.35   12.90
 -21  -5 -14    5.16    8.23
 -21  -5 -15   32.15    8.51
 -21  -5 -16    7.04    5.65
  21   5  16    3.21   10.67
 -23  -5  12   34.31   12.13
  23   5 -12    4.53    7.67
 -23  -5  11   -1.12   17.43
  23   5 -11    7.88    4.60
 -23  -5  10    6.90    8.72
  23   5 -10   -1.95   11.30
 -23  -5   9    2.30    6.90
  23   5  -9    6.63    7.88
 -23  -5   8    8.37    5.65
 -23  -5  -2   -0.77    4.11
  23   5   2   -2.72    6.56
 -23  -5  -3   10.60    5.44
  23   5   3    3.35   10.04
 -23  -5  -4   15.27    6.63
  23   5   4    5.58   14.44
 -23  -5  -5    4.32    8.23
  23   5   5   -0.98    7.11
 -23  -5  -6   15.83    8.37
  23   5   6    8.51    9.69
 -23  -5  -7    8.58    9.48
  23   5   7   21.13    8.93
 -23  -5  -8    3.98    8.93
  23   5   8    3.42   12.20
 -23  -5  -9   17.30    9.97
  23   5   9   24.83   11.79
 -23  -5 -10    5.37    9.07
  23   5  10    1.33   12.41
 -23  -5 -11    9.07    9.62
  23   5  11   14.23   12.20
 -23  -5 -12   34.38    8.16
  23   5  12   -2.86    6.42
 -23  -5 -13   -0.28    4.18
 -23  -5 -14    1.81    9.69
 -25  -5  -2   14.37    4.60
  25   5   2   15.76    7.25
 -25  -5  -3   -1.81    6.07
  25   5   3   16.11   10.11
 -25  -5  -4    7.60    7.53
 -25  -5  -5   -1.39    5.72
 -25  -5  -6    1.19    7.74
  25   5   6    0.63   10.39
 -25  -5  -7   15.90   13.88
  25   5   7   22.53    9.90
 -25  -5  -8   18.76    8.37
  25   5   8   12.20   15.76
 -25  -5  -9    0.49    6.35
  25   5   9   -3.63    7.25
 -25  -5 -10    1.67    6.63
  25   5  10   -1.74   12.13
  27   5   3   15.62    7.39
 -26   6  -2   52.86   10.53
  26  -6   1    4.11    8.86
  24  -6   7   29.36   14.02
 -24   6  -7   47.21   14.30
  24  -6   6   20.02   12.69
 -24   6  -6   16.39   11.72
  24  -6   5   10.88   12.41
 -24   6  -5   26.64   11.79
  24  -6   4    5.37   16.18
 -24   6  -4    2.86   12.69
  24  -6   3   47.21   10.39
 -24   6  -3   34.59   10.18
  24  -6  -4   75.25   10.11
 -24   6   4   65.21   12.13
  24  -6  -5   11.51    9.55
 -24   6   5   11.44   13.74
  24  -6  -6   93.66   13.11
 -24   6   6  100.70   14.85
  24  -6  -7   30.13   13.53
 -24   6   7   16.18   13.95
  24  -6  -8   16.81   10.60
 -24   6   8   22.60   12.55
  24  -6  -9   26.08   20.71
 -24   6   9    8.93   26.15
  22  -6  10   -3.91   10.95
 -22   6 -10   17.64   12.55
  22  -6   9   23.71   11.02
 -22   6  -9    2.79   10.11
  22  -6   8   -1.74   12.69
 -22   6  -8   -0.63   10.60
  22  -6   7   47.70   11.79
 -22   6  -7   76.09   12.20
  22  -6   6   19.81   13.39
 -22   6  -6    9.41   16.04
  22  -6   5   29.71   13.18
 -22   6  -5   29.57   10.67
  22  -6   4   24.83   12.55
 -22   6  -4   15.41   10.95
  22  -6   3   47.07   11.16
 -22   6  -3   47.70    9.62
  22  -6   2    0.70   14.02
 -22   6  -2    5.02   12.00
 -22   6   3   37.87   15.06
  22  -6  -4   56.49   12.48
 -22   6   4   59.21   15.76
  22  -6  -5   10.88    9.07
 -22   6   5   26.29   10.18
  22  -6  -6   45.82    9.41
 -22   6   6   43.45   10.32
  22  -6  -7   14.65   12.83
 -22   6   7   12.55   16.04
  22  -6  -8    5.58    9.07
 -22   6   8   13.04   12.13
  22  -6  -9    5.72   11.16
 -22   6   9   25.87   14.58
  22  -6 -10   19.88   13.39
 -22   6  10   18.76   14.92
  22  -6 -11   10.18    8.65
 -22   6  11   14.37    9.55
  20  -6  12    0.98    8.30
 -20   6 -12   18.20   13.04
  20  -6  11  -13.88   11.72
 -20   6 -11    0.35   14.37
  20  -6  10    9.35   10.67
 -20   6 -10   27.69   10.74
  20  -6   9    6.83   11.65
 -20   6  -9   27.06    9.35
  20  -6   8   30.13   12.97
 -20   6  -8   41.49    9.41
  20  -6   7   30.34   14.16
 -20   6  -7   17.85   20.02
  20  -6   6   26.99   19.60
 -20   6  -4   86.55   12.90
  20  -6   3   36.06   13.95
 -20   6  -3   65.00   18.06
  20  -6   2    1.67   12.06
  20  -6  -3  100.63   12.90
 -20   6   3  115.00   13.04
  20  -6  -4   90.73   11.30
 -20   6   4  106.49   12.13
  20  -6  -5   84.31    8.58
 -20   6   5   79.57    8.93
  20  -6  -6   34.66   11.02
 -20   6   6   14.65    9.97
  20  -6  -7    9.90    8.58
 -20   6   7    1.05   10.39
  20  -6  -8   37.24   10.39
 -20   6   8   47.98   11.93
  20  -6  -9   -1.60    9.97
 -20   6   9    0.49   11.79
  20  -6 -10   37.38   12.34
 -20   6  10   36.89   11.30
  20  -6 -11   21.27   12.13
 -20   6  11   29.92   14.09
  20  -6 -12   47.77   11.16
 -20   6  12   46.59   14.65
  20  -6 -13    6.42   10.04
 -20   6  13    1.95   12.06
  18  -6  14   -0.14   10.39
 -18   6 -14   19.25   12.83
  18  -6  13    3.56   13.25
 -18   6 -13   15.20   13.25
  18  -6  12   14.37   11.51
 -18   6 -12   37.03   11.02
  18  -6  11    2.72   15.48
 -18   6 -11    0.07   14.37
  18  -6  10   13.18   12.20
 -18   6 -10   17.43   10.11
  18  -6   9    2.23   10.04
 -18   6  -9    8.58    7.67
  18  -6   8   28.87   13.53
 -18   6  -8   14.92   17.09
  18  -6   7   17.57    8.58
 -18   6  -7   29.71    8.37
  18  -6   6   27.90    9.41
 -18   6  -6   29.08    8.72
  18  -6   5   20.22    9.28
 -18   6  -5   25.18    8.09
  18  -6   4  124.00   10.88
 -18   6  -4  121.76    9.35
  18  -6   3   62.28    8.30
 -18   6  -3   58.79    7.60
 -18   6   2   20.85    6.28
  18  -6  -3   88.01    8.86
 -18   6   3  136.55   10.95
  18  -6  -4   15.34    6.42
 -18   6   4    6.42   13.67
  18  -6  -5  116.60   12.97
 -18   6   7   51.33   16.11
  18  -6  -8   14.44   12.27
 -18   6   8   14.99   12.69
  18  -6  -9   26.29   17.99
 -18   6   9   39.12   13.46
  18  -6 -10   44.70    9.00
 -18   6  10   46.80   10.53
  18  -6 -11    5.65   11.02
 -18   6  11    4.32   10.53
  18  -6 -12   14.09   14.44
 -18   6  12  -10.25   16.25
  18  -6 -13    7.25   10.18
 -18   6  13    6.83   11.23
  18  -6 -14   10.39   12.20
 -18   6  14   13.67   14.51
  18  -6 -15   -7.25   11.30
 -18   6  15    0.84   18.48
  16  -6  15   11.65   10.18
 -16   6 -15   18.06    7.88
  16  -6  14   37.59   11.44
 -16   6 -14   29.08   10.32
  16  -6  13   13.67   14.02
 -16   6 -13    2.72   11.44
  16  -6  12    1.53   13.25
 -16   6 -12    7.60   11.02
  16  -6  11    6.42   12.27
 -16   6 -11    5.79   11.23
  16  -6  10   57.26    9.90
 -16   6 -10   48.33    9.07
  16  -6   9    3.70    9.83
 -16   6  -9    9.83    7.81
  16  -6   8   26.99   10.11
 -16   6  -8   51.96   11.58
  16  -6   7   36.26    8.79
 -16   6  -7   47.91    8.37
  16  -6   6  104.96    8.86
 -16   6  -6   85.08    7.67
  16  -6   5    0.14    9.21
 -16   6  -5   14.85    8.58
  16  -6   4  112.77    8.65
 -16   6  -4  120.65    8.09
  16  -6   3   12.48    7.04
 -16   6  -3   18.34    6.76
  16  -6   2  236.69   16.04
 -16   6  -2  229.93   14.65
 -16   6   0   26.71    7.81
 -16   6   3  132.64   11.72
  16  -6  -4    5.23    5.16
 -16   6   4    9.07    6.83
  16  -6  -5   94.36    7.18
 -16   6   5  101.75    8.02
  16  -6  -6   41.63    6.90
 -16   6   6   54.40    7.11
  16  -6  -7   49.03    9.00
 -16   6   7   45.54   10.04
  16  -6  -8   47.98    6.90
 -16   6   8   47.91    8.02
  16  -6  -9   30.62    7.81
 -16   6   9   51.61    8.65
  16  -6 -10   18.69    8.79
 -16   6  10   31.17   12.55
  16  -6 -11   -6.28   10.74
 -16   6  11  115.14   11.93
  16  -6 -12    0.14   11.72
 -16   6  12   10.95   12.48
  16  -6 -13    2.02   11.44
 -16   6  13   18.41   12.34
  16  -6 -14   46.38   10.11
 -16   6  14   54.54   11.37
  16  -6 -15   31.52   10.39
 -16   6  15   24.69   14.09
  16  -6 -16   15.48   11.23
 -16   6  16   13.11   19.46
  14  -6  17    0.63   18.90
 -14   6 -17    3.42    9.83
  14  -6  16   -3.98   13.88
 -14   6 -16    6.21   10.67
  14  -6  15   46.03   10.88
 -14   6 -15   33.96    9.21
  14  -6  14    2.51   16.81
 -14   6 -14   23.01   14.09
  14  -6  13   11.58   11.23
 -14   6 -13    6.56    9.48
  14  -6  12   92.26   10.67
 -14   6 -12   90.80   10.18
  14  -6  11   34.17   11.37
 -14   6 -11   37.17   11.86
  14  -6  10   33.41    9.55
 -14   6 -10   18.41    9.28
  14  -6   9   63.18    8.65
 -14   6  -9   67.09    6.56
  14  -6   8   29.36   10.53
 -14   6  -8   29.99   14.37
  14  -6   7   16.25    6.83
 -14   6  -7   12.48    5.93
  14  -6   6   42.89    8.02
 -14   6  -6   45.33    7.25
  14  -6   5  120.93   10.25
 -14   6  -5  141.50   10.53
  14  -6   4  107.89    9.97
 -14   6  -4  121.49    8.93
  14  -6   3   34.17    6.14
 -14   6  -3   38.57    5.30
  14  -6   2  217.94   15.20
 -14   6  -2  225.82   14.71
  14  -6  -1  264.45   18.13
 -14   6   1  302.88   17.23
  14  -6  -2  151.47   11.58
 -14   6   2  165.77    8.58
  14  -6  -3   97.70   13.11
 -14   6   3  105.45    9.97
  14  -6  -4  490.62   16.67
 -14   6   4  451.56   15.13
  14  -6  -5   58.23    5.93
 -14   6   5   45.40    6.49
  14  -6  -6   60.74    6.63
 -14   6   6   44.91    7.32
  14  -6  -7  135.78    9.48
 -14   6   7  157.61   10.81
  14  -6  -8   67.37    8.02
 -14   6   8   63.32    8.93
  14  -6  -9   92.82    7.95
 -14   6   9  105.79    8.65
  14  -6 -10   49.31   10.25
 -14   6  10   53.00    8.86
  14  -6 -11  146.24   11.02
 -14   6  11  174.98   12.06
  14  -6 -12    0.84    7.46
 -14   6  12   -0.56    8.30
  14  -6 -13   40.66   12.27
 -14   6  13   58.93   11.79
  14  -6 -14   17.09   10.74
 -14   6  14   12.55   12.06
  14  -6 -15   34.38   11.65
 -14   6  15   58.23   11.51
  14  -6 -16   10.81   10.04
 -14   6  16    0.56   10.88
  14  -6 -17   37.10   10.81
 -14   6  17   20.29   10.32
  12  -6  18   -3.84   18.48
 -12   6 -18   37.87   10.81
  12  -6  17   13.67   13.74
 -12   6 -17    4.53   11.93
  12  -6  16   16.46   12.55
 -12   6 -16   13.60    9.90
  12  -6  15   29.71   11.93
 -12   6 -15   26.43    8.79
  12  -6  14   14.23    9.90
 -12   6 -14   -1.46    8.44
  12  -6  13   15.55    9.62
 -12   6 -13   18.34    8.86
  12  -6  12    0.84   12.20
 -12   6 -12   13.88   11.16
  12  -6  11   11.93    9.55
 -12   6 -11   10.46    7.60
  12  -6  10   15.13    7.67
 -12   6 -10   11.44    6.69
  12  -6   9   78.25   11.30
 -12   6  -9   67.86   10.53
  12  -6   8   27.83    7.88
 -12   6  -8   34.66    5.58
  12  -6   7   58.09    8.09
 -12   6  -7   73.92    8.23
  12  -6   6   79.78    7.81
 -12   6  -6   93.03    7.67
  12  -6   5  171.42   12.00
 -12   6  -5  167.10   10.81
  12  -6   4  111.51    9.28
 -12   6  -4  131.32    8.16
  12  -6   3  149.17    7.88
 -12   6  -3  144.29    8.02
  12  -6   2  124.69   10.74
 -12   6  -2  114.30    9.21
  12  -6   1    0.14    6.49
 -12   6  -1    4.46    5.51
  12  -6  -1   60.88    7.95
 -12   6   1   58.93    7.60
 -12   6   2  125.39    9.97
  12  -6  -3   35.36    5.02
 -12   6   3   30.48    5.79
  12  -6  -4  157.40    8.16
 -12   6   4  161.45    9.35
  12  -6  -5    0.84    5.09
 -12   6   5    1.60    5.51
  12  -6  -6  143.52    8.79
 -12   6   6  133.69    8.09
  12  -6  -7   71.83    7.53
 -12   6   7   66.46    8.02
  12  -6  -8  107.47    8.37
 -12   6   8   94.22    9.83
  12  -6  -9   92.33    8.65
 -12   6   9   94.64    9.35
  12  -6 -10   20.08    6.56
 -12   6  10   19.11    6.83
  12  -6 -11   78.74   10.74
 -12   6  11   75.53   11.09
  12  -6 -12    6.97    7.39
 -12   6  12    7.04    9.07
  12  -6 -13  143.31    9.97
 -12   6  13  163.47   11.86
  12  -6 -14    4.25    9.28
 -12   6  14    3.84   10.39
  12  -6 -15   36.89   10.53
 -12   6  15   26.36   12.20
  12  -6 -16   -3.35   13.46
 -12   6  16    6.21   15.41
  12  -6 -17   12.97    9.14
 -12   6  17   -2.51   11.37
  12  -6 -18   -3.56    9.35
 -12   6  18   -4.11    7.95
  10  -6  18    5.79   10.46
 -10   6 -18    5.58    7.74
  10  -6  17    2.93   12.34
 -10   6 -17   14.09    9.21
  10  -6  16    1.12   11.30
 -10   6 -16    0.91    9.21
  10  -6  15    9.35   12.27
 -10   6 -15   10.53   10.11
  10  -6  14   16.67   10.67
 -10   6 -14   12.83    9.28
  10  -6  13   11.09   11.93
 -10   6 -13    6.42   10.81
  10  -6  12   35.36    8.93
 -10   6 -12   25.66    7.88
  10  -6  11   69.32    9.07
 -10   6 -11   77.76    8.30
  10  -6  10   12.69   10.11
 -10   6 -10    9.48    9.14
  10  -6   9   44.49    7.95
 -10   6  -9   58.58    7.25
  10  -6   8   47.07    7.74
 -10   6  -8   55.51    5.79
  10  -6   7  156.98    9.76
 -10   6  -7  160.12    9.48
  10  -6   6    5.44    6.00
 -10   6  -6   12.20    6.76
  10  -6   5  298.14   14.65
 -10   6  -5  329.38   15.55
  10  -6   4  101.19    8.09
 -10   6  -4  127.83    8.09
  10  -6   3  178.74    9.62
 -10   6  -3  202.94    9.07
  10  -6   2  119.04    9.76
 -10   6  -2  102.10    8.30
  10  -6   1   40.24    6.56
 -10   6  -1   35.36    6.21
  10  -6   0  167.03    7.53
 -10   6   0  165.63    7.88
  10  -6  -1  163.40    8.02
 -10   6   1  139.55    7.04
  10  -6  -2  301.83   12.06
 -10   6   2  336.21   12.20
  10  -6  -3   90.03    6.00
 -10   6   3  108.93    6.90
  10  -6  -4  132.43    8.51
 -10   6   4  151.68    8.72
  10  -6  -5   29.99    5.65
 -10   6   5   30.34    5.72
  10  -6  -6  158.38    8.79
 -10   6   6  165.35   10.53
  10  -6  -7   90.94    6.90
 -10   6   7   82.29    7.04
  10  -6  -8  149.66    8.79
 -10   6   8  162.84    9.55
  10  -6  -9  148.61    9.83
 -10   6   9  136.34    9.14
  10  -6 -10  283.42   13.53
 -10   6  10  258.94   12.90
  10  -6 -11   84.24    8.02
 -10   6  11   65.97    7.95
  10  -6 -12   97.84   11.09
 -10   6  12   78.11   11.16
  10  -6 -13   52.44    9.55
 -10   6  13   50.77    9.90
  10  -6 -14   36.47    8.23
 -10   6  14   39.61    8.86
  10  -6 -15   28.94    9.21
 -10   6  15   37.80   11.09
  10  -6 -16    0.49    8.79
 -10   6  16    2.72   10.32
  10  -6 -17   16.88   13.46
 -10   6  17   41.08   14.78
  10  -6 -18    2.58    9.97
 -10   6  18   13.88   13.60
  10  -6 -19   10.67   17.23
 -10   6  19   -1.26   14.37
   8  -6  19    5.09   10.25
  -8   6 -19    0.28    7.74
   8  -6  18   54.61   11.58
  -8   6 -18   17.30    8.58
   8  -6  17   -1.88   11.30
  -8   6 -17    1.81   10.88
   8  -6  16   20.15   14.85
  -8   6 -16   27.06   12.34
   8  -6  15   47.91   10.81
  -8   6 -15   37.87   10.25
   8  -6  14   47.28   10.74
  -8   6 -14   67.16   10.32
   8  -6  13   33.34    8.65
  -8   6 -13   30.27    8.02
   8  -6  12   88.78    8.72
  -8   6 -12  101.33    9.83
   8  -6  11   24.13   10.32
  -8   6 -11   22.39    9.48
   8  -6  10  155.45   10.25
  -8   6 -10  141.92    9.21
   8  -6   9  180.83   11.23
  -8   6  -9  172.33   11.23
   8  -6   8   45.47    6.83
  -8   6  -8   48.61    5.79
   8  -6   7  170.37   12.55
  -8   6  -7  190.46   16.04
   8  -6   6   61.02    7.18
  -8   6  -6   66.25    6.56
   8  -6   5  326.80   13.67
  -8   6  -5  390.75   13.74
   8  -6   4    1.95    5.09
  -8   6  -4    0.49    4.32
   8  -6   3  282.93   11.30
  -8   6  -3  344.30   12.48
   8  -6   2   63.53    7.39
  -8   6  -2   70.72    5.16
   8  -6   1  129.51    6.69
  -8   6  -1  109.56    7.81
   8  -6   0  269.68   10.11
  -8   6   0  271.63   10.60
   8  -6  -1  601.85   18.13
  -8   6   1  656.59   20.08
   8  -6  -2  179.79    8.72
  -8   6   2  156.15    7.60
   8  -6  -3  776.41   22.67
  -8   6   3  790.98   23.15
   8  -6  -4  185.86    8.30
  -8   6   4  141.85    7.88
   8  -6  -5   71.83    6.00
  -8   6   5   75.04    6.83
   8  -6  -6  115.77    8.09
  -8   6   6  131.60    7.88
   8  -6  -7   35.71    5.65
  -8   6   7   24.97    6.28
   8  -6  -8  254.83   11.58
  -8   6   8  248.20   12.41
   8  -6  -9   67.93    6.49
  -8   6   9   76.92    7.18
   8  -6 -10  113.54    8.86
  -8   6  10  142.55   10.04
   8  -6 -11   -0.70    6.21
  -8   6  11    4.11    6.90
   8  -6 -12   80.20    7.88
  -8   6  12   59.07    7.88
   8  -6 -13  116.05   10.39
  -8   6  13  121.56   10.60
   8  -6 -14   47.49    8.79
  -8   6  14   30.41   11.79
   8  -6 -15   -6.63    7.11
  -8   6  15    3.07    8.58
   8  -6 -16   39.19    9.83
  -8   6  16   33.20   11.02
   8  -6 -17   22.67    9.55
  -8   6  17   21.27   11.79
   8  -6 -18    2.51    9.90
  -8   6  18    3.49   13.25
   8  -6 -19    8.16    9.14
  -8   6  19    0.70    9.35
   6  -6  20   -1.46    4.95
  -6   6 -20    0.63    6.90
   6  -6  19    4.04   11.02
  -6   6 -19    4.18    7.74
   6  -6  18   26.15   12.76
  -6   6 -18    3.56    8.93
   6  -6  17    5.30   11.58
  -6   6 -17   10.46    9.00
   6  -6  16   28.73   10.88
  -6   6 -16   33.20    9.00
   6  -6  15    7.11   10.46
  -6   6 -15    2.65    9.28
   6  -6  14   14.78    7.81
  -6   6 -14   15.69    7.18
   6  -6  13   52.51   10.95
  -6   6 -13   50.21   10.74
   6  -6  12   89.89    9.62
  -6   6 -12   71.27    7.74
   6  -6  11   -4.32    6.42
  -6   6 -11   -3.35    5.79
   6  -6  10  315.78   16.53
  -6   6 -10  332.87   17.16
   6  -6   9   75.46    7.74
  -6   6  -9   59.14    6.90
   6  -6   8  177.77   10.88
  -6   6  -8  195.90   10.95
   6  -6   7  324.08   14.16
  -6   6  -7  300.58   13.32
   6  -6   6  131.46    8.02
  -6   6  -6  151.19    7.81
   6  -6   5  106.00    7.18
  -6   6  -5   99.66    6.28
   6  -6   4  237.04   11.51
  -6   6  -4  231.46   10.39
   6  -6   3   38.78    4.95
  -6   6  -3   32.85    4.32
   6  -6   2   13.32    3.70
  -6   6  -2   15.76    3.56
   6  -6   1   57.33    4.60
  -6   6  -1   74.97    6.35
   6  -6   0  224.56   11.51
  -6   6   0  212.50    9.97
   6  -6  -1  250.71   15.27
   6  -6  -2   38.57    6.49
  -6   6   2   44.08    8.51
   6  -6  -3  294.30   10.74
  -6   6   3  306.50   13.74
   6  -6  -4   51.82    5.65
  -6   6   4   53.42    6.28
   6  -6  -5  129.44    6.90
  -6   6   5  108.72    7.74
   6  -6  -6  240.88   10.46
  -6   6   6  228.61   10.39
   6  -6  -7   89.41    7.18
  -6   6   7  112.84    8.51
   6  -6  -8  158.45    8.44
  -6   6   8  180.49   10.11
   6  -6  -9   58.79    6.49
  -6   6   9   60.60    7.60
   6  -6 -10  148.27    9.35
  -6   6  10  144.08    9.97
   6  -6 -11   15.48    6.56
  -6   6  11   24.34    7.25
   6  -6 -12  109.42    8.23
  -6   6  12  109.91    8.72
   6  -6 -13   17.09    6.35
  -6   6  13   20.85    8.23
   6  -6 -14   69.39    8.93
  -6   6  14   58.16    8.23
   6  -6 -15   53.21   11.65
  -6   6  15   53.63   12.69
   6  -6 -16   31.17    9.69
  -6   6  16   25.18   10.74
   6  -6 -17   33.34   10.81
  -6   6  17   30.75   15.06
   6  -6 -18   30.69    9.48
  -6   6  18   38.01   10.74
   6  -6 -19    4.39   11.51
  -6   6  19   -7.88   10.95
   6  -6 -20   -8.44   14.30
  -6   6  20   -1.05   10.39
   4  -6  20    6.69    9.48
  -4   6 -20    1.33    7.04
   4  -6  19   -0.35   10.32
  -4   6 -19    6.21    7.18
   4  -6  18    2.79   10.81
  -4   6 -18    6.28    8.23
   4  -6  17   12.76   10.25
  -4   6 -17   11.86   10.04
   4  -6  16   10.74   11.23
  -4   6 -16   20.92    9.55
   4  -6  15   16.81    9.69
  -4   6 -15   12.34    8.37
   4  -6  14   21.83    8.86
  -4   6 -14   25.04    7.81
   4  -6  13   47.70    8.09
  -4   6 -13   49.31    7.67
   4  -6  12   90.31    9.21
  -4   6 -12   86.41    9.28
   4  -6  11   66.60    9.14
  -4   6 -11   66.60    7.67
   4  -6  10  195.41   10.11
  -4   6 -10  216.68   11.16
   4  -6   9   17.23    6.21
  -4   6  -9   14.37    6.76
   4  -6   8  232.09   12.55
  -4   6  -8  241.37   14.51
   4  -6   7   69.74    8.09
  -4   6  -7   82.57    7.25
   4  -6   6  147.29    9.55
  -4   6  -6  163.05   12.62
   4  -6   5  109.35    8.79
  -4   6  -5   97.98    6.90
   4  -6   4  176.72    8.65
  -4   6  -4  188.30   10.74
   4  -6   3  132.43    6.97
  -4   6  -3  112.07    6.90
   4  -6   2   95.12    7.67
  -4   6  -2   98.05    7.11
   4  -6   1  193.53   11.93
  -4   6  -1  184.95   10.81
   4  -6   0  467.95   19.18
  -4   6   0  476.18   19.95
   4  -6  -1  490.20   20.78
  -4   6   1  538.87   24.69
   4  -6  -2  111.23    5.37
  -4   6   2  108.79    5.37
   4  -6  -3  322.13   11.23
  -4   6   3  320.59   11.23
   4  -6  -4    3.98    3.28
  -4   6   4    7.39    3.42
   4  -6  -5  284.88   11.30
  -4   6   5  341.16   14.02
   4  -6  -6   66.74    5.51
  -4   6   6   77.62    6.49
   4  -6  -7  100.08    6.83
  -4   6   7  110.75    7.67
   4  -6  -8  220.38    9.83
  -4   6   8  214.52   10.11
   4  -6  -9  146.10   10.18
  -4   6   9  147.57   10.39
   4  -6 -10   35.29    5.65
  -4   6  10   24.06    5.72
   4  -6 -11  162.28    9.00
  -4   6  11  146.45    9.35
   4  -6 -12   21.13    8.44
  -4   6  12   38.50    9.76
   4  -6 -13   68.97    7.60
  -4   6  13   61.79    8.02
   4  -6 -14   36.26    7.95
  -4   6  14   31.52    7.67
   4  -6 -15   11.37    7.39
  -4   6  15   -0.07    8.23
   4  -6 -16   47.42    8.93
  -4   6  16   58.58    9.55
   4  -6 -17   53.98   10.46
  -4   6  17   49.03   10.39
   4  -6 -18   37.94   13.46
  -4   6  18   28.10   11.58
   4  -6 -19    2.23   11.51
  -4   6  19   13.04   10.95
   4  -6 -20    3.49   11.23
  -4   6  20    3.14   11.72
   2  -6  21    0.70    6.21
  -2   6 -21   11.30   13.39
   2  -6  20    5.30   13.81
  -2   6 -20   -1.53    8.72
   2  -6  19   -2.23   11.51
  -2   6 -19    4.11    8.79
   2  -6  18   10.53   15.27
  -2   6 -18   -4.04    9.69
   2  -6  17   38.84   11.16
  -2   6 -17   30.06    8.44
   2  -6  16   41.70   11.16
  -2   6 -16   35.92    9.21
   2  -6  15   82.57    9.62
  -2   6 -15   93.66    8.65
   2  -6  14   27.55    9.14
  -2   6 -14   42.12    8.30
   2  -6  13   69.32    9.48
  -2   6 -13   93.24    8.51
   2  -6  12   65.76    8.44
  -2   6 -12   64.37   12.83
   2  -6  11   67.02    8.44
  -2   6 -11   70.99    7.81
   2  -6  10  192.48   10.95
  -2   6 -10  190.60   10.81
   2  -6   9   56.91    5.93
  -2   6  -9   54.95    5.65
   2  -6   8  301.34   14.37
  -2   6  -8  293.53   13.11
   2  -6   7  129.09    9.14
  -2   6  -7  121.63    8.79
   2  -6   6  146.17    8.72
  -2   6  -6  145.69    8.79
   2  -6   5   93.59    6.63
  -2   6  -5   95.26    6.21
   2  -6   4  304.48   11.79
  -2   6  -4  357.34   13.18
   2  -6   3   39.47    4.39
  -2   6  -3   45.47    4.11
   2  -6   2  458.54   16.74
  -2   6  -2  462.79   16.04
   2  -6   1  122.04    5.72
  -2   6  -1  109.14    5.02
   2  -6   0  749.14   21.13
  -2   6   0  795.79   30.62
   2  -6  -1  263.06    9.76
  -2   6   1  240.11    9.35
   2  -6  -2 1004.11   26.71
  -2   6   2  950.89   25.66
   2  -6  -3  273.52    9.35
  -2   6   3  220.72    8.37
   2  -6  -4  276.93   10.18
  -2   6   4  279.10   11.30
   2  -6  -5  208.31    8.72
  -2   6   5  206.99    9.41
   2  -6  -6   69.74    5.44
  -2   6   6   63.67    5.51
   2  -6  -7  181.88    8.44
  -2   6   7  178.60    8.44
   2  -6  -8   27.13    5.16
  -2   6   8   32.99    5.79
   2  -6  -9   21.97    5.86
  -2   6   9   24.69    5.86
   2  -6 -10   10.46    5.65
  -2   6  10    4.67    6.35
   2  -6 -11   73.23    6.97
  -2   6  11   65.97    7.32
   2  -6 -12   21.76    6.56
  -2   6  12   25.11    6.69
   2  -6 -13   84.04    8.86
  -2   6  13   76.85    9.41
   2  -6 -14   23.92    9.97
  -2   6  14   26.57   10.67
   2  -6 -15   40.73    8.02
  -2   6  15   23.15    8.65
   2  -6 -16   28.94    8.93
  -2   6  16   19.04   10.11
   2  -6 -17    7.53    8.23
  -2   6  17    5.86    9.28
   2  -6 -18   24.06   10.11
  -2   6  18   36.33   11.30
   2  -6 -19   -0.98   10.46
  -2   6  19   -4.04    9.14
   2  -6 -20   14.16    8.51
  -2   6  20   10.18    8.02
   0  -6  21    2.44    7.67
   0   6 -21    3.00    4.11
   0  -6  20   -0.28    9.90
   0   6 -20   26.99    5.58
   0  -6  19    2.72   10.18
   0   6 -19   12.48    8.30
   0  -6  18   14.30   12.13
   0   6 -18   11.58   10.32
   0  -6  17   18.55   10.39
   0   6 -17   20.29    7.95
   0  -6  16   37.52   11.02
   0   6 -16   37.80   11.16
   0  -6  15   15.69    9.83
   0   6 -15   23.85    8.65
   0  -6  14   11.79   11.44
   0   6 -14    7.25    9.48
   0  -6  13   85.15    8.72
   0   6 -13   95.47    7.95
   0  -6  12    9.97    7.53
   0   6 -12    7.53    6.56
   0  -6  11  154.12    9.69
   0   6 -11  171.07   10.32
   0  -6  10   17.64    5.44
   0   6 -10   13.95    4.74
   0  -6   9  111.86    9.00
   0   6  -9  113.26    8.65
   0  -6   8  364.04   16.53
   0   6  -8  328.26   13.39
   0  -6   7  167.23    9.62
   0   6  -7  192.20   10.18
   0  -6   6  108.17    7.81
   0   6  -6   96.45    6.49
   0  -6   5  324.29   16.04
   0   6  -5  308.32   14.51
   0  -6   4  256.57   10.67
   0   6  -4  200.78    8.86
   0  -6   3   57.53    4.32
   0   6  -3   72.81    4.39
   0  -6   2  188.09    6.97
   0   6  -2  185.16    8.23
   0  -6   1   53.21    4.60
   0   6  -1   50.63    3.84
   0  -6   0  376.94   11.44
   0   6   0  367.87   11.30
   0  -6  -1   56.21    4.32
   0   6   1   51.89    3.91
   0  -6  -2  190.95    7.74
   0   6   2  185.86    8.44
   0  -6  -3   56.00    4.74
   0   6   3   78.53    5.79
   0  -6  -4  265.22   12.34
   0   6   4  218.91    9.97
   0  -6  -5  326.73   15.20
   0   6   5  310.76   13.39
   0  -6  -6  118.49    6.76
   0   6   6  105.86    7.11
   0  -6  -7  167.23    8.09
   0   6   7  186.27   10.11
   0  -6  -8  383.15   15.27
   0   6   8  351.28   13.95
   0  -6  -9  127.41    7.81
   0   6   9  111.37    7.04
   0  -6 -10   12.48    5.37
   0   6  10   12.83    6.00
   0  -6 -11  144.29    9.14
   0   6  11  177.21   10.25
   0  -6 -12   12.76    7.04
   0   6  12    8.72    6.76
   0  -6 -13  105.45    8.30
   0   6  13   98.33    8.86
   0  -6 -14   16.39    9.55
   0   6  14   11.86    8.51
   0  -6 -15   18.90    8.02
   0   6  15   30.69    9.83
   0  -6 -16   28.24    9.07
   0   6  16   35.85   10.32
   0  -6 -17   33.20    9.55
   0   6  17   24.76   11.51
   0  -6 -18   12.55   10.81
   0   6  18   10.67   11.09
   0  -6 -19    7.53   12.90
   0   6  19   21.20   16.53
   0  -6 -20   18.76    7.18
   0   6  20    2.93   12.06
  -2  -6  21    1.12   12.55
   2   6 -21    1.74    5.37
  -2  -6  20   17.30    8.37
   2   6 -20   10.60    6.90
  -2  -6  19   -4.46   14.16
   2   6 -19    2.02    9.00
  -2  -6  18    9.14   11.58
   2   6 -18   12.27    8.86
  -2  -6  17    4.04   10.88
   2   6 -17    8.16    7.95
  -2  -6  16   18.76   11.30
   2   6 -16   13.74    8.86
  -2  -6  15   34.73    9.28
   2   6 -15   34.87    7.67
  -2  -6  14   22.25    9.62
   2   6 -14   28.73    7.88
  -2  -6  13   62.70    7.88
   2   6 -13   81.59    8.86
  -2  -6  12   25.39    9.69
   2   6 -12   22.25    7.88
  -2  -6  11   62.49    6.97
   2   6 -11   60.60    5.86
  -2  -6  10    7.81    7.25
   2   6 -10    9.21    6.42
  -2  -6   9   12.00    4.88
   2   6  -9   21.41    4.60
  -2  -6   8   29.36    4.95
   2   6  -8   35.01    5.23
  -2  -6   7  162.35    9.21
   2   6  -7  170.30    9.28
  -2  -6   6   66.46    5.65
   2   6  -6   45.05    5.30
  -2  -6   5  193.04    9.90
   2   6  -5  190.32    8.72
  -2  -6   4  304.13   11.23
   2   6  -4  274.21    9.55
  -2  -6   3  264.17   10.39
   2   6  -3  229.16   12.41
  -2  -6   2  969.65   30.62
   2   6  -2  938.41   26.50
  -2  -6   1  244.23    9.21
   2   6  -1  224.56    7.81
  -2  -6   0  764.76   23.78
   2   6   0  836.17   23.71
  -2  -6  -1  105.72    5.93
   2   6   1  103.42    6.14
  -2  -6  -2  438.03   13.81
   2   6   2  467.67   15.69
  -2  -6  -3   45.12    3.14
   2   6   3   47.56    4.25
  -2  -6  -4  303.71   11.09
   2   6   4  363.27   15.13
  -2  -6  -5  101.26    5.79
   2   6   5  108.51    6.56
  -2  -6  -6  146.10    7.04
   2   6   6  148.20    7.81
  -2  -6  -7  126.86    7.46
   2   6   7  120.79    8.09
  -2  -6  -8  284.47   12.34
   2   6   8  293.67   14.58
  -2  -6  -9   63.39    6.76
   2   6   9   56.84    6.69
  -2  -6 -10  193.32   11.79
   2   6  10  192.48   10.95
  -2  -6 -11   72.25    7.53
   2   6  11   67.23    7.74
  -2  -6 -12   78.25    9.90
   2   6  12   66.11    9.97
  -2  -6 -13   73.37    7.25
   2   6  13   89.48    8.23
  -2  -6 -14   38.22    8.09
   2   6  14   24.27    8.23
  -2  -6 -15   81.11    8.37
   2   6  15   95.33    9.55
  -2  -6 -16   27.90    8.09
   2   6  16   40.17    9.28
  -2  -6 -17   45.61    9.41
   2   6  17   43.03   10.53
  -2  -6 -18    5.51    9.35
   2   6  18   12.00   10.46
  -2  -6 -19   21.55    8.72
   2   6  19    5.93   11.51
  -2  -6 -20    7.95    9.14
   2   6  20    0.56    9.48
  -4  -6  22    3.98   10.60
  -4  -6  21    4.95    8.16
   4   6 -21    0.63    9.00
  -4  -6  20    2.51    4.60
   4   6 -20    6.42    8.79
  -4  -6  19   -7.81   10.88
   4   6 -19   -1.67   12.34
  -4  -6  18   21.48   11.58
   4   6 -18   19.11    9.76
  -4  -6  17   38.84   11.30
   4   6 -17   38.71   10.25
  -4  -6  16   46.93   14.09
   4   6 -16   38.43   11.30
  -4  -6  15    5.51   10.67
   4   6 -15    1.46    8.09
  -4  -6  14   33.68    9.83
   4   6 -14   29.85    8.02
  -4  -6  13   54.82   10.81
   4   6 -13   42.68    7.53
  -4  -6  12   28.04    6.42
   4   6 -12   31.03    6.14
  -4  -6  11  128.74   10.18
   4   6 -11  133.76    9.35
  -4  -6  10   28.73    5.86
   4   6 -10   24.27    4.81
  -4  -6   9  144.43   10.46
   4   6  -9  144.71    8.93
  -4  -6   8  201.83   10.32
   4   6  -8  184.95    9.14
  -4  -6   7   84.45    6.63
   4   6  -7   83.41    6.63
  -4  -6   6   66.88    5.65
   4   6  -6   61.16    5.02
  -4  -6   5  247.30   11.58
   4   6  -5  297.16   12.06
  -4  -6   4    5.02    2.93
   4   6  -4    5.09    3.00
  -4  -6   3  314.45   11.23
   4   6  -3  323.17   10.60
  -4  -6   2  105.38    5.51
   4   6  -2  106.77    5.30
  -4  -6   1  472.97   17.57
   4   6  -1  529.04   18.06
  -4  -6   0  524.09   18.41
   4   6   0  482.94   15.83
  -4  -6  -1  187.88    7.11
   4   6   1  193.46    9.83
  -4  -6  -2   86.96    4.53
   4   6   2  101.12    5.16
  -4  -6  -3  138.08    6.21
   4   6   3  110.40    5.72
  -4  -6  -4  152.80    7.46
   4   6   4  188.71    9.07
  -4  -6  -5  113.33    6.83
   4   6   5   96.66    6.97
  -4  -6  -6  137.39    7.25
   4   6   6  138.57    7.53
  -4  -6  -7   63.53    6.21
   4   6   7   69.32    6.00
  -4  -6  -8  231.39   11.58
   4   6   8  227.84   10.53
  -4  -6  -9   23.01    6.00
   4   6   9    8.16    6.83
  -4  -6 -10  184.46    8.93
   4   6  10  196.46    9.76
  -4  -6 -11   62.49    7.88
   4   6  11   67.58    8.09
  -4  -6 -12   98.68    8.37
   4   6  12   90.38    8.09
  -4  -6 -13   54.12    8.30
   4   6  13   49.93    9.07
  -4  -6 -14   21.20    9.62
   4   6  14   17.85   10.39
  -4  -6 -15   20.71    8.23
   4   6  15   18.34    9.69
  -4  -6 -16   13.88    9.14
   4   6  16   27.76   10.81
  -4  -6 -17   18.06   12.41
   4   6  17   23.01   14.23
  -4  -6 -18    0.35   10.46
   4   6  18   15.27   12.83
  -4  -6 -19   -6.63   10.25
   4   6  19   23.78   12.90
  -4  -6 -20    3.63   10.81
   4   6  20   -2.86   11.51
  -6  -6  22   -0.84    6.63
   6   6 -22    3.77    6.14
  -6  -6  21   -0.70    4.74
   6   6 -21    5.72    9.97
  -6  -6  20    1.39    4.88
   6   6 -20    0.91    9.28
  -6  -6  19    7.88   12.13
   6   6 -19    6.28   11.58
  -6  -6  18   20.85   13.88
   6   6 -18   13.60   10.74
  -6  -6  17   21.62   11.30
   6   6 -17   18.27    8.23
  -6  -6  16   12.20    9.97
   6   6 -16    6.69    7.95
  -6  -6  15   58.09   11.30
   6   6 -15   49.38    9.00
  -6  -6  14   55.65    8.79
   6   6 -14   36.19    8.44
  -6  -6  13    9.55    8.72
   6   6 -13   10.67    7.39
  -6  -6  12   94.29   11.37
   6   6 -12  110.61    9.62
  -6  -6  11   17.64    6.83
   6   6 -11   10.74    5.93
  -6  -6  10  125.88    8.79
   6   6 -10  139.69    8.51
  -6  -6   9   43.24    5.30
   6   6  -9   49.38    5.58
  -6  -6   8  120.23    8.51
   6   6  -8  144.50    7.53
  -6  -6   7   70.58    6.00
   6   6  -7   80.76    5.72
  -6  -6   6  200.01    9.83
   6   6  -6  178.25    8.23
  -6  -6   5   95.12    6.35
   6   6  -5   82.29    5.09
  -6  -6   4   37.52    3.49
   6   6  -4   39.68    3.49
  -6  -6   3  252.73    9.62
   6   6  -3  237.04    8.65
  -6  -6   2   29.85    2.09
   6   6  -2   21.41    1.74
  -6  -6   1  191.50   11.51
   6   6  -1  215.56    6.97
  -6  -6   0  172.47    6.69
  -6  -6  -1   36.89    3.00
   6   6   1   72.60    3.84
  -6  -6  -2   10.18    2.58
   6   6   2   13.74    2.44
  -6  -6  -3   44.28    3.56
   6   6   3   25.25    3.35
  -6  -6  -4  219.40    9.76
   6   6   4  200.29    8.65
  -6  -6  -5   88.92    5.58
   6   6   5   83.06    6.07
  -6  -6  -6  120.23    7.32
   6   6   6  135.85    7.25
  -6  -6  -7  268.64   11.02
   6   6   7  264.73   11.16
  -6  -6  -8  146.45    8.58
   6   6   8  177.97    9.90
  -6  -6  -9   60.39    7.11
   6   6   9   55.30    6.42
  -6  -6 -10  307.20   14.58
   6   6  10  306.02   14.16
  -6  -6 -11    3.14    5.44
   6   6  11    4.32    7.25
  -6  -6 -12   82.36    7.95
   6   6  12   79.50    7.95
  -6  -6 -13   59.42    9.07
   6   6  13   56.98    8.93
  -6  -6 -14    9.00    7.81
   6   6  14   20.57    7.95
  -6  -6 -15   13.74    7.32
   6   6  15   21.06    8.65
  -6  -6 -16   20.78    8.58
   6   6  16   27.90    9.62
  -6  -6 -17   16.46   10.46
   6   6  17    6.63   12.13
  -6  -6 -18    6.90    8.72
   6   6  18   11.09   11.51
  -6  -6 -19   -7.60    9.55
   6   6  19   -1.53    8.86
  -6  -6 -20   15.97   10.39
   6   6  20   -2.16    5.02
  -8  -6  22    0.49    6.97
   8   6 -22    0.21    5.72
  -8  -6  21    4.39   16.81
   8   6 -21   34.38    8.23
  -8  -6  20   10.95   19.46
   8   6 -20   42.40   14.71
  -8  -6  19   -0.28    7.81
   8   6 -19   26.92   16.46
  -8  -6  18   -1.46   15.41
   8   6 -18   -1.88   12.62
  -8  -6  17    8.09   15.62
   8   6 -17   22.94   12.76
  -8  -6  16   43.52   12.06
   8   6 -16   39.05   11.93
  -8  -6  15    5.16    9.76
   8   6 -15    2.58    8.37
  -8  -6  14   43.38   10.32
   8   6 -14   34.17    8.44
  -8  -6  13   92.96   11.58
   8   6 -13   86.90    8.93
  -8  -6  12   57.33    8.23
   8   6 -12   46.45    6.90
  -8  -6  11   -0.14    8.02
   8   6 -11    0.21    6.69
  -8  -6  10   77.83    7.74
   8   6 -10   99.17    7.04
  -8  -6   9   56.56    7.04
   8   6  -9   59.77    6.00
  -8  -6   8  204.68    9.69
   8   6  -8  187.18    9.48
  -8  -6   7   16.39    4.46
   8   6  -7   16.81    3.42
  -8  -6   6   76.85    5.30
   8   6  -6   93.94    5.58
  -8  -6   5   31.87    2.79
   8   6  -5   39.75    2.65
  -8  -6  -2   39.19    2.51
   8   6   2   32.22    3.63
  -8  -6  -3  215.42    8.09
   8   6   3  239.14   12.13
  -8  -6  -4   -0.56    3.07
   8   6   4    1.39    3.63
  -8  -6  -5  253.85   11.09
   8   6   5  322.96   13.88
  -8  -6  -6   51.54    5.58
   8   6   6   50.56    6.14
  -8  -6  -7  137.04    7.46
   8   6   7  153.64    8.86
  -8  -6  -8   42.82    5.72
   8   6   8   47.28    7.46
  -8  -6  -9  154.05    8.37
   8   6   9  140.73    9.48
  -8  -6 -10  121.69    9.55
   8   6  10  110.89    8.65
  -8  -6 -11   28.87    8.37
   8   6  11   26.99    8.93
  -8  -6 -12   72.46    9.90
   8   6  12   78.60   11.30
  -8  -6 -13   31.31    8.16
   8   6  13   30.82    9.14
  -8  -6 -14   50.14    8.93
   8   6  14   53.28   10.39
  -8  -6 -15   48.12    9.55
   8   6  15   60.39   11.30
  -8  -6 -16   25.11   13.25
   8   6  16   37.03   15.06
  -8  -6 -17  -13.18   13.67
   8   6  17   13.95   14.71
  -8  -6 -18   18.97   11.30
   8   6  18   19.25   11.86
  -8  -6 -19   -7.11   11.09
   8   6  19    6.28   10.32
  -8  -6 -20    6.69    8.72
 -10  -6  21   10.60   12.55
  10   6 -21    4.60   12.76
 -10  -6  20  -12.06   19.53
  10   6 -20   -8.93   14.44
 -10  -6  19    3.84    7.81
  10   6 -19   11.37   17.23
 -10  -6  18    6.14    9.35
  10   6 -18   -0.77    8.30
 -10  -6  17   25.73   11.44
  10   6 -17   12.34   10.18
 -10  -6  16   -9.90   11.09
  10   6 -16    6.21   10.18
 -10  -6  15   13.74   10.11
  10   6 -15   17.85   11.23
 -10  -6  14   28.87   12.27
  10   6 -14   16.04   10.46
 -10  -6  13   37.03   10.60
  10   6 -13   40.52    9.48
 -10  -6  12   65.76   10.67
  10   6 -12   57.19    8.51
 -10  -6  11   48.82    7.04
  10   6 -11   46.52    6.42
 -10  -6  10  198.97   12.27
  10   6 -10  191.71   10.53
 -10  -6   9   83.83    8.44
  10   6  -9   95.12    7.53
 -10  -6   8   96.94    6.83
  10   6  -8  107.40    6.63
 -10  -6   7   62.07    4.88
  10   6  -7   49.45    4.18
 -10  -6  -3  112.49    6.63
  10   6   3   89.61    6.07
 -10  -6  -4   72.81    4.74
  10   6   4   87.31    5.58
 -10  -6  -5  219.82    8.86
  10   6   5  259.01   11.37
 -10  -6  -6    6.83    4.60
  10   6   6   17.78    5.02
 -10  -6  -7  133.13    8.72
  10   6   7  141.08    9.83
 -10  -6  -8   36.61    6.49
  10   6   8   40.73    6.49
 -10  -6  -9   42.12    6.35
  10   6   9   53.84    8.23
 -10  -6 -10    4.18    5.37
  10   6  10    7.74    6.69
 -10  -6 -11   63.95    7.11
  10   6  11   49.86    7.04
 -10  -6 -12   30.41    7.25
  10   6  12   24.34    7.53
 -10  -6 -13   21.48    7.53
  10   6  13   16.95    8.16
 -10  -6 -14   17.99    9.14
  10   6  14   15.41    9.55
 -10  -6 -15    6.69   10.18
  10   6  15   13.46   10.18
 -10  -6 -16   18.69   12.62
  10   6  16   -0.49   11.86
 -10  -6 -17    8.30   10.81
  10   6  17    6.83    9.48
 -10  -6 -18    1.39   10.11
  10   6  18    6.35    8.37
 -10  -6 -19    2.86    6.63
  10   6  19    1.46    9.14
 -10  -6 -20    2.65    6.83
  10   6  20   -0.70   10.60
 -12  -6  20    2.58    7.67
  12   6 -20   -2.79    7.25
 -12  -6  19   38.64   11.16
  12   6 -19   -3.07    7.67
 -12  -6  18   36.96   13.25
  12   6 -18    2.79    9.83
 -12  -6  17    9.41   15.13
  12   6 -17    4.11    9.62
 -12  -6  16    1.74   13.11
  12   6 -16   -1.53   10.32
 -12  -6  15   18.06   11.09
  12   6 -15   11.23    9.97
 -12  -6  14    3.07    9.76
  12   6 -14    8.09    9.14
 -12  -6  13   94.01   11.16
  12   6 -13   99.66   11.02
 -12  -6  12    1.60    9.55
  12   6 -12   -0.42    6.90
 -12  -6  11   54.05    8.37
  12   6 -11   53.49    7.67
 -12  -6  10   12.41    6.63
  12   6 -10    9.76    5.65
 -12  -6   9   42.96    6.63
  12   6  -9   55.37    5.37
 -12  -6   8   79.78    5.72
  12   6  -8   36.68    4.25
 -12  -6  -4   43.24    3.63
  12   6   4   76.16    4.25
 -12  -6  -5  115.70    6.49
  12   6   5   95.19    6.56
 -12  -6  -6   62.00    4.74
  12   6   6   60.74    6.21
 -12  -6  -7   43.59    6.28
  12   6   7   48.54    6.90
 -12  -6  -8   28.45    6.69
  12   6   8   24.76    8.44
 -12  -6  -9   53.63    8.72
  12   6   9   65.90    7.04
 -12  -6 -10    3.49    6.28
  12   6  10    8.86    7.74
 -12  -6 -11    8.44    7.39
  12   6  11    6.21    8.65
 -12  -6 -12    5.51    9.76
  12   6  12   16.46   11.30
 -12  -6 -13   13.39   10.60
  12   6  13   14.78   11.79
 -12  -6 -14   26.57   12.20
  12   6  14    6.63   12.62
 -12  -6 -15   35.36   12.83
  12   6  15   19.11   12.83
 -12  -6 -16   -1.53   10.32
  12   6  16    5.72   11.09
 -12  -6 -17   -3.56    9.90
  12   6  17   -4.18    9.35
 -12  -6 -18   13.88    9.14
  12   6  18   -5.51   14.44
 -12  -6 -19    3.07    5.02
  12   6  19   51.05    9.14
 -12  -6 -20   10.25   12.20
  12   6  20   59.70    9.97
 -14  -6  19    2.58   11.44
  14   6 -19   -1.46    5.16
 -14  -6  18   -2.51   10.88
  14   6 -18    2.02    5.86
 -14  -6  17    0.49    8.16
  14   6 -17   16.88    8.72
 -14  -6  16    0.28   10.39
  14   6 -16   16.04    9.21
 -14  -6  15   14.37   18.48
  14   6 -15   33.27   11.37
 -14  -6  14    6.07   14.85
  14   6 -14   17.50   10.60
 -14  -6  13   22.25    9.14
  14   6 -13   24.34    7.04
 -14  -6  12    4.67    7.67
  14   6 -12   -7.60    8.58
 -14  -6  11   75.25    9.28
  14   6 -11  122.81    9.41
 -14  -6  10   22.04    7.81
  14   6 -10   19.18    5.72
 -14  -6   9   33.41    5.44
  14   6  -9   44.08    5.30
 -14  -6  -5   51.96    5.30
  14   6   5   71.90    5.93
 -14  -6  -6   27.13    5.58
  14   6   6   24.41    6.07
 -14  -6  -7   15.13    5.79
  14   6   7   12.55    6.42
 -14  -6  -8   30.20    7.18
  14   6   8   24.55    6.97
 -14  -6  -9   50.21    8.23
  14   6   9   47.70    9.48
 -14  -6 -10   19.39    6.49
  14   6  10    1.88    9.00
 -14  -6 -11   27.55    8.44
  14   6  11   30.48    9.28
 -14  -6 -12   54.33    8.65
  14   6  12   54.05   10.74
 -14  -6 -13    8.51    8.44
  14   6  13   10.88    9.00
 -14  -6 -14   14.99    9.00
  14   6  14    8.58    8.37
 -14  -6 -15   55.09   10.32
  14   6  15   20.99    9.07
 -14  -6 -16    4.81    9.62
  14   6  16    1.53    9.07
 -14  -6 -17   17.99   11.23
  14   6  17    4.88    5.86
 -14  -6 -18    0.77    5.30
  14   6  18   47.14    9.76
 -14  -6 -19    0.84   16.74
  14   6  19    0.07    6.83
 -16  -6  17    0.49   10.18
 -16  -6  16    4.60    8.65
  16   6 -16    4.53    6.07
 -16  -6  15    3.49    7.46
  16   6 -15    0.84    8.79
 -16  -6  14   -1.95    6.90
  16   6 -14   30.96    9.14
 -16  -6  13    2.79   13.67
  16   6 -13   12.27    9.41
 -16  -6  12   11.16    7.53
  16   6 -12   13.11    9.55
 -16  -6  11   42.33    8.58
  16   6 -11   49.93    8.79
 -16  -6  10    9.35    7.32
  16   6 -10   15.62    5.72
 -16  -6  -5    5.79    4.25
  16   6   5    8.16    4.11
 -16  -6  -6   33.82    6.42
  16   6   6   47.77    6.56
 -16  -6  -7   25.52    6.83
  16   6   7   29.57    7.25
 -16  -6  -8   20.22    5.79
  16   6   8   30.13    8.37
 -16  -6  -9   -0.49    8.23
  16   6   9   -3.91    7.60
 -16  -6 -10   24.97   10.25
  16   6  10   27.27   10.60
 -16  -6 -11   -0.84   10.60
  16   6  11   -0.63   11.30
 -16  -6 -12   14.92    9.55
  16   6  12    9.55   11.44
 -16  -6 -13    7.46   12.76
  16   6  13    8.93   12.13
 -16  -6 -14   21.97   13.18
  16   6  14   15.97    7.46
 -16  -6 -15    2.51    9.14
  16   6  15    1.39    5.86
 -16  -6 -16    3.56    7.95
  16   6  16    5.16    5.72
 -16  -6 -17    3.35    6.21
  16   6  17   55.30   14.23
 -16  -6 -18    2.44    5.65
  16   6  18    0.84   10.32
 -16  -6 -19  112.35   13.32
 -18  -6  15    0.49   15.55
 -18  -6  14   35.99   15.62
  18   6 -14   -4.04   16.81
 -18  -6  13   -0.21   14.09
  18   6 -13   -3.77   12.90
 -18  -6  12   -0.49    8.23
  18   6 -12    8.93    9.21
 -18  -6  11    6.28    6.56
  18   6 -11    2.58    7.39
 -18  -6  10   13.95    5.86
 -18  -6  -5    4.60    4.53
  18   6   5    7.46    4.04
 -18  -6  -6   10.67    5.93
  18   6   6    9.97    6.97
 -18  -6  -7   10.53    6.35
  18   6   7   10.81    7.46
 -18  -6  -8    8.44    7.67
  18   6   8    4.18    8.93
 -18  -6  -9   -0.91    8.72
  18   6   9    2.79    9.41
 -18  -6 -10    0.70    9.69
  18   6  10    0.07    9.41
 -18  -6 -11    3.49    9.00
  18   6  11    0.84    8.02
 -18  -6 -12    7.95   10.32
  18   6  12   17.64    9.62
 -18  -6 -13    2.86    9.21
  18   6  13    2.44    6.83
 -18  -6 -14    4.53    7.53
  18   6  14    3.14    6.97
 -18  -6 -15    0.07    8.72
  18   6  15   -2.58    7.25
  18   6  16   -2.23   11.16
 -18  -6 -17    4.11   10.39
  18   6  17    1.53   10.88
 -20  -6  12   -2.44    4.67
  20   6 -12   11.02    4.11
  20   6   5    2.02    2.79
 -20  -6  -6    6.97    5.79
  20   6   6    8.79    6.42
 -20  -6  -7    9.07    6.14
  20   6   7    8.79    7.81
 -20  -6  -8   16.18    7.81
  20   6   8   14.65    6.35
 -20  -6  -9    0.21    7.74
  20   6   9   10.53    9.76
 -20  -6 -10   26.99    6.90
  20   6  10   -3.84    9.00
 -20  -6 -11    0.00    7.32
  20   6  11    5.09    8.37
 -20  -6 -12   12.00    6.83
  20   6  12    3.07    6.63
 -20  -6 -13   -6.35    8.02
  20   6  13    0.42    8.86
 -20  -6 -14   -3.21   13.88
 -20  -6 -15   -2.37    8.93
 -22  -6  -6   -2.30    5.16
  22   6   6    1.39    3.77
 -22  -6  -7   -0.35    6.42
  22   6   7   10.11    5.09
 -22  -6  -8    2.16    6.90
  22   6   8    0.84    4.53
 -22  -6  -9    5.93    8.79
  22   6   9   36.06   14.30
 -22  -6 -10   30.34    8.58
 -22  -6 -11    1.19    8.23
 -22  -6 -12    4.18    5.65
 -23   7  -6   -1.33   15.69
  23  -7   5    6.97   21.13
 -23   7  -5    4.46   23.92
  23  -7   3    6.35   21.62
  23  -7  -4   15.69   13.39
 -23   7   4   56.00   15.55
  23  -7  -5   -2.86   13.67
 -23   7   5    7.25   14.78
  23  -7  -6   70.30   14.51
 -23   7   6   87.17   14.85
  23  -7  -7   -2.58   21.41
 -23   7   7   16.39   27.13
  21  -7   9    2.16   12.34
 -21   7  -9    9.55    9.21
  21  -7   8    3.98   14.23
 -21   7  -8   12.83    9.41
  21  -7   7   60.18   13.88
 -21   7  -7   58.65   12.00
  21  -7   6    2.30   17.37
 -21   7  -6    2.72   15.90
  21  -7   5   90.45   12.48
 -21   7  -5   86.55   11.44
  21  -7   4   14.51   11.79
 -21   7  -4    3.77   14.65
  21  -7   3   70.72   11.86
 -21   7  -3   71.97   10.53
  21  -7   2    6.35   17.92
 -21   7  -2   -4.25   17.37
  21  -7  -3    2.58   12.69
  21  -7  -4   45.40    9.90
 -21   7   4   34.59   10.18
  21  -7  -5   71.97   12.34
 -21   7   5   76.50   23.57
  21  -7  -6   78.74   15.27
 -21   7   6   93.17   19.18
 -21   7   8   74.06   21.13
  21  -7  -9    8.16   25.32
 -21   7   9   -1.67   17.50
  21  -7 -10   42.26   17.23
 -21   7  10   -4.11   20.43
  19  -7  11    9.83   14.30
 -19   7 -11    7.60   13.32
  19  -7  10   63.53   13.88
 -19   7 -10   47.98   13.53
  19  -7   9    2.65   12.27
 -19   7  -9   24.97    9.07
  19  -7   8   31.10   17.43
 -19   7  -8   35.85   22.94
  19  -7   7    0.28   12.27
 -19   7  -7    7.60   10.18
  19  -7   6   10.11    9.90
 -19   7  -6    5.51   11.93
  19  -7   5   52.51   12.06
 -19   7  -5   50.42   11.51
  19  -7   4    1.67    9.00
 -19   7  -4   14.99    7.46
  19  -7   3   43.94   13.04
 -19   7  -3   44.08   16.32
  19  -7   2   57.67    9.62
 -19   7  -2   67.86   11.72
  19  -7  -3  128.04   14.71
 -19   7   3  150.92   14.65
  19  -7  -4   52.10    9.69
 -19   7   4   44.14   17.71
  19  -7  -5   57.12    8.72
 -19   7   5   41.08    8.37
  19  -7  -6   -4.32    9.83
 -19   7   6    2.37   10.88
  19  -7  -7   13.88   10.39
 -19   7   7   23.22   12.48
  19  -7  -8   87.45   12.06
 -19   7   8   85.85   13.88
  19  -7  -9   12.20   11.02
 -19   7   9   -0.35   17.57
  19  -7 -10   11.58   10.81
 -19   7  10   28.52   12.41
  19  -7 -11   -3.84   13.25
 -19   7  11   13.81   14.51
  19  -7 -12    2.93   12.20
 -19   7  12   39.75   13.32
  17  -7  13    5.65   12.76
 -17   7 -13   17.85   16.67
  17  -7  12   13.67   12.76
 -17   7 -12   24.27   12.69
  17  -7  11   -1.67   11.72
 -17   7 -11    3.91   12.55
  17  -7  10   56.70   11.72
 -17   7 -10   37.24    9.83
  17  -7   9    5.09   11.65
 -17   7  -9   11.30    9.28
  17  -7   8   38.01   11.65
 -17   7  -8   54.95   14.30
  17  -7   7   13.67    9.83
 -17   7  -7   11.51   10.39
  17  -7   6   45.19    9.00
 -17   7  -6   37.73    9.00
  17  -7   5   -5.65   10.11
 -17   7  -5    3.21   10.53
  17  -7   4   72.88    8.65
 -17   7  -4   86.69    8.93
  17  -7   3   93.17    9.07
 -17   7  -3  107.75    9.41
  17  -7   2    6.21   10.67
 -17   7  -2   26.71   10.11
  17  -7   1   16.81    8.86
  17  -7  -3  149.31   13.46
 -17   7   3  179.65   15.83
  17  -7  -4    0.63    7.74
 -17   7   4   10.04    8.02
  17  -7  -5  210.96   12.48
 -17   7   5  200.57   12.90
  17  -7  -6    7.53    7.39
 -17   7   6   21.34    8.44
  17  -7  -7   15.06   10.81
 -17   7   7   17.64   12.20
  17  -7  -8    1.46    8.09
 -17   7   8    4.39    9.14
  17  -7  -9  113.95   11.79
 -17   7   9   97.57   12.83
  17  -7 -10   37.17    9.62
 -17   7  10   45.61   15.41
  17  -7 -11   30.48   10.04
 -17   7  11   42.33   11.65
  17  -7 -12   -1.12   13.74
 -17   7  12   18.83   16.74
[truncated: 132,661 more chars]
