# Supplementary material for: Crystal structure of {(S)-1-phenyl-N,N-bis­[(pyridin-2-yl)meth­yl]ethanamine-κ3 N,N′,N′′}bis­(thio­cyanato-κN)zinc from synchrotron data
Source: Acta Crystallogr E Crystallogr Commun. 2017 Jan 1;73(Pt 1):17–9. doi: 10.1107/S2056989016019253 (PMC5209761; doi:10.1107/S2056989016019253)
Supplement: Supplementary file 2 [file e-73-00017-Isup2.hkl]

data_I                                                                          
_shelx_title ' [(S-ppme)Zn(NCS)2]-chiral in C2'                                 
_shelx_refln_list_code          4                                               
_shelx_F_calc_maximum      362.65                                               
_exptl_crystal_F_000      1000.00                                               
_reflns_d_resolution_high  0.7187                                               
                                                                                
loop_                                                                           
 _space_group_symop_operation_xyz                                               
 'x, y, z'                                                                      
 '-x, y, -z'                                                                    
 'x+1/2, y+1/2, z'                                                              
 '-x+1/2, y+1/2, -z'                                                            
                                                                                
_cell_length_a    19.2699                                                       
_cell_length_b     7.7950                                                       
_cell_length_c    14.8340                                                       
_cell_angle_alpha  90.000                                                       
_cell_angle_beta   91.713                                                       
_cell_angle_gamma  90.000                                                       
                                                                                
_shelx_F_squared_multiplier     1.000                                           
                                                                                
loop_                                                                           
 _refln_index_h                                                                 
 _refln_index_k                                                                 
 _refln_index_l                                                                 
 _refln_F_squared_calc                                                          
 _refln_F_squared_meas                                                          
 _refln_F_squared_sigma                                                         
 _refln_observed_status                                                         
   0 -10   0       1364.55       1628.21       179.08 o                         
   2 -10   0        773.55        914.57        81.20 o                         
   4 -10   0        240.26        243.06        82.22 o                         
   1  -9   0       2215.67       2455.70        96.69 o                         
   3  -9   0        296.64        297.76        56.30 o                         
   5  -9   0        463.12        484.14        54.29 o                         
   0  -8   0       1176.02       1324.21       101.33 o                         
   2  -8   0        329.70        358.64        39.66 o                         
   4  -8   0       1287.15       1337.26        55.68 o                         
   6  -8   0        506.72        520.11        46.19 o                         
   8  -8   0         27.81          6.51        83.44 o                         
  10  -8   0        710.59        819.39       111.79 o                         
   1  -7   0       4080.57       4332.82       116.72 o                         
   3  -7   0       2277.14       2187.02        84.25 o                         
   5  -7   0        796.56        840.16        38.86 o                         
   7  -7   0        616.29        650.77        54.27 o                         
   0  -6   0       4104.81       4380.40       132.94 o                         
   2  -6   0       8323.06       8786.72       183.56 o                         
   4  -6   0       5737.81       5795.96       326.20 o                         
   6  -6   0       2503.67       2189.19       302.67 o                         
   8  -6   0       2885.84       3133.93       117.49 o                         
  10  -6   0       1850.59       1941.05        87.51 o                         
   1  -5   0       6233.92       6667.73       133.74 o                         
   3  -5   0       1709.39       1865.15        53.72 o                         
   5  -5   0       4581.69       4631.97       239.04 o                         
   7  -5   0       1045.36        980.57        77.74 o                         
  11  -5   0       4663.62       4816.41       225.33 o                         
  13  -5   0       4267.76       4546.58       215.57 o                         
  15  -5   0        824.76        909.34        98.89 o                         
   0  -4   0      11363.07      10739.03       308.77 o                         
   2  -4   0       1130.60       1123.97        53.92 o                         
   4  -4   0       3772.01       3820.24       106.56 o                         
   6  -4   0       1650.22       1819.37        79.37 o                         
   8  -4   0       2145.86       2283.05        84.25 o                         
  10  -4   0       3583.34       3553.80       117.49 o                         
  14  -4   0       5490.51       5121.67       564.02 o                         
  16  -4   0       1254.37       1112.70        59.15 o                         
  18  -4   0        430.93        377.07        84.72 o                         
  20  -4   0        158.17        192.91        52.64 o                         
  22  -4   0        121.53         95.64        80.18 o                         
  24  -4   0        538.60        420.56       133.76 o                         
   1  -3   0       1647.96       1548.28        40.72 o                         
   3  -3   0      16477.68      15207.29       276.69 o                         
   5  -3   0       2793.75       2718.25        93.20 o                         
   7  -3   0        740.13        757.80        46.25 o                         
   9  -3   0       5708.78       5273.47       155.60 o                         
  11  -3   0       4721.49       4577.37       145.84 o                         
  13  -3   0        142.20        150.49        23.52 o                         
  15  -3   0       1469.17       1418.28        77.53 o                         
  17  -3   0        417.33        449.03        64.84 o                         
  19  -3   0        759.64        776.56        66.75 o                         
  21  -3   0        383.18        359.78        89.13 o                         
  23  -3   0        600.33        793.36       157.23 o                         
  25  -3   0        280.94        342.00        94.83 o                         
   0  -2   0       6178.83       5253.25       151.54 o                         
   2  -2   0      16899.77      13912.38       249.38 o                         
   4  -2   0        142.57        102.96        25.10 o                         
   6  -2   0        815.60        936.30        43.01 o                         
   8  -2   0       1226.36       1229.39        37.51 o                         
  10  -2   0       1302.49       1221.55        37.69 o                         
  12  -2   0      14791.34      15420.48       333.87 o                         
  14  -2   0       2159.42       2211.84        61.36 o                         
  16  -2   0       1838.04       1909.29        65.04 o                         
  18  -2   0        120.75        134.02        35.97 o                         
  20  -2   0        679.23        771.52        99.71 o                         
  22  -2   0        310.06        282.04        61.59 o                         
  24  -2   0        995.54       1035.77       162.11 o                         
  26  -2   0       1501.56       1641.92       119.11 o                         
   1  -1   0      18095.20      12506.11       260.44 o                         
   3  -1   0      17636.71      14109.68       487.03 o                         
   5  -1   0       3053.47       2748.14        63.26 o                         
   7  -1   0        408.20        365.05        19.07 o                         
   9  -1   0       7751.07       7332.27       214.35 o                         
  11  -1   0        587.12        703.10        32.34 o                         
  13  -1   0       1425.62       1482.03        89.95 o                         
  15  -1   0       6679.08       7190.15       152.95 o                         
  17  -1   0       5094.52       5391.35       113.32 o                         
  19  -1   0       2137.36       2137.13        97.35 o                         
  21  -1   0       1398.14       1615.19        90.76 o                         
  23  -1   0       1253.58       1395.56       126.44 o                         
  25  -1   0        120.20        192.91        87.51 o                         
   4   0   0        219.52        197.00        18.24 o                         
   6   0   0      21980.09      20401.72       367.30 o                         
   8   0   0       7339.81       7319.93       154.19 o                         
  10   0   0        172.56        245.85        22.33 o                         
  12   0   0       3838.87       3576.50       131.72 o                         
  14   0   0       5735.65       5621.57       182.80 o                         
  16   0   0        170.96        147.62        34.29 o                         
  18   0   0        661.38        723.62        56.88 o                         
  20   0   0        210.85        204.02        48.86 o                         
  22   0   0        345.29        318.63        62.17 o                         
   3   1   0      18132.79      14505.95       350.14 o                         
   5   1   0       2701.02       2426.14        60.96 o                         
   7   1   0        401.15        371.81        28.76 o                         
   9   1   0       7861.82       7449.67       149.52 o                         
  11   1   0        318.59        397.57        26.21 o                         
  13   1   0       1187.43       1236.04        45.54 o                         
  15   1   0       6408.05       6775.71       146.86 o                         
  17   1   0       5286.72       5775.62       126.61 o                         
  19   1   0       2118.40       2196.52        94.77 o                         
  21   1   0       1355.33       1414.97        87.51 o                         
  25   1   0         65.25         82.62        87.51 o                         
   0   2   0       4819.02       4048.15       117.49 o                         
   2   2   0      16283.41      13034.45       273.60 o                         
   4   2   0        268.30        259.38        29.17 o                         
   6   2   0        786.12        824.16        31.61 o                         
   8   2   0       1100.21       1084.48        70.89 o                         
  10   2   0       1381.86       1319.81        73.73 o                         
  12   2   0      15040.30      15878.02       342.27 o                         
  14   2   0       2008.58       2137.59        60.65 o                         
  16   2   0       2042.40       2268.15        70.67 o                         
  18   2   0        115.72        133.99        59.56 o                         
  20   2   0        657.62        719.48        51.16 o                         
  22   2   0        215.49        269.84        71.35 o                         
  24   2   0       1020.22        994.40       158.04 o                         
  26   2   0       1566.50       1602.99       145.03 o                         
   1   3   0       1453.16       1309.80        33.93 o                         
   3   3   0      16976.56      15770.19       322.13 o                         
   5   3   0       3056.16       3091.87       110.98 o                         
   7   3   0        782.68        783.72        51.83 o                         
   9   3   0       6118.73       5754.38       295.00 o                         
  11   3   0       4745.41       4663.25       153.16 o                         
  13   3   0        114.60        112.79        20.62 o                         
  15   3   0       1493.33       1602.19        60.40 o                         
  17   3   0        259.27        269.02        46.95 o                         
  19   3   0        777.53        733.69        56.29 o                         
  21   3   0        441.78        376.05        56.71 o                         
  23   3   0        437.04        267.40       125.62 o                         
  25   3   0        219.98        161.30       110.98 o                         
   0   4   0      12207.24      11615.94       339.56 o                         
   2   4   0        918.98        857.67        30.18 o                         
   4   4   0       3613.40       3573.69       128.06 o                         
   6   4   0       1693.75       1979.05        78.56 o                         
   8   4   0       2003.35       2091.77        77.05 o                         
  10   4   0       3387.83       3517.31       175.01 o                         
  12   4   0       3940.49       4091.04       158.04 o                         
  14   4   0       6017.37       3546.36      2289.44 o                         
  16   4   0       1017.94        936.07        51.02 o                         
  18   4   0        362.19        296.03        34.47 o                         
  20   4   0        147.38         85.88        55.08 o                         
  22   4   0        175.74        159.67        69.73 o                         
  24   4   0        553.41        326.55       118.30 o                         
   1   5   0       6107.31       6425.02       157.23 o                         
   3   5   0       1500.21       1652.92        51.70 o                         
   5   5   0       4607.90       4708.90       100.52 o                         
   7   5   0       1112.07       1090.86        83.44 o                         
  11   5   0       4671.85       4927.39       237.42 o                         
  13   5   0       4205.36       4292.89       227.77 o                         
  15   5   0        730.75        730.26        88.32 o                         
   0   6   0       4101.23       4275.00       131.32 o                         
   2   6   0       8864.44       9546.59       234.63 o                         
   4   6   0       5295.19       5582.13       144.11 o                         
   6   6   0       2462.09       2469.45       115.86 o                         
   8   6   0       2724.14       3156.60       123.18 o                         
  10   6   0       1856.39       1924.78        91.57 o                         
  16   6   0        324.06        310.40        90.76 o                         
   1   7   0       4231.97       4824.55       238.23 o                         
   3   7   0       2437.45       2636.46        84.67 o                         
   5   7   0        877.82        862.30        39.32 o                         
   7   7   0        651.09        710.74        81.81 o                         
   9   7   0        884.36        838.80       107.03 o                         
   0   8   0       1465.35       1637.04       121.56 o                         
   2   8   0        405.24        395.89        41.65 o                         
   4   8   0       1177.03       1342.74        60.90 o                         
   6   8   0        496.52        384.97       162.87 o                         
   8   8   0         30.80         21.85        71.35 o                         
  10   8   0        706.85        888.19       102.96 o                         
   1   9   0       2223.69       2321.24       108.19 o                         
   3   9   0        265.78        274.58        50.80 o                         
   5   9   0        541.94        560.69        87.16 o                         
   0  10   0       1239.03       1627.40       158.86 o                         
   2  10   0        832.94        894.22        85.12 o                         
   4  10   0        260.82        223.80        93.68 o                         
  -4 -10   1        562.88        442.83       306.39 o                         
  -2 -10   1        561.02        600.28        84.72 o                         
   0 -10   1        133.52        114.02        86.80 o                         
   2 -10   1       1091.14       1358.44        85.92 o                         
   4 -10   1        839.10        700.16        95.64 o                         
   6 -10   1        177.05         90.25        44.55 o                         
   8 -10   1        513.09        566.52       153.98 o                         
  -5  -9   1       3071.65       3477.24       315.62 o                         
  -3  -9   1        276.25        346.88        51.31 o                         
  -1  -9   1         27.15        -13.61        39.08 o                         
   1  -9   1         51.75         84.38        57.68 o                         
   3  -9   1         46.77         -1.60        51.32 o                         
   5  -9   1       1098.10       1212.20        66.13 o                         
 -14  -8   1        179.20        223.70        91.57 o                         
 -12  -8   1         99.95        156.42        86.69 o                         
  -8  -8   1       1940.81       2180.09       153.16 o                         
  -6  -8   1       1175.49       1060.88        72.98 o                         
  -4  -8   1        886.47        956.59        48.15 o                         
  -2  -8   1       3203.34       3688.38       104.94 o                         
   0  -8   1         34.75         10.27        40.50 o                         
   2  -8   1        662.00        615.66        52.62 o                         
   4  -8   1       3705.00       4037.14       123.32 o                         
   6  -8   1       3166.07       3221.45       161.30 o                         
  14  -8   1        953.06        909.34       124.81 o                         
  -7  -7   1       2178.01       2150.11       145.03 o                         
  -5  -7   1        948.87        922.47        43.77 o                         
  -3  -7   1       4149.77       4508.38       101.06 o                         
  -1  -7   1        523.14        516.51        36.31 o                         
   1  -7   1       2377.09       2504.01       168.56 o                         
   3  -7   1        481.40        450.66        42.18 o                         
   5  -7   1       1698.23       1827.79        87.56 o                         
   7  -7   1       6006.58       5653.48      1349.37 o                         
   9  -7   1        592.67        644.26        64.84 o                         
  11  -7   1       1200.22       1483.06       132.94 o                         
  17  -7   1        108.13        195.35       102.96 o                         
 -14  -6   1       3307.67       3073.16       210.69 o                         
 -12  -6   1        816.81        707.48        92.39 o                         
 -10  -6   1       1690.41       1898.86        93.20 o                         
  -8  -6   1       6375.42       6994.06       210.69 o                         
  -6  -6   1       2844.47       2518.91       344.04 o                         
  -4  -6   1       5131.19       5581.57       155.92 o                         
  -2  -6   1       2849.82       2945.31       109.41 o                         
   0  -6   1        626.77        637.35        36.59 o                         
   2  -6   1       1218.40       1333.58        94.83 o                         
   4  -6   1       2100.48       2200.93        70.98 o                         
   6  -6   1        528.29        523.22       118.77 o                         
   8  -6   1       1250.09       1505.03        77.74 o                         
  10  -6   1        377.24        467.63        76.23 o                         
  12  -6   1         35.83          1.63        75.42 o                         
 -11  -5   1        618.23        633.81        72.98 o                         
  -7  -5   1       2419.62       2605.53        94.83 o                         
  -5  -5   1      13271.27      13319.42       555.54 o                         
  -3  -5   1        158.38        143.56        24.15 o                         
  -1  -5   1       2777.35       2887.52        79.51 o                         
   1  -5   1       1103.89       1118.63        35.46 o                         
   3  -5   1       4252.34       4187.17       128.82 o                         
   5  -5   1       2838.72       3001.04       130.10 o                         
  11  -5   1       3898.92       4065.12       188.84 o                         
  13  -5   1        368.62        346.89        53.46 o                         
 -24  -4   1        298.81        233.35        77.05 o                         
 -22  -4   1        565.78        451.36       125.62 o                         
 -20  -4   1       2254.90       2224.39        99.30 o                         
 -18  -4   1       2376.96       2342.20       100.52 o                         
 -16  -4   1       1435.83       1372.08        76.23 o                         
 -14  -4   1        339.31        368.73        77.74 o                         
 -10  -4   1        597.37        588.37        51.02 o                         
  -8  -4   1       2224.96       2158.24        81.81 o                         
  -6  -4   1      15317.56      15106.52       398.71 o                         
  -4  -4   1       4405.26       4078.28       143.81 o                         
  -2  -4   1       2230.54       2231.68        66.47 o                         
   0  -4   1        156.63        217.92        18.87 o                         
   2  -4   1       2209.86       2571.17        63.48 o                         
   4  -4   1       1007.56       1039.94        57.52 o                         
   6  -4   1       6049.09       5837.10       523.12 o                         
   8  -4   1       8537.20       8417.16       239.04 o                         
  10  -4   1       5465.42       5561.20       240.67 o                         
  12  -4   1       2671.35       1973.47       112.61 o                         
  14  -4   1        160.57        134.39        24.84 o                         
  16  -4   1        521.17        423.36        39.52 o                         
  18  -4   1       1609.06       1507.35        77.74 o                         
  20  -4   1       1121.34        897.14        69.73 o                         
  22  -4   1       1257.56       1188.61       124.81 o                         
  24  -4   1        266.54        206.62       115.05 o                         
 -25  -3   1        277.68        311.21        88.32 o                         
 -21  -3   1       2487.97       2604.08       119.93 o                         
 -19  -3   1        238.06        215.57        55.08 o                         
 -17  -3   1       6558.06       6969.99       186.81 o                         
 -15  -3   1       2601.96       2768.79       206.27 o                         
 -13  -3   1        826.83        881.97        37.24 o                         
 -11  -3   1       2008.25       2097.75        65.63 o                         
  -9  -3   1      12171.53      11029.20       394.65 o                         
  -7  -3   1       9056.78       8486.08       242.30 o                         
  -5  -3   1       5692.58       5737.03       183.15 o                         
  -3  -3   1      23351.26      22048.79       649.20 o                         
  -1  -3   1       1448.63       1357.04        38.75 o                         
   1  -3   1       3735.25       3611.40        80.53 o                         
   3  -3   1       6595.40       6457.35       243.57 o                         
   5  -3   1      14041.53      13303.77       577.44 o                         
   7  -3   1       9436.13       9070.78       286.11 o                         
   9  -3   1       6077.29       5938.07       182.33 o                         
  11  -3   1       2474.38       2363.23        96.45 o                         
  13  -3   1         52.10         61.23        23.53 o                         
  15  -3   1       1965.30       1944.58       159.26 o                         
  17  -3   1       1367.84       1359.88        78.56 o                         
  19  -3   1       2716.29       2820.19       113.42 o                         
  21  -3   1        589.18        524.34        90.76 o                         
  23  -3   1        620.25        713.05        98.49 o                         
  25  -3   1       1383.94       1256.22       153.98 o                         
 -26  -2   1         68.58         20.22       120.74 o                         
 -24  -2   1        126.75         96.74        77.53 o                         
 -22  -2   1        700.92        730.26        76.23 o                         
 -20  -2   1       1094.65       1148.66        65.02 o                         
 -18  -2   1       2834.21       3101.51       111.79 o                         
 -16  -2   1        757.61        754.01        39.41 o                         
 -14  -2   1        481.96        543.07        31.04 o                         
 -12  -2   1        352.49        419.14        32.64 o                         
 -10  -2   1         62.28         51.69        16.41 o                         
  -8  -2   1      14956.60      13734.64       253.37 o                         
  -6  -2   1       9005.05       4862.94      4035.60 o                         
  -4  -2   1      17741.41      15516.63       408.48 o                         
  -2  -2   1      10055.40       8419.64       399.53 o                         
   0  -2   1       9061.65       8175.11       163.29 o                         
   2  -2   1      12893.66      10670.30       204.95 o                         
   4  -2   1      10922.88       9518.70       382.91 o                         
   6  -2   1      39838.25      36432.47       717.38 o                         
   8  -2   1      12523.65      11949.57       229.25 o                         
  10  -2   1       7256.65       7345.46       174.48 o                         
  12  -2   1        275.82        267.21        33.24 o                         
  14  -2   1        556.41        593.57        35.07 o                         
  16  -2   1       1544.23       1566.58        67.74 o                         
  18  -2   1       2183.83       2367.45       120.59 o                         
  20  -2   1       2432.21       2681.10        96.09 o                         
  22  -2   1        569.76        529.02        61.49 o                         
  24  -2   1        573.16        574.66       138.64 o                         
  26  -2   1        374.94        387.18        88.95 o                         
 -25  -1   1        134.78        113.41        61.37 o                         
 -23  -1   1        805.73        765.82       113.42 o                         
 -21  -1   1       1282.41       1300.87       173.44 o                         
 -19  -1   1       1409.68       1549.56        78.47 o                         
 -17  -1   1       1164.90       1206.31        62.00 o                         
 -15  -1   1       4447.16       4928.45       141.00 o                         
 -13  -1   1       1424.46       1536.20        50.72 o                         
 -11  -1   1       3154.71       3460.86        82.54 o                         
  -9  -1   1      14078.70      13925.81       264.42 o                         
  -7  -1   1       7304.22       6725.15       161.30 o                         
  -5  -1   1      17339.88      14458.21       258.99 o                         
  -3  -1   1      21900.96      17542.74       603.01 o                         
  -1  -1   1        266.56        190.09        11.43 o                         
   1  -1   1       1747.25       1387.54        38.36 o                         
   3  -1   1      41297.44      32927.12       798.24 o                         
   5  -1   1        203.13        171.81        19.47 o                         
   7  -1   1        910.79        878.25        32.02 o                         
   9  -1   1      15036.60      15205.44       285.48 o                         
  11  -1   1       3811.24       3708.68        88.88 o                         
  13  -1   1       1785.02       1809.27        52.49 o                         
  15  -1   1       2494.94       2772.11        70.74 o                         
  17  -1   1       1240.56       1383.29        60.84 o                         
  19  -1   1        102.92        105.82        38.93 o                         
  21  -1   1       1354.47       1416.38        72.96 o                         
  23  -1   1       1012.40       1161.56        94.25 o                         
  25  -1   1        469.86        401.95        72.55 o                         
 -24   0   1        106.11         72.82        53.15 o                         
 -20   0   1       1918.52       2143.32        97.24 o                         
 -18   0   1       3541.77       3688.69        92.98 o                         
 -14   0   1       1613.04       1842.05        55.54 o                         
 -12   0   1       4715.05       5544.47       214.75 o                         
 -10   0   1        810.42        996.56        37.24 o                         
  -8   0   1        393.60        469.95        25.15 o                         
  -6   0   1     131514.73     116197.79      3616.20 o                         
  -4   0   1         17.83         28.17         8.90 o                         
   4   0   1        316.91        279.76        15.15 o                         
   6   0   1       2246.22       1930.87        53.19 o                         
   8   0   1         23.57         78.07        16.30 o                         
  10   0   1        150.69        191.83        21.20 o                         
  12   0   1         50.99         60.29        22.50 o                         
  14   0   1        948.93       1013.48        48.71 o                         
  16   0   1       1096.00       1124.84        44.99 o                         
  18   0   1       2364.18       2383.14        96.34 o                         
  20   0   1       1569.31       1676.57        78.20 o                         
  22   0   1       1875.74       2039.09        89.95 o                         
  26   0   1         87.12         89.18        73.01 o                         
 -25   1   1        131.37        130.74        62.17 o                         
 -23   1   1        917.68       1013.81       121.56 o                         
 -21   1   1       1238.80       1337.92        65.61 o                         
 -19   1   1       1094.78       1238.31        69.26 o                         
 -17   1   1       1292.63       1249.72        57.81 o                         
 -15   1   1       4563.17       4731.21       119.50 o                         
 -13   1   1       1438.14       1550.77        49.88 o                         
 -11   1   1       2788.79       2943.70        74.65 o                         
  -9   1   1      13894.16      13678.98       265.49 o                         
  -7   1   1       8376.09       8056.59       164.95 o                         
  -5   1   1      17326.24      14657.66       367.16 o                         
  -3   1   1      23415.01      19477.16       627.30 o                         
  -1   1   1        379.36        283.84        11.30 o                         
   1   1   1       1706.55       1271.28        32.29 o                         
   3   1   1      41828.70      32263.45       773.95 o                         
   5   1   1        467.58        437.87        17.97 o                         
   7   1   1       1416.02       1363.17        41.88 o                         
   9   1   1      13632.92      13782.35       293.37 o                         
  11   1   1       4117.98       4091.54        95.43 o                         
  13   1   1       1736.03       1891.83        56.11 o                         
  15   1   1       2510.36       2657.62        71.65 o                         
  17   1   1       1234.31       1359.27        52.57 o                         
  19   1   1         60.49        128.31        34.47 o                         
  21   1   1       1229.90       1383.83        71.95 o                         
  23   1   1       1040.75       1029.84        85.35 o                         
  25   1   1        515.30        498.14        82.75 o                         
 -26   2   1         57.20         25.10       116.67 o                         
 -24   2   1        111.51         88.15        67.02 o                         
 -22   2   1        752.58        735.02        79.37 o                         
 -20   2   1        958.74        971.70        60.58 o                         
 -18   2   1       3128.74       3321.96       132.94 o                         
 -16   2   1       1041.61       1115.29        47.00 o                         
 -14   2   1        437.21        446.81        27.94 o                         
 -12   2   1        351.59        342.00        31.61 o                         
 -10   2   1        106.25        101.11        24.69 o                         
  -8   2   1      15053.26      13805.08       256.42 o                         
  -6   2   1       9627.54       8838.65       337.94 o                         
  -4   2   1      17338.20      14945.23       394.65 o                         
  -2   2   1       9240.72       7766.88       181.58 o                         
   0   2   1       8955.59       8270.12       164.39 o                         
   2   2   1      12362.57      10513.13       204.17 o                         
   4   2   1       9882.66       8685.72       170.17 o                         
   6   2   1      40238.37      37059.53       889.82 o                         
   8   2   1      13070.30      12864.61       301.45 o                         
  10   2   1       7540.37       7693.56       166.27 o                         
  12   2   1        200.68        212.37        23.99 o                         
  14   2   1        576.79        633.12        35.18 o                         
  16   2   1       1313.30       1387.01        77.80 o                         
  18   2   1       2102.95       2283.15        89.08 o                         
  20   2   1       2494.61       2678.59        94.59 o                         
  22   2   1        518.60        595.10       128.82 o                         
  24   2   1        611.95        564.77       156.82 o                         
  26   2   1        369.16        190.45        90.76 o                         
 -25   3   1        286.16        279.60        85.88 o                         
 -23   3   1        339.95        470.88       132.13 o                         
 -21   3   1       2468.64       2766.71        84.48 o                         
 -19   3   1        196.20        206.62        43.81 o                         
 -17   3   1       6074.85       6357.43       169.35 o                         
 -15   3   1       2899.62       3123.06        98.03 o                         
 -13   3   1        892.49        844.56        43.81 o                         
 -11   3   1       2078.80       2182.81        64.99 o                         
  -9   3   1      12444.00      11337.97       410.10 o                         
  -7   3   1       8644.42       8221.81       228.58 o                         
  -5   3   1       5213.48       5300.19       175.01 o                         
  -3   3   1      22824.06      21769.85       369.12 o                         
  -1   3   1       1580.22       1526.67        41.20 o                         
   1   3   1       3603.42       3485.34        77.90 o                         
   3   3   1       6322.84       6253.13       125.28 o                         
   5   3   1      14085.69      13201.88       242.40 o                         
   7   3   1       9398.46       8829.60       311.62 o                         
   9   3   1       6825.02       6798.45       145.53 o                         
  11   3   1       2244.75       2120.12        89.95 o                         
  13   3   1         42.97         30.80        22.20 o                         
  15   3   1       2065.74       1994.05       120.33 o                         
  17   3   1       1363.93       1343.73        69.73 o                         
  19   3   1       2435.05       2529.56        81.87 o                         
  21   3   1        505.15        488.66        67.29 o                         
  23   3   1        706.92        745.68       121.15 o                         
  25   3   1       1452.75       1171.86       154.79 o                         
 -24   4   1        253.52        160.49        71.35 o                         
 -22   4   1        403.48        432.76        86.69 o                         
 -20   4   1       2405.93       2315.36       185.18 o                         
 -18   4   1       2544.82       2583.68       106.22 o                         
 -16   4   1       1419.27       1464.47        69.73 o                         
 -14   4   1        253.54        140.15        21.03 o                         
 -12   4   1        497.41        576.98        76.23 o                         
 -10   4   1        565.30        575.35        49.39 o                         
  -8   4   1       1962.63       1899.67        79.37 o                         
  -6   4   1      15989.65      16139.04       444.15 o                         
  -4   4   1       4670.95       4621.60       143.87 o                         
  -2   4   1       1925.43       1863.78        52.49 o                         
   0   4   1        184.03        250.71        17.87 o                         
   2   4   1       2349.76       2593.96        67.51 o                         
   4   4   1        954.37       1045.03        85.88 o                         
   6   4   1       6038.24       6037.00       342.41 o                         
   8   4   1       9240.11       8909.89       248.80 o                         
  10   4   1       4949.88       4619.44       205.81 o                         
  12   4   1       2470.41       2138.01       345.20 o                         
  14   4   1        136.35         53.20        95.23 o                         
  16   4   1        597.78        588.59        88.32 o                         
  18   4   1       1469.02       1455.52        83.44 o                         
  20   4   1       1057.46        822.65        78.56 o                         
  22   4   1       1327.71        950.59        94.83 o                         
  24   4   1        203.31        111.79       120.74 o                         
 -17   5   1        262.39        354.21        85.07 o                         
 -11   5   1        754.12        842.87        82.62 o                         
  -7   5   1       2423.21       2524.53        89.13 o                         
  -5   5   1      12717.87      12911.26       635.03 o                         
  -3   5   1        315.03        298.84        27.95 o                         
  -1   5   1       2950.52       3127.21        78.73 o                         
   1   5   1       1155.79       1203.78        39.08 o                         
   3   5   1       4528.83       4637.43       107.64 o                         
   5   5   1       2782.67       3002.29       131.72 o                         
  11   5   1       4361.41       4761.33       201.86 o                         
  13   5   1        396.98        292.62        47.76 o                         
  19   5   1        330.15        454.61        94.83 o                         
 -14   6   1       3225.93       3519.75       200.23 o                         
 -12   6   1        782.53        684.82        88.32 o                         
 -10   6   1       1430.06       1621.70        81.81 o                         
  -8   6   1       6907.21       7630.19       233.35 o                         
  -6   6   1       2995.29       2505.01        81.00 o                         
  -4   6   1       5680.10       6188.24       169.39 o                         
  -2   6   1       2515.83       2686.81        90.35 o                         
   0   6   1        577.81        595.65        31.84 o                         
   2   6   1       1152.05       1242.53        45.16 o                         
   4   6   1       2190.29       2204.52        84.52 o                         
   6   6   1        755.86        851.23        38.19 o                         
   8   6   1       1054.00       1273.19        90.76 o                         
  10   6   1        392.19        410.92        72.17 o                         
  12   6   1         70.24         51.83        64.03 o                         
  -7   7   1       2289.50       2666.31       162.11 o                         
  -5   7   1       1088.35       1123.22       243.92 o                         
  -3   7   1       4426.46       4849.19       229.80 o                         
  -1   7   1        616.19        634.90        37.16 o                         
   1   7   1       2462.57       2551.07       153.98 o                         
   3   7   1        473.49        430.06        38.94 o                         
   5   7   1       1745.49       1696.90        75.27 o                         
   7   7   1       5377.97       5039.57      1433.68 o                         
   9   7   1        404.57        524.34        94.83 o                         
  11   7   1       1282.85       1671.90       143.40 o                         
  -6   8   1       1286.48       1270.75        77.74 o                         
  -4   8   1       1102.81       1148.73        62.98 o                         
  -2   8   1       3205.34       3714.46       166.93 o                         
   0   8   1         26.89         25.39        34.61 o                         
   2   8   1        697.01        714.08       131.26 o                         
   4   8   1       3830.26       4439.81       124.06 o                         
   6   8   1       3004.56       3175.11       251.65 o                         
   8   8   1        878.63        906.90       106.22 o                         
 -11   9   1        889.60        837.17       122.37 o                         
  -9   9   1        322.05        248.80       107.84 o                         
  -5   9   1       3009.03       3251.33       266.64 o                         
  -3   9   1        174.98        193.33        56.03 o                         
  -1   9   1         49.73         27.65        44.12 o                         
   1   9   1         45.20         -6.51        73.79 o                         
   3   9   1         65.54         46.51        53.72 o                         
   5   9   1        998.61        932.44       309.99 o                         
  -8  10   1        476.26        518.64       137.82 o                         
  -4  10   1        583.04        727.25       120.60 o                         
  -2  10   1        471.52        438.93       102.50 o                         
   0  10   1        143.36        151.71        97.82 o                         
   2  10   1       1057.02       1199.76       114.70 o                         
   4  10   1        814.27        865.53       108.66 o                         
   6  10   1        217.43         67.29        58.34 o                         
   8  10   1        597.02        650.77       136.20 o                         
  -6 -10   2        501.09        637.06       109.35 o                         
  -4 -10   2        192.29        256.07        77.19 o                         
  -2 -10   2       1555.27       1807.16        87.63 o                         
   0 -10   2        396.91        400.18        74.77 o                         
   2 -10   2        684.26        663.07        64.02 o                         
   4 -10   2        822.89        848.90       102.69 o                         
   6 -10   2        403.28        382.32       115.86 o                         
 -11  -9   2       3339.01       3965.41       262.63 o                         
  -9  -9   2         76.54         -2.44        68.91 o                         
  -7  -9   2         57.57        120.74        64.84 o                         
  -5  -9   2        322.82        218.79        69.73 o                         
  -3  -9   2        492.40        538.28        75.42 o                         
  -1  -9   2        599.33        693.99        54.23 o                         
   1  -9   2        863.90        925.58        94.77 o                         
   3  -9   2        921.64        957.77        86.75 o                         
   5  -9   2         29.42         56.21        42.28 o                         
   7  -9   2         32.84        -17.87        33.59 o                         
   9  -9   2         69.50         94.01       107.03 o                         
  11  -9   2        473.04        650.77       136.20 o                         
  13  -9   2        841.91       1055.99       163.74 o                         
 -14  -8   2        585.33        607.78       114.23 o                         
 -12  -8   2        489.61        561.64       102.15 o                         
 -10  -8   2        268.09        326.55        85.88 o                         
  -8  -8   2       3191.14       3693.95       142.59 o                         
  -6  -8   2        445.06        351.14        38.12 o                         
  -4  -8   2        454.40        479.92        38.75 o                         
  -2  -8   2        490.16        519.03        53.92 o                         
   0  -8   2       1179.56       1243.31        51.99 o                         
   2  -8   2        724.99        737.91        54.80 o                         
   4  -8   2       1956.84       2141.71       120.80 o                         
   6  -8   2       1233.61       1086.27       282.04 o                         
   8  -8   2        215.12        209.06        79.37 o                         
  10  -8   2        417.97        434.39        97.27 o                         
  12  -8   2        562.80        735.84       119.93 o                         
  14  -8   2        875.53       1146.75       145.84 o                         
  16  -8   2        352.06        310.40        98.08 o                         
 -11  -7   2        725.82        826.60        97.27 o                         
  -7  -7   2        113.84        128.88        82.62 o                         
  -5  -7   2       3663.56       3895.78       135.38 o                         
  -3  -7   2         76.30         61.19        26.08 o                         
  -1  -7   2       2892.76       3159.94        84.17 o                         
   1  -7   2       9028.75       9902.01       205.00 o                         
   3  -7   2        621.87        621.06        64.03 o                         
   5  -7   2        182.60        169.59        34.62 o                         
   7  -7   2        448.66        330.40        60.37 o                         
   9  -7   2         25.78         13.02        51.02 o                         
  11  -7   2         14.33        -16.97        57.52 o                         
  17  -7   2        157.20         72.17       124.00 o                         
  19  -7   2        525.13        670.18       111.79 o                         
 -14  -6   2       1641.67       1760.22       134.57 o                         
 -10  -6   2       3255.88       3507.55       140.15 o                         
  -8  -6   2       1885.48       2089.33       101.33 o                         
  -6  -6   2        510.05        358.86        50.67 o                         
  -4  -6   2       1214.33       1260.40        44.69 o                         
  -2  -6   2      10599.12      11499.08       233.91 o                         
   0  -6   2       2067.49       2200.79        60.19 o                         
   2  -6   2       4604.84       5189.48       123.80 o                         
   4  -6   2        990.13       1036.75        47.41 o                         
   6  -6   2        112.67        132.49        24.59 o                         
   8  -6   2        623.98        499.99       141.43 o                         
  10  -6   2       1236.28       1383.36       113.42 o                         
  12  -6   2       1233.94       1449.02       124.81 o                         
  14  -6   2       2341.92       2532.67       176.64 o                         
  16  -6   2       2389.98       2750.56       186.40 o                         
  20  -6   2        231.58         19.41       140.15 o                         
  22  -6   2         56.97          8.13       162.93 o                         
 -11  -5   2       9624.80      10409.22       423.00 o                         
  -7  -5   2       1619.53       1648.43        69.73 o                         
  -5  -5   2        206.95        180.49        18.32 o                         
  -3  -5   2       8763.08       9218.01       181.37 o                         
  -1  -5   2       2891.47       3081.81        91.57 o                         
   1  -5   2       2702.24       2846.16        74.75 o                         
   3  -5   2       6568.40       6656.01       154.35 o                         
   5  -5   2       2286.06       2246.50       104.53 o                         
   7  -5   2        819.13        773.85       130.50 o                         
  11  -5   2       4956.68       5205.48       179.08 o                         
  13  -5   2       2736.38       3004.25       122.37 o                         
  19  -5   2         11.11         20.31        31.87 o                         
  21  -5   2         37.37         11.01        40.09 o                         
  23  -5   2        199.31         26.83        79.84 o                         
 -24  -4   2       1494.91       1504.21       123.18 o                         
 -22  -4   2        733.61        689.70        81.00 o                         
 -20  -4   2         81.29         28.36        43.81 o                         
 -18  -4   2        173.47        126.44        38.12 o                         
 -16  -4   2        661.10        598.77        59.56 o                         
 -14  -4   2       4053.04       3085.48       834.33 o                         
 -10  -4   2       4418.83       4266.16       144.22 o                         
  -8  -4   2       2187.42       2180.09        88.32 o                         
  -6  -4   2       1450.41       1583.59        68.91 o                         
  -4  -4   2        232.31        261.90        44.97 o                         
  -2  -4   2       4094.12       4116.67       108.19 o                         
   0  -4   2      12948.20      13560.59       257.05 o                         
   2  -4   2       8656.58       8911.63       189.65 o                         
   4  -4   2       3434.29       3463.04        89.00 o                         
   6  -4   2       2488.03       2398.95        72.17 o                         
   8  -4   2       1427.82       1139.67       121.15 o                         
  10  -4   2       1360.19       1200.16       138.58 o                         
  12  -4   2        974.86        781.28        50.20 o                         
  14  -4   2       1999.09       1933.24       238.29 o                         
  16  -4   2       2431.10       2146.69       292.21 o                         
  18  -4   2        619.97        444.15        60.78 o                         
  20  -4   2         29.62        -10.31        57.93 o                         
  22  -4   2        370.64        338.46        77.27 o                         
  24  -4   2        190.72         51.45        87.27 o                         
 -25  -3   2        325.06        306.33        79.37 o                         
 -23  -3   2       2923.28       3146.80       367.57 o                         
 -21  -3   2       1559.70       1611.13       120.74 o                         
 -19  -3   2        710.37        756.17        59.15 o                         
 -17  -3   2        572.55        550.25        45.79 o                         
 -15  -3   2       1886.51       1883.85        96.86 o                         
 -13  -3   2       3589.55       3552.79        95.61 o                         
 -11  -3   2        395.58        321.75        23.16 o                         
  -9  -3   2       6660.63       3441.86      2964.15 o                         
  -7  -3   2       9130.25       8749.41       238.23 o                         
  -5  -3   2        442.21        461.88        25.47 o                         
  -3  -3   2       5349.05       5090.14       171.82 o                         
  -1  -3   2      13183.34      12467.20       236.36 o                         
   1  -3   2      20547.14      19942.46       365.58 o                         
   3  -3   2       3587.14       3542.84        91.83 o                         
   5  -3   2       5419.99       4883.75       120.74 o                         
   7  -3   2        524.85        438.28        52.64 o                         
   9  -3   2       6869.28       7054.08       180.82 o                         
  11  -3   2       2931.58       3098.95       166.12 o                         
  13  -3   2       2605.23       2682.55       145.44 o                         
  15  -3   2        739.07        758.39        88.73 o                         
  17  -3   2        486.41        564.05        48.21 o                         
  19  -3   2       2019.64       2151.25       218.01 o                         
  21  -3   2         44.11         54.39        46.07 o                         
  23  -3   2        461.19        529.61       115.11 o                         
  25  -3   2         82.56         52.07        79.69 o                         
 -24  -2   2       1034.48       1091.67       140.96 o                         
 -22  -2   2        740.31        807.07        63.98 o                         
 -18  -2   2        910.18        930.37        66.47 o                         
 -16  -2   2       1519.00       1498.40        50.94 o                         
 -14  -2   2       6036.33       6146.61       139.86 o                         
 -12  -2   2       9232.51       9589.27       190.06 o                         
 -10  -2   2       5733.21       5676.14       159.67 o                         
  -8  -2   2       4688.17       4424.16       108.19 o                         
  -6  -2   2       5969.28       5613.03       162.11 o                         
  -4  -2   2       1863.11       1782.23        47.01 o                         
  -2  -2   2        531.24        472.62        20.24 o                         
   0  -2   2       9508.72       8027.47       173.03 o                         
   2  -2   2       8494.73       7482.08       190.24 o                         
   4  -2   2       5431.82       5219.57       119.89 o                         
   6  -2   2        199.35        157.74        16.63 o                         
   8  -2   2        172.52        145.52        19.61 o                         
  10  -2   2       1134.15       1044.87        39.55 o                         
  12  -2   2       3793.77       4039.43       116.67 o                         
  14  -2   2       3754.96       3750.14        95.41 o                         
  16  -2   2        763.93        850.17       139.39 o                         
  18  -2   2         95.39         85.93        38.08 o                         
  20  -2   2        561.69        543.30        49.43 o                         
  22  -2   2        311.46        375.12        63.62 o                         
  24  -2   2        381.03        287.10        77.89 o                         
  26  -2   2       1426.42       1400.24       160.08 o                         
 -25  -1   2        375.81        312.56        74.90 o                         
 -23  -1   2        200.53        209.06        81.00 o                         
 -21  -1   2        438.72        475.48        47.11 o                         
 -19  -1   2        866.35        875.57        60.99 o                         
 -17  -1   2        683.88        568.15        75.42 o                         
 -15  -1   2       4234.35       4432.42       122.00 o                         
 -13  -1   2       2963.68       3005.32        71.65 o                         
 -11  -1   2      22736.57      23398.26       604.17 o                         
  -9  -1   2       7510.29       7557.03       187.62 o                         
  -7  -1   2        950.55        887.04        50.61 o                         
  -5  -1   2       3303.06       2958.00        85.53 o                         
  -3  -1   2      40203.71      33810.54       819.39 o                         
  -1  -1   2       1325.63       1117.55        35.18 o                         
   1  -1   2       2329.70       1949.19        66.47 o                         
   3  -1   2      47980.84      40410.92       834.76 o                         
   5  -1   2      13129.81      11436.11       226.18 o                         
   7  -1   2       3707.73       3741.01        88.53 o                         
   9  -1   2       3128.71       3046.31        82.41 o                         
  11  -1   2       5398.45       5375.02       118.86 o                         
  13  -1   2       2385.52       2629.42        69.29 o                         
  15  -1   2       4051.56       4509.78       103.51 o                         
  17  -1   2       3684.82       3828.76        95.76 o                         
  19  -1   2       1535.77       1690.82       120.74 o                         
  21  -1   2        379.30        341.70        47.87 o                         
  23  -1   2       1233.63       1203.42        75.39 o                         
  25  -1   2       1820.65       2041.40        92.85 o                         
 -24   0   2       1007.60       1083.32        61.87 o                         
 -20   0   2         86.79         89.04        34.80 o                         
 -18   0   2        983.91       1023.62        44.03 o                         
 -16   0   2        204.47        211.74        47.82 o                         
 -14   0   2        425.99        487.21        35.18 o                         
 -12   0   2      23125.36      24140.13       446.44 o                         
 -10   0   2      10382.74      10446.69       292.96 o                         
  -8   0   2        463.09        499.77        23.88 o                         
  -6   0   2       7023.40       6816.08       304.29 o                         
  -4   0   2      23523.01      20063.75       416.55 o                         
  -2   0   2      22888.13      17735.10       326.91 o                         
   0   0   2      29911.87      22652.46       824.97 o                         
   2   0   2       9946.82       7869.25       161.49 o                         
   4   0   2      10838.04       9587.95       197.24 o                         
   6   0   2       6085.50       5940.39       139.39 o                         
   8   0   2        204.19        239.89        19.13 o                         
  10   0   2       1446.90       1446.49        54.73 o                         
  12   0   2       3933.20       4110.55       101.97 o                         
  14   0   2       5054.84       5316.94       121.73 o                         
  16   0   2       5233.80       5383.04       128.87 o                         
  18   0   2        470.26        584.54        43.19 o                         
  20   0   2         34.85          1.27        50.59 o                         
  22   0   2       1026.60        904.42        60.78 o                         
  24   0   2        951.20        872.92        75.22 o                         
  26   0   2        444.34        491.06       103.63 o                         
 -25   1   2        226.53        170.25       128.06 o                         
 -23   1   2        348.59        410.92       102.96 o                         
 -21   1   2        504.59        607.91        59.56 o                         
 -19   1   2        892.74       1102.71        70.97 o                         
 -17   1   2        548.97        622.42        66.47 o                         
 -15   1   2       4279.80       4574.88       117.12 o                         
 -13   1   2       3225.82       3481.76        80.30 o                         
 -11   1   2      21679.11      22282.83       411.95 o                         
  -9   1   2       7778.73       7548.69       220.04 o                         
  -7   1   2        818.29        762.38        29.56 o                         
  -5   1   2       3278.34       2938.89        76.18 o                         
  -3   1   2      41267.37      34398.10       812.88 o                         
  -1   1   2       1954.61       1613.41        41.83 o                         
   1   1   2       2326.17       1903.23        51.32 o                         
   3   1   2      44947.91      38115.64       933.63 o                         
   5   1   2      13875.84      12390.70       307.95 o                         
   7   1   2       3655.03       3665.48        91.03 o                         
   9   1   2       3337.67       3356.74        85.58 o                         
  11   1   2       5056.01       5186.50       158.04 o                         
  13   1   2       2442.18       2638.57        72.81 o                         
  15   1   2       4169.33       4408.69       103.11 o                         
  17   1   2       3705.55       3863.38       136.95 o                         
  19   1   2       1584.38       1759.18        68.47 o                         
  21   1   2        404.50        402.85        51.70 o                         
  23   1   2       1251.71       1356.09        84.31 o                         
  25   1   2       1669.97       1870.18        98.71 o                         
 -26   2   2       1327.59       1498.52       164.55 o                         
 -24   2   2       1130.76        998.47       124.81 o                         
 -22   2   2        680.63        682.71        66.10 o                         
 -20   2   2       1106.19       1080.28        77.05 o                         
 -18   2   2        909.89       1014.62        62.40 o                         
 -16   2   2       1317.86       1432.56        51.46 o                         
 -14   2   2       5708.48       6009.16       131.82 o                         
 -12   2   2       9679.63      10121.97       233.00 o                         
 -10   2   2       5530.79       5645.74       118.42 o                         
  -8   2   2       4750.43       4617.13        99.56 o                         
  -6   2   2       5872.94       5572.59       140.96 o                         
  -4   2   2       1741.91       1692.85        43.37 o                         
  -2   2   2        353.05        294.19        17.84 o                         
   0   2   2      10094.43       8689.65       204.74 o                         
   2   2   2       7908.67       7018.49       151.43 o                         
   4   2   2       4748.32       4568.28       104.83 o                         
   6   2   2        281.94        272.28        20.72 o                         
   8   2   2        163.47        175.59        20.51 o                         
  10   2   2        878.49        904.87        38.37 o                         
  12   2   2       4023.47       4325.44       101.43 o                         
  14   2   2       4263.97       4376.56       111.79 o                         
  16   2   2        703.76        810.43        50.79 o                         
  18   2   2         75.18         33.37        34.26 o                         
  20   2   2        541.13        451.39        45.58 o                         
  22   2   2        301.29        273.99        55.95 o                         
  24   2   2        392.45        278.20        72.37 o                         
  26   2   2       1523.14       1529.31       211.91 o                         
 -25   3   2        490.83        526.78        89.13 o                         
 -23   3   2       2712.47       2740.91       201.04 o                         
 -21   3   2       1702.29       1599.85       124.81 o                         
 -19   3   2        659.41        702.60        64.84 o                         
 -17   3   2        668.30        701.88        85.12 o                         
 -15   3   2       1964.66       2073.98        74.14 o                         
 -13   3   2       3051.00       2970.91        76.19 o                         
 -11   3   2        291.48        287.77        18.95 o                         
  -9   3   2       6842.96       6420.22       173.38 o                         
  -7   3   2       9395.77       9030.63       246.36 o                         
  -5   3   2        410.23        444.80        22.75 o                         
  -3   3   2       5935.59       5561.80       237.07 o                         
  -1   3   2      13788.74      12906.66       236.07 o                         
   1   3   2      19524.79      18888.57       337.58 o                         
   3   3   2       4347.90       4388.83        95.13 o                         
   5   3   2       5235.73       4867.90       109.49 o                         
   7   3   2        566.43        546.49        74.61 o                         
   9   3   2       6901.42       6972.77       153.16 o                         
  11   3   2       3513.61       3458.16       135.38 o                         
  13   3   2       2099.98       2058.88        64.63 o                         
  15   3   2        454.46        451.77        41.45 o                         
  17   3   2        533.99        550.20        79.84 o                         
  19   3   2       2073.83       2124.13       190.47 o                         
  21   3   2         44.00         68.30        48.23 o                         
  23   3   2        448.95        398.03        69.16 o                         
  25   3   2         63.75         71.36        76.60 o                         
 -24   4   2       1741.40       1095.74       158.86 o                         
 -22   4   2        828.79        659.25        60.37 o                         
 -20   4   2         78.16         41.37        50.20 o                         
 -18   4   2        160.34        180.71        38.12 o                         
 -16   4   2        776.88        703.34        41.57 o                         
 -14   4   2       3817.18       4068.37       200.23 o                         
 -10   4   2       4872.33       4801.77       152.35 o                         
  -8   4   2       1860.61       1764.29        79.37 o                         
  -6   4   2       1469.20       1631.46        71.35 o                         
  -4   4   2        179.71        186.03        17.16 o                         
  -2   4   2       3925.58       3956.54        85.03 o                         
   0   4   2      13400.79      13852.08       253.48 o                         
   2   4   2       9778.85       9836.93       204.85 o                         
   4   4   2       3179.35       3254.68        79.75 o                         
   6   4   2       2231.70       2134.04        84.31 o                         
   8   4   2       1359.79       1190.50        87.51 o                         
  10   4   2       1139.55       1019.13        63.62 o                         
  12   4   2        889.61        791.88        70.13 o                         
  14   4   2       2201.41       1353.84       916.19 o                         
  16   4   2       2633.15       2472.49       312.02 o                         
  18   4   2        540.12        457.05        56.71 o                         
  20   4   2         33.66         27.61        40.08 o                         
  22   4   2        307.24        140.15        84.25 o                         
  24   4   2        231.37        244.53       116.73 o                         
 -19   5   2        624.32        573.03       119.11 o                         
 -15   5   2       1549.13       1745.70       125.62 o                         
 -11   5   2       9288.47      10192.03       445.78 o                         
  -7   5   2       1672.65       1689.80        77.74 o                         
  -5   5   2        211.71        232.90        23.88 o                         
  -3   5   2       8746.46       9202.22       177.43 o                         
  -1   5   2       2724.92       2920.13        71.76 o                         
   1   5   2       2279.83       2460.34        61.84 o                         
   3   5   2       6430.67       6386.66       180.71 o                         
   5   5   2       2503.94       2537.90        66.04 o                         
   7   5   2        796.34        712.36        38.93 o                         
   9   5   2        415.32        226.96        25.10 o                         
  11   5   2       4769.64       4924.26       174.20 o                         
  13   5   2       2542.55       2831.67       109.35 o                         
  15   5   2       1023.22       1112.70       109.35 o                         
  19   5   2         25.49          8.71        24.57 o                         
  21   5   2         41.97         16.97        72.98 o                         
  23   5   2        243.16         99.93       196.51 o                         
 -18   6   2        295.72        242.30        72.98 o                         
 -14   6   2       1671.36       1926.40        99.71 o                         
 -12   6   2       1445.43       1457.15       115.86 o                         
 -10   6   2       3547.44       3907.08       141.78 o                         
  -8   6   2       1740.44       1814.61        88.32 o                         
  -6   6   2        455.56        269.68       131.72 o                         
  -4   6   2       1218.20       1252.46        43.84 o                         
  -2   6   2      10199.55      10980.53       214.22 o                         
   0   6   2       2029.04       2155.71        68.47 o                         
   2   6   2       4858.77       5407.18       130.34 o                         
   4   6   2       1047.51       1163.05        48.53 o                         
   6   6   2        169.29        167.89        23.39 o                         
   8   6   2        669.67        607.38       223.70 o                         
  10   6   2       1211.69       1186.50        96.45 o                         
  12   6   2       1266.37       1328.27       107.03 o                         
  14   6   2       2470.37       2624.24       170.94 o                         
  16   6   2       2244.20       2672.00       170.25 o                         
  22   6   2         62.35         58.34       139.45 o                         
 -11   7   2        743.12        764.19        89.95 o                         
  -7   7   2         74.44        114.23        74.61 o                         
  -5   7   2       3773.41       3994.85       111.07 o                         
  -3   7   2         87.83        104.76        28.96 o                         
  -1   7   2       3072.74       3206.14       154.38 o                         
   1   7   2       8475.28       9029.93       198.43 o                         
   3   7   2        362.75        273.63        37.93 o                         
   5   7   2        257.16        239.99        32.65 o                         
   7   7   2        442.36        367.42        56.30 o                         
   9   7   2         54.95         97.27        51.02 o                         
  11   7   2          4.60         62.40        90.76 o                         
  17   7   2        258.70        310.40       117.49 o                         
  19   7   2        586.80        788.60       136.20 o                         
 -14   8   2        595.27        631.37        87.51 o                         
 -12   8   2        623.08        638.57       120.74 o                         
 -10   8   2        345.73        461.93       103.77 o                         
  -8   8   2       3031.54       3200.41       170.25 o                         
  -6   8   2        440.41        317.49        91.17 o                         
  -4   8   2        396.14        385.48        42.34 o                         
  -2   8   2        551.40        575.38        44.42 o                         
   0   8   2       1187.42       1346.56       130.50 o                         
   2   8   2        983.78       1061.71        67.44 o                         
   4   8   2       1819.79       2113.22        79.86 o                         
   6   8   2       1176.73       1307.57       164.90 o                         
   8   8   2        188.93        266.58        93.20 o                         
  10   8   2        442.30        527.59       103.77 o                         
  12   8   2        449.49        653.21       113.42 o                         
  14   8   2        989.71       1254.60       138.64 o                         
  16   8   2        411.30        638.57       159.67 o                         
 -11   9   2       3305.74       3555.43       236.60 o                         
  -9   9   2         60.49         34.86        83.44 o                         
  -7   9   2         87.69         72.98        66.47 o                         
  -5   9   2        312.27        260.92        56.30 o                         
  -3   9   2        568.19        577.12        54.10 o                         
  -1   9   2        628.08        739.80        69.66 o                         
   1   9   2        892.60        896.32       116.67 o                         
   3   9   2        999.55       1117.79       153.98 o                         
   5   9   2         66.70         73.79        65.66 o                         
   7   9   2         28.60         20.97        56.34 o                         
   9   9   2         60.81         94.01        94.83 o                         
  11   9   2        625.11        596.50       122.37 o                         
  -8  10   2        455.50        158.86       204.18 o                         
  -6  10   2        511.47        583.49       145.84 o                         
  -4  10   2        228.09        286.64        77.14 o                         
  -2  10   2       1591.97       1627.83        96.56 o                         
   0  10   2        378.03        248.08        98.18 o                         
   2  10   2        695.47        766.22        82.78 o                         
   4  10   2        750.67        713.18       110.17 o                         
   6  10   2        421.37        463.26       188.84 o                         
  -8 -10   3       1104.68       1087.60       107.03 o                         
  -6 -10   3         37.90         67.29        98.89 o                         
  -4 -10   3         28.54         30.39        60.73 o                         
  -2 -10   3       1011.92       1214.85       119.52 o                         
   0 -10   3        192.22        170.08        81.05 o                         
   2 -10   3        210.59        190.83        76.11 o                         
   4 -10   3        414.77        442.69        82.98 o                         
   6 -10   3        594.53        523.28       101.68 o                         
   8 -10   3         95.42        168.62       147.47 o                         
 -13  -9   3         90.62         28.36        87.51 o                         
 -11  -9   3        136.81        102.15        87.51 o                         
  -9  -9   3        788.80        739.91       115.05 o                         
  -7  -9   3       1116.82       1201.02        98.89 o                         
  -5  -9   3       1730.45       1986.26       301.91 o                         
  -3  -9   3       1162.41       1116.02        61.83 o                         
  -1  -9   3         10.78         38.42        46.66 o                         
   1  -9   3         13.82         -1.58        57.56 o                         
   3  -9   3         46.37         60.24        47.32 o                         
   5  -9   3        652.35        598.75        71.29 o                         
   7  -9   3       1857.62       1488.19       439.27 o                         
   9  -9   3       1035.36       1213.23        99.71 o                         
  11  -9   3        148.64        180.71        93.20 o                         
  13  -9   3        294.43        347.70       109.35 o                         
 -14  -8   3        763.91        884.24       176.64 o                         
 -12  -8   3        143.99        149.91        77.74 o                         
 -10  -8   3        919.33        945.83        92.39 o                         
  -8  -8   3        275.10        235.79        66.47 o                         
  -6  -8   3       1196.36        969.44       204.24 o                         
  -4  -8   3        491.90        565.66       111.44 o                         
  -2  -8   3        718.43        841.47        48.45 o                         
   0  -8   3       2200.92       2379.02        80.09 o                         
   2  -8   3        179.36        181.58        37.54 o                         
   4  -8   3       2124.31       2072.53        76.23 o                         
   6  -8   3       1150.75       1123.36        60.37 o                         
   8  -8   3       2075.42       1597.39       474.13 o                         
  10  -8   3        608.76        727.82       143.40 o                         
  12  -8   3        753.51        910.15       169.43 o                         
  14  -8   3         44.44         45.44       170.94 o                         
  16  -8   3        551.84        509.81       121.56 o                         
 -19  -7   3       1504.56       1487.95       170.94 o                         
 -17  -7   3       1959.20       1735.12       156.42 o                         
 -15  -7   3       1993.36       2059.35       109.35 o                         
 -13  -7   3        588.61        606.15        70.54 o                         
 -11  -7   3       1022.73       1053.55        82.62 o                         
  -9  -7   3       1055.31       1055.99        73.79 o                         
  -7  -7   3       3426.90       3386.81       145.84 o                         
  -5  -7   3       7250.41       7610.75       169.05 o                         
  -3  -7   3        700.34        761.17        39.47 o                         
  -1  -7   3        922.54        926.63        47.57 o                         
   1  -7   3        327.52        378.60        38.90 o                         
   3  -7   3        102.95         83.85        33.20 o                         
   5  -7   3        444.62        476.96        39.81 o                         
   7  -7   3       2709.49       2694.63       343.22 o                         
   9  -7   3       2227.47       1326.09       803.53 o                         
  11  -7   3        339.74        335.50        92.39 o                         
  13  -7   3       1584.54       1598.23        97.27 o                         
  15  -7   3        148.64        180.71        76.23 o                         
  17  -7   3        997.48       1082.72       105.40 o                         
  19  -7   3        484.76        510.62       151.54 o                         
 -20  -6   3       1143.22       1169.42       149.91 o                         
 -18  -6   3       1228.16       1022.76       102.96 o                         
 -14  -6   3       1154.69       1135.37       152.35 o                         
 -12  -6   3        401.31        410.92        58.34 o                         
 -10  -6   3       1025.20       1046.23        69.73 o                         
  -8  -6   3       8383.05       9022.61       263.45 o                         
  -6  -6   3       3172.46       3170.29       241.54 o                         
  -4  -6   3       3494.28       3699.37        92.28 o                         
  -2  -6   3       3111.03       3130.87        80.77 o                         
   0  -6   3        577.07        660.60        37.10 o                         
   2  -6   3        524.12        504.04        32.83 o                         
   4  -6   3       1438.49       1576.24        53.88 o                         
   6  -6   3        478.99        494.65        33.59 o                         
   8  -6   3       3076.96       2819.03       392.26 o                         
  10  -6   3       1862.44       1638.37       384.94 o                         
  12  -6   3       1709.59       1733.50        91.57 o                         
  14  -6   3        376.00        397.09        71.35 o                         
  16  -6   3        214.03        145.03        81.81 o                         
  18  -6   3        738.28        723.75        96.45 o                         
  20  -6   3        380.04        419.05       162.11 o                         
 -23  -5   3        404.76        393.02       152.35 o                         
 -21  -5   3        897.10        903.64       128.88 o                         
 -19  -5   3        101.60        137.01       127.25 o                         
 -15  -5   3        582.06         24.29        70.54 o                         
 -13  -5   3       1895.21       1996.13       141.78 o                         
 -11  -5   3        429.13        481.46        51.83 o                         
  -9  -5   3        857.22        993.59        68.10 o                         
  -7  -5   3       1830.04       1863.19        76.23 o                         
  -5  -5   3       4213.69       4261.27       284.89 o                         
  -3  -5   3       6422.90       6831.31       142.30 o                         
  -1  -5   3       1240.18       1297.97        49.29 o                         
   1  -5   3         76.76         47.18        21.61 o                         
   3  -5   3       1742.14       1886.60        62.97 o                         
   5  -5   3       2482.08       2431.58        73.33 o                         
   7  -5   3       2858.68       2809.03       211.91 o                         
   9  -5   3       3530.26       3595.14       544.56 o                         
  11  -5   3       6340.94       5383.25      1011.84 o                         
  13  -5   3        633.45        358.46       213.13 o                         
  15  -5   3        166.57        103.50        30.55 o                         
  17  -5   3        616.22        486.90       195.70 o                         
  19  -5   3       1377.08       1068.66       347.29 o                         
  21  -5   3        372.67        254.16       132.89 o                         
  23  -5   3        235.30        145.26        56.40 o                         
 -24  -4   3        299.72        179.89        90.76 o                         
 -22  -4   3        196.29        130.40        92.79 o                         
 -20  -4   3       3158.27       3133.93       160.49 o                         
 -18  -4   3       1176.24       1001.73        83.44 o                         
 -16  -4   3       2861.47       2819.03       118.36 o                         
 -14  -4   3       4040.24       3470.79       570.94 o                         
 -10  -4   3       1094.30       1079.47        55.08 o                         
  -8  -4   3       4058.61       4036.77       137.01 o                         
  -6  -4   3       6594.94       6337.12       483.84 o                         
  -4  -4   3       7571.16       7287.34       157.69 o                         
  -2  -4   3       5126.75       5129.38       125.55 o                         
   0  -4   3       9822.02      10525.07       229.34 o                         
   2  -4   3        970.56       1055.34        39.66 o                         
   4  -4   3       1871.03       1952.77        60.15 o                         
   6  -4   3        936.56        796.00        97.27 o                         
   8  -4   3       4719.36       4486.94       335.90 o                         
  10  -4   3       4732.52       4666.48       551.12 o                         
  12  -4   3       1862.00       1581.18       220.86 o                         
  14  -4   3         75.30         89.20        28.58 o                         
  16  -4   3        682.02        638.10       177.51 o                         
  18  -4   3        430.10        374.96        60.37 o                         
  20  -4   3       3173.76       3298.77       321.32 o                         
  22  -4   3        587.10        507.98       121.96 o                         
  24  -4   3        326.99        192.85        79.30 o                         
 -25  -3   3        508.04        479.02        82.62 o                         
 -23  -3   3        592.33        579.98        64.05 o                         
 -21  -3   3        900.21        813.70        89.13 o                         
 -19  -3   3       1895.55       2099.50        78.68 o                         
 -17  -3   3        592.59        577.12        38.33 o                         
 -15  -3   3        759.15        755.90        46.71 o                         
 -13  -3   3       1508.16       1564.09        76.23 o                         
 -11  -3   3       2383.29       2262.15        63.48 o                         
  -9  -3   3       3891.75       3771.81       140.15 o                         
  -7  -3   3       6310.09       6222.12       358.62 o                         
  -5  -3   3      15668.27      15168.54       506.56 o                         
  -3  -3   3       5226.87       5436.52       123.89 o                         
  -1  -3   3       4730.81       4441.39       106.24 o                         
   1  -3   3        642.97        786.48        30.96 o                         
   3  -3   3      14399.92      14600.18       290.55 o                         
   5  -3   3       2810.31       2849.77        78.25 o                         
   7  -3   3       6635.42       6766.36       248.40 o                         
   9  -3   3       1680.01       1493.23        62.37 o                         
  11  -3   3       3184.94       3288.18        96.98 o                         
  13  -3   3       3520.70       3474.92       177.86 o                         
  15  -3   3        422.35        416.04        41.66 o                         
  17  -3   3       2593.11       2658.01        87.85 o                         
  19  -3   3        795.69        799.66        66.88 o                         
  21  -3   3       1881.51       1981.68       222.83 o                         
  23  -3   3       1318.84       1275.87       128.06 o                         
  25  -3   3        326.37        233.82        93.63 o                         
 -26  -2   3         49.08         23.45        95.47 o                         
 -24  -2   3        875.32        846.71        90.55 o                         
 -22  -2   3        219.24        221.15        46.01 o                         
 -20  -2   3       1412.00       1433.68       106.22 o                         
 -18  -2   3       4041.63       4283.47       224.46 o                         
 -16  -2   3       1344.76       1508.35        51.20 o                         
 -14  -2   3       4711.11       4990.12       172.22 o                         
 -12  -2   3       1235.16       1336.21        43.26 o                         
 -10  -2   3         72.76        102.34        24.69 o                         
  -8  -2   3       2498.78       2456.61       146.66 o                         
  -6  -2   3      16938.01      15792.16       427.07 o                         
  -4  -2   3      23168.88      20890.22       390.21 o                         
  -2  -2   3       2987.71       2664.90        72.23 o                         
   0  -2   3        651.61        593.13        26.05 o                         
   2  -2   3       3193.62       3121.42        83.65 o                         
   4  -2   3       7851.69       8056.10       178.21 o                         
   6  -2   3      10832.61      10860.57       272.95 o                         
   8  -2   3      19221.54      18134.90       381.97 o                         
  10  -2   3       7259.12       7551.99       165.77 o                         
  12  -2   3         81.24        118.40        24.28 o                         
  14  -2   3        812.36        854.70        41.72 o                         
  16  -2   3       1595.13       1481.28        69.89 o                         
  18  -2   3        925.68       1003.77       107.03 o                         
  20  -2   3       1646.92       1742.29       104.94 o                         
  22  -2   3       2522.32       2669.51       100.38 o                         
  24  -2   3        471.83        426.35        71.29 o                         
 -25  -1   3        343.03        298.15       109.37 o                         
 -23  -1   3        113.87        105.82        57.57 o                         
 -21  -1   3       1093.26       1101.91        52.09 o                         
 -19  -1   3       1792.26       2039.36        68.32 o                         
 -17  -1   3       5933.09       6448.50       168.26 o                         
 -15  -1   3       3948.86       4230.03        95.18 o                         
 -13  -1   3       2309.88       2437.63        94.42 o                         
 -11  -1   3       1681.28       1916.66        56.39 o                         
  -9  -1   3      14353.32      14331.52       266.35 o                         
  -7  -1   3       3713.04       3259.79       117.89 o                         
  -5  -1   3       1892.30       1877.80        53.83 o                         
  -3  -1   3       2499.14       2341.39        82.62 o                         
  -1  -1   3      37582.40      30971.43       584.77 o                         
   1  -1   3       9293.56       7827.07       221.20 o                         
   3  -1   3      13236.19      11521.24       275.38 o                         
   5  -1   3      16749.82      15467.88       302.81 o                         
   7  -1   3       2224.86       2282.37        67.51 o                         
   9  -1   3        438.46        394.15        29.23 o                         
  11  -1   3       3334.18       3165.57        96.72 o                         
  13  -1   3       5057.06       5397.44       128.62 o                         
  15  -1   3        201.03        149.80        28.59 o                         
  17  -1   3        736.19        786.34        43.45 o                         
  19  -1   3       2479.88       2668.06       150.72 o                         
  21  -1   3       1077.33       1075.75        71.51 o                         
  23  -1   3        491.57        570.33        71.37 o                         
  25  -1   3        549.02        590.10        87.10 o                         
 -26   0   3          9.62         34.35        61.29 o                         
 -24   0   3       1226.69       1279.69       116.38 o                         
 -20   0   3        116.28        125.68        32.65 o                         
 -18   0   3       9747.22      10438.24       202.69 o                         
 -16   0   3      21400.75      22997.79       533.29 o                         
 -14   0   3         36.86         30.03        22.50 o                         
 -12   0   3       2356.79       2766.82       108.60 o                         
 -10   0   3       3790.89       4141.24        88.88 o                         
  -8   0   3       7641.05       7470.83       186.40 o                         
  -6   0   3        440.48        323.84        18.30 o                         
  -4   0   3       5153.65       4464.46       103.40 o                         
  -2   0   3      39359.50      31007.23       545.24 o                         
   0   0   3        180.37        155.60        31.61 o                         
   2   0   3       4160.58       3376.72       291.34 o                         
   4   0   3        316.59        341.16        20.33 o                         
   6   0   3      10404.99       9782.71       206.37 o                         
   8   0   3       3614.16       3402.03        88.16 o                         
  10   0   3       1655.04       1526.75        49.84 o                         
  12   0   3       1506.22       1746.91        54.94 o                         
  14   0   3        215.97        212.30        26.69 o                         
  16   0   3       1489.86       1574.36        58.03 o                         
  18   0   3       1699.74       1840.92        69.86 o                         
  20   0   3       4297.17       4380.00       126.24 o                         
  22   0   3       1325.66       1483.57        74.50 o                         
  24   0   3         16.22         44.59        56.09 o                         
  26   0   3        423.94        458.97        94.99 o                         
 -25   1   3        375.19        340.38       166.18 o                         
 -23   1   3         74.14         76.57        70.15 o                         
 -21   1   3       1196.82       1343.39        56.93 o                         
 -19   1   3       2125.08       2250.63        72.77 o                         
 -17   1   3       5804.74       6189.28       159.26 o                         
 -15   1   3       4035.70       4115.16       102.43 o                         
 -13   1   3       2225.28       2327.36        61.10 o                         
 -11   1   3       1680.43       1925.78        55.77 o                         
  -9   1   3      14635.90      14934.13       316.44 o                         
  -7   1   3       3371.10       3031.88       119.11 o                         
  -5   1   3       2668.05       2618.64        92.79 o                         
  -3   1   3       3367.16       2998.29       409.70 o                         
  -1   1   3      39405.13      32338.94       579.11 o                         
   1   1   3       9186.79       7867.18       371.58 o                         
   3   1   3      13946.28      11830.69       679.13 o                         
   5   1   3      16053.92      14822.76       324.87 o                         
   7   1   3       2107.26       2190.36        64.84 o                         
   9   1   3        581.80        493.72        27.95 o                         
  11   1   3       3141.79       3062.83       109.00 o                         
  13   1   3       5178.45       5588.70       130.52 o                         
  15   1   3        215.90        168.18        27.81 o                         
  17   1   3        732.28        776.10        47.22 o                         
  19   1   3       2309.91       2445.05        82.86 o                         
  21   1   3       1183.96       1151.68        65.00 o                         
  23   1   3        468.85        518.00        70.60 o                         
  25   1   3        489.96        453.89        77.88 o                         
 -26   2   3         29.84         16.30        77.96 o                         
 -24   2   3        858.83        828.26        85.34 o                         
 -22   2   3        196.95        194.00        63.10 o                         
 -20   2   3       1571.22       1618.45        90.76 o                         
 -18   2   3       4615.31       5041.96       169.78 o                         
 -16   2   3       1195.80       1271.45        57.12 o                         
 -14   2   3       4810.57       5179.46       117.00 o                         
 -12   2   3       1193.41       1250.38        42.62 o                         
 -10   2   3         92.62        117.96        19.61 o                         
  -8   2   3       2174.37       2298.92        58.72 o                         
  -6   2   3      17378.98      15981.81       411.73 o                         
  -4   2   3      23686.11      21028.76       379.65 o                         
  -2   2   3       2526.55       2272.32        59.69 o                         
   0   2   3        739.74        698.30        28.01 o                         
   2   2   3       3325.25       3184.10        79.61 o                         
   4   2   3       7463.85       7485.24       164.16 o                         
   6   2   3      10404.00      10559.23       218.97 o                         
   8   2   3      19553.29      18914.40       433.36 o                         
  10   2   3       7423.60       7696.92       179.95 o                         
  12   2   3        147.94        192.74        53.11 o                         
  14   2   3        844.16        871.00        72.11 o                         
  16   2   3       1438.88       1394.91       127.25 o                         
  18   2   3        936.81       1033.02        51.87 o                         
  20   2   3       1776.33       1829.29        74.34 o                         
  22   2   3       2705.56       2764.96       164.96 o                         
  24   2   3        377.10        238.44        70.02 o                         
 -25   3   3        483.56        555.13       119.11 o                         
 -23   3   3        581.94        595.60        78.29 o                         
 -21   3   3       1032.63       1101.43        84.25 o                         
 -19   3   3       1725.99       1810.28        80.78 o                         
 -17   3   3        405.85        398.66        41.78 o                         
 -15   3   3        802.33        816.94        40.47 o                         
 -13   3   3       1575.29       1687.93        48.49 o                         
 -11   3   3       2359.02       2281.47        59.96 o                         
  -9   3   3       3871.60       3764.49       119.11 o                         
  -7   3   3       6361.51       6153.24       155.20 o                         
  -5   3   3      15107.66      14488.41       295.81 o                         
  -3   3   3       5965.42       6202.35       145.14 o                         
  -1   3   3       4625.02       4474.43       102.81 o                         
   1   3   3        633.62        805.38        31.23 o                         
   3   3   3      14378.77      14487.59       273.57 o                         
   5   3   3       3465.30       3567.80        85.09 o                         
   7   3   3       5645.36       5626.87       148.69 o                         
   9   3   3       1678.54       1520.94        53.62 o                         
  11   3   3       3395.52       3330.91       131.32 o                         
  13   3   3       3569.25       3636.22       177.51 o                         
  15   3   3        457.86        512.65        42.04 o                         
  17   3   3       2731.61       2677.73       138.58 o                         
  19   3   3        843.80        794.24        57.18 o                         
  21   3   3       1755.68       1960.46       196.92 o                         
  23   3   3       1268.32       1300.10       245.61 o                         
  25   3   3        393.95        319.84        87.95 o                         
 -24   4   3        289.13        191.28        77.05 o                         
 -22   4   3        219.30        250.89        56.30 o                         
 -20   4   3       2910.68       2847.01       119.93 o                         
 -18   4   3       1273.97       1268.31        64.03 o                         
 -16   4   3       2997.62       3071.73        88.69 o                         
 -14   4   3       3552.78       3160.59       340.38 o                         
 -10   4   3        949.25        900.39        63.22 o                         
  -8   4   3       3719.93       3668.03       142.59 o                         
  -6   4   3       6769.67       6450.78       704.64 o                         
  -4   4   3       8002.06       7780.30       188.03 o                         
  -2   4   3       5152.64       5145.71       115.81 o                         
   0   4   3       9270.65       9688.12       327.42 o                         
   2   4   3       1007.69       1190.13        42.53 o                         
   4   4   3       1708.02       1797.40        51.36 o                         
   6   4   3        955.49        835.47        35.75 o                         
   8   4   3       4166.31       4104.91       438.81 o                         
  10   4   3       4318.80       4169.50       365.89 o                         
  12   4   3       1793.13       1634.80       148.69 o                         
  14   4   3         75.04         48.94        26.30 o                         
  16   4   3        595.87        531.02        46.01 o                         
  18   4   3        437.71        454.30       121.15 o                         
  20   4   3       3257.31       3094.23       469.66 o                         
  22   4   3        619.67        525.87       122.83 o                         
  24   4   3        309.20        209.69       127.66 o                         
 -23   5   3        398.17        276.35       176.64 o                         
 -21   5   3        869.56       1034.96       137.01 o                         
 -19   5   3        161.59        178.27       137.01 o                         
 -13   5   3       1894.02       1973.47       128.88 o                         
 -11   5   3        425.48        414.98        54.27 o                         
  -9   5   3        914.18       1013.81        82.62 o                         
  -7   5   3       1894.31       1907.81        85.88 o                         
  -5   5   3       3721.51       3669.74       328.64 o                         
  -3   5   3       6240.64       6723.80       155.20 o                         
  -1   5   3       1319.36       1337.75        47.32 o                         
   1   5   3         94.04         85.49        28.76 o                         
   3   5   3       1940.14       2104.49        76.58 o                         
   5   5   3       2762.22       2762.18       163.68 o                         
   7   5   3       2937.56       2886.08       344.04 o                         
   9   5   3       3165.29       2916.98       363.04 o                         
  11   5   3       6481.44       5916.55      1048.73 o                         
  13   5   3        721.72        570.31       172.63 o                         
  15   5   3        168.23        154.62        31.61 o                         
  17   5   3        754.20        419.75        46.25 o                         
  19   5   3       1490.35       1112.96       497.61 o                         
  21   5   3        210.97        152.61        76.71 o                         
  23   5   3        268.35        175.41       134.11 o                         
 -22   6   3        382.10        440.08       175.01 o                         
 -20   6   3       1110.42       1336.41       151.54 o                         
 -18   6   3       1382.80       1586.84       127.25 o                         
 -16   6   3       1486.91       1541.40       136.20 o                         
 -14   6   3       1169.53       1225.43       115.86 o                         
 -12   6   3        353.70        354.21        67.29 o                         
 -10   6   3       1175.69       1265.87        80.18 o                         
  -8   6   3       8233.81       9191.93       269.02 o                         
  -6   6   3       3313.38       3028.13       403.60 o                         
  -4   6   3       3506.44       3741.47        89.58 o                         
  -2   6   3       2546.10       2596.44        80.64 o                         
   0   6   3        706.17        871.56        40.65 o                         
   2   6   3        523.60        540.41        34.33 o                         
   4   6   3       1160.45       1290.93        51.17 o                         
   6   6   3        321.72        332.20        44.16 o                         
   8   6   3       3738.72       3483.29       611.03 o                         
  10   6   3       2078.51       1704.53       658.50 o                         
  12   6   3       1573.38       1676.79        93.20 o                         
  14   6   3        376.77        448.22        61.59 o                         
  16   6   3        222.55        213.13        78.56 o                         
  18   6   3        610.24        683.20        88.32 o                         
  20   6   3        484.28        755.36       209.87 o                         
 -19   7   3       1568.73       1753.83       170.25 o                         
 -17   7   3       2008.77       2087.70       183.96 o                         
 -15   7   3       2201.13       2284.56       113.42 o                         
 -13   7   3        704.77        687.26       105.40 o                         
 -11   7   3       1073.21       1060.88        83.44 o                         
  -9   7   3       1264.62       1398.81        83.44 o                         
  -7   7   3       3864.97       4144.61       217.20 o                         
  -5   7   3       7057.75       7408.04       486.28 o                         
  -3   7   3        518.60        559.94        49.85 o                         
  -1   7   3       1057.38       1169.40        48.38 o                         
   1   7   3        363.14        392.47        38.49 o                         
   3   7   3         66.64         68.02        36.16 o                         
   5   7   3        513.40        581.04       116.27 o                         
   7   7   3       2577.00       2490.78       491.51 o                         
   9   7   3       2115.07       1881.00       630.96 o                         
  11   7   3        350.25        457.87        90.76 o                         
  13   7   3       1617.26       1765.10        96.45 o                         
  15   7   3        141.24        152.35       110.17 o                         
  17   7   3       1040.31       1252.16       109.35 o                         
  19   7   3        456.25        512.25       189.65 o                         
 -16   8   3        525.18        612.66       148.28 o                         
 -14   8   3        688.30        563.27       123.18 o                         
 -12   8   3        148.44        213.94        84.25 o                         
 -10   8   3        887.70        881.80        87.51 o                         
  -8   8   3        229.96        223.70        71.35 o                         
  -6   8   3       1038.51        711.57       230.15 o                         
  -4   8   3        565.06        575.39        44.96 o                         
  -2   8   3        809.63        965.12        53.21 o                         
   0   8   3       2135.29       2297.60       188.84 o                         
   2   8   3        168.85        212.66        65.60 o                         
   4   8   3       2094.39       2148.26        87.11 o                         
   6   8   3       1094.93       1158.61       128.88 o                         
   8   8   3       2171.09       1487.43       695.75 o                         
  10   8   3        593.82        764.19       141.78 o                         
  12   8   3        819.07        932.81       175.82 o                         
  16   8   3        538.48        507.37       137.01 o                         
 -13   9   3         99.72        158.86        94.83 o                         
 -11   9   3        137.28        275.53       100.52 o                         
  -9   9   3        838.42        684.01       121.56 o                         
  -7   9   3       1077.16       1249.72       110.17 o                         
  -5   9   3       1523.35       1600.30       328.23 o                         
  -3   9   3       1189.78       1139.99        84.72 o                         
  -1   9   3          1.72         69.02        62.46 o                         
   1   9   3         10.19        -47.59        69.06 o                         
   3   9   3         27.06        104.75        51.01 o                         
   5   9   3        695.19        549.44        84.25 o                         
   7   9   3       1714.91       1350.49       524.80 o                         
   9   9   3        946.63       1066.57        96.45 o                         
  11   9   3        233.10        263.45        85.07 o                         
  13   9   3        280.42        235.79       110.17 o                         
  -8  10   3       1139.04       1120.03       111.79 o                         
  -6  10   3        112.95        119.11       107.03 o                         
  -4  10   3         90.11        176.70        72.68 o                         
  -2  10   3        898.29       1038.67       162.52 o                         
   0  10   3        203.96        239.04       108.49 o                         
   2  10   3        223.36        180.37        76.99 o                         
   4  10   3        395.51        462.21        76.95 o                         
   6  10   3        554.61        502.61       164.90 o                         
   8  10   3         43.67         43.00       165.37 o                         
  -8 -10   4        720.48        698.65       119.93 o                         
  -6 -10   4         73.37         90.76        99.71 o                         
  -4 -10   4        314.43        277.79       105.75 o                         
  -2 -10   4        252.93        266.19        71.29 o                         
   0 -10   4       1757.17       1860.03       124.75 o                         
   2 -10   4        508.99        595.83        93.24 o                         
   4 -10   4        523.37        557.63        78.21 o                         
   6 -10   4       1012.41        935.09        88.01 o                         
   8 -10   4         30.24        -12.20       134.57 o                         
 -13  -9   4        756.16        718.06       140.96 o                         
 -11  -9   4       1991.68       2164.63       138.64 o                         
  -9  -9   4       2064.51       2225.41       115.86 o                         
  -7  -9   4         17.86         -9.76        96.45 o                         
  -5  -9   4        279.58        277.29        55.90 o                         
  -3  -9   4          6.80         45.09        63.97 o                         
  -1  -9   4         48.96         73.80        65.60 o                         
   1  -9   4        563.72        483.58        59.81 o                         
   3  -9   4       1512.51       1650.10        99.30 o                         
   5  -9   4        450.55        369.57        62.72 o                         
   7  -9   4         99.37         50.68        56.07 o                         
   9  -9   4          7.38       -140.15       119.93 o                         
  11  -9   4          4.91         72.17       128.06 o                         
  13  -9   4        769.05       1033.33       134.57 o                         
 -16  -8   4        249.41        270.65        94.01 o                         
 -14  -8   4        452.23        469.25        81.81 o                         
 -12  -8   4       1473.34       1425.54       115.05 o                         
 -10  -8   4       1182.83       1315.37       102.15 o                         
  -8  -8   4        162.15        213.13        69.73 o                         
  -6  -8   4       2255.09       1951.71       464.78 o                         
  -4  -8   4        358.24        356.61        39.78 o                         
  -2  -8   4       1345.29       1404.56        60.65 o                         
   0  -8   4        273.38        315.10        48.23 o                         
   2  -8   4       1694.26       1462.03        77.27 o                         
   4  -8   4       1429.78       1402.95       204.24 o                         
   6  -8   4       1489.77       1423.20       115.86 o                         
   8  -8   4        327.58        356.98        94.42 o                         
  10  -8   4        932.43        891.44        98.08 o                         
  12  -8   4        820.17        907.71        90.76 o                         
  14  -8   4        345.54        471.69        94.01 o                         
  16  -8   4        307.40        291.80       102.15 o                         
 -19  -7   4        727.34        605.45       112.61 o                         
 -17  -7   4         55.16          7.32        89.95 o                         
 -15  -7   4        576.86        518.64       102.15 o                         
 -13  -7   4        571.43        645.89        77.74 o                         
 -11  -7   4       2406.07       2561.84       122.37 o                         
  -9  -7   4        905.44        934.44        68.91 o                         
  -7  -7   4        275.60        264.96        56.71 o                         
  -5  -7   4        126.49        104.89        46.19 o                         
  -3  -7   4         28.93         34.82        30.26 o                         
  -1  -7   4        688.26        731.64        41.46 o                         
   1  -7   4       2907.66       3246.30        90.47 o                         
   3  -7   4       4405.83       4674.15       123.73 o                         
   5  -7   4       1059.57       1067.57        87.56 o                         
   7  -7   4        192.96        118.50        38.62 o                         
   9  -7   4        103.45         63.27        31.43 o                         
  11  -7   4       1139.24       1206.72        93.20 o                         
  13  -7   4        298.39        336.31        73.79 o                         
  15  -7   4       1555.82       1550.35       129.69 o                         
  17  -7   4        797.69        846.93       100.52 o                         
  19  -7   4         45.32         19.41       104.59 o                         
 -20  -6   4       1021.56       1054.37       131.32 o                         
 -18  -6   4        176.84        178.27        74.61 o                         
 -16  -6   4        106.59         60.78        59.96 o                         
 -14  -6   4       5223.18       5701.47       193.72 o                         
 -12  -6   4       1600.69       1829.14        94.83 o                         
 -10  -6   4       1524.50       1538.96        98.89 o                         
  -8  -6   4       1958.76       2159.87        96.45 o                         
  -6  -6   4        474.28        493.37        83.09 o                         
  -4  -6   4         66.40         52.63        25.39 o                         
  -2  -6   4       3026.79       3368.13       158.04 o                         
   0  -6   4       2915.52       3025.41        93.79 o                         
   2  -6   4       3454.70       3533.60        93.87 o                         
   4  -6   4       1704.69       1904.22       138.99 o                         
   6  -6   4       2682.09       2639.26       102.50 o                         
   8  -6   4         15.88          4.47        30.55 o                         
  10  -6   4       1264.74        952.65       164.90 o                         
  12  -6   4       1372.57        726.97       396.68 o                         
  14  -6   4       1294.58       1253.78       115.86 o                         
  16  -6   4       1306.21       1310.49       100.52 o                         
  18  -6   4       1306.59       1441.00       126.44 o                         
 -23  -5   4       1433.36       1693.75       158.86 o                         
 -21  -5   4        726.68        737.46       103.77 o                         
 -19  -5   4        144.28        137.82        93.20 o                         
 -17  -5   4        205.53        189.65        58.34 o                         
 -15  -5   4       1209.15       1167.79       141.78 o                         
 -13  -5   4       2672.72       2694.66       114.23 o                         
 -11  -5   4       2768.43       2857.59       128.06 o                         
  -9  -5   4       2095.97       2201.94        99.71 o                         
  -7  -5   4       1821.74       1646.74       273.91 o                         
  -5  -5   4       2578.66       2539.20       141.78 o                         
  -3  -5   4       1549.51       1654.04        77.40 o                         
  -1  -5   4       2147.54       2039.15        62.75 o                         
   1  -5   4       6772.61       7069.19       179.06 o                         
   3  -5   4       2965.59       3214.81        89.66 o                         
   5  -5   4       7129.32       7184.12       200.17 o                         
   7  -5   4        903.92        920.38        78.62 o                         
   9  -5   4        148.23        110.20        38.52 o                         
  11  -5   4        121.95         90.48        27.95 o                         
  13  -5   4       4321.02       4210.11       550.72 o                         
  15  -5   4       2522.65       1779.22       364.26 o                         
  17  -5   4       1287.52        774.31       265.83 o                         
  19  -5   4        294.41        252.78        61.18 o                         
  21  -5   4         32.77         27.90        55.78 o                         
  23  -5   4        545.69        338.79       193.72 o                         
 -24  -4   4        223.33        274.43        81.02 o                         
 -22  -4   4       3169.62       3053.50       201.39 o                         
 -20  -4   4        197.91        174.40        41.24 o                         
 -18  -4   4        309.93        302.86        47.41 o                         
 -16  -4   4        570.22        516.22        37.97 o                         
 -14  -4   4       1949.45       1645.99       222.08 o                         
 -12  -4   4       2384.54       1713.28        91.57 o                         
 -10  -4   4       4723.50       4710.08       562.05 o                         
  -8  -4   4       6525.78       6261.75       479.77 o                         
  -6  -4   4       2779.33       2666.25       218.01 o                         
  -4  -4   4        476.01        528.83        28.35 o                         
  -2  -4   4       3758.11       4162.95       105.29 o                         
   0  -4   4      11801.18      12134.50       251.80 o                         
   2  -4   4       9160.23       9525.43       251.91 o                         
   4  -4   4       1984.95       2071.42        67.90 o                         
   6  -4   4        636.07        618.35        83.90 o                         
   8  -4   4        945.65        937.11       120.39 o                         
  10  -4   4       2015.18       2042.90       130.50 o                         
  12  -4   4        706.51        576.53        43.91 o                         
  14  -4   4       6077.12       5905.33       539.33 o                         
  16  -4   4       1406.11       1240.72       180.36 o                         
  18  -4   4       1558.41       1431.91       133.70 o                         
  20  -4   4        273.62        293.71        57.93 o                         
  22  -4   4        223.67        164.51        71.29 o                         
  24  -4   4        789.72        710.91       214.75 o                         
 -25  -3   4       1145.92       1220.01        76.81 o                         
 -23  -3   4       1178.09       1307.69        80.62 o                         
 -21  -3   4        623.37        711.20       152.76 o                         
 -19  -3   4       1910.09       1882.64        71.65 o                         
 -17  -3   4       1004.31       1005.31        99.24 o                         
 -15  -3   4       1513.59       1501.94        51.29 o                         
 -13  -3   4       1836.20       1784.46        59.94 o                         
 -11  -3   4       7858.83       7783.28       165.47 o                         
  -9  -3   4       3201.25       3364.15       127.25 o                         
  -7  -3   4       4640.28       4615.80       205.46 o                         
  -5  -3   4       2669.90       2568.57        71.80 o                         
  -3  -3   4       3505.86       3348.66        84.76 o                         
  -1  -3   4       6386.12       6496.30       143.32 o                         
   1  -3   4       8851.14       9318.67       212.80 o                         
   3  -3   4       1167.37        883.80        38.86 o                         
   5  -3   4       1636.03       1627.35        52.19 o                         
   7  -3   4       5198.98       5430.90       201.80 o                         
   9  -3   4        504.03        521.56        99.71 o                         
  11  -3   4       3166.16       3156.08        98.22 o                         
  13  -3   4       1611.38       1662.47       145.49 o                         
  15  -3   4       2327.00       2311.48        92.79 o                         
  17  -3   4       2454.56       2318.30        97.95 o                         
  19  -3   4        518.74        478.97        57.46 o                         
  21  -3   4        428.74        510.82        75.54 o                         
  23  -3   4        352.42        301.83        79.60 o                         
  25  -3   4        218.38        198.56        90.04 o                         
 -24  -2   4       1544.73       1719.31        80.81 o                         
 -22  -2   4        582.90        675.48        59.70 o                         
 -20  -2   4        869.31        923.27        75.36 o                         
 -18  -2   4        331.48        364.54        37.82 o                         
 -16  -2   4        245.95        292.73        59.15 o                         
 -14  -2   4       2816.73       2879.75        75.48 o                         
 -12  -2   4       7850.12       7782.10       166.52 o                         
 -10  -2   4      15295.72      15278.41       297.13 o                         
  -8  -2   4        973.88        938.05        35.70 o                         
  -6  -2   4        307.11        271.47        29.98 o                         
  -4  -2   4       3386.19       3468.77       110.17 o                         
  -2  -2   4        933.19        871.59        33.48 o                         
   0  -2   4        284.62        302.39        25.63 o                         
   2  -2   4      11814.22      11083.29       251.27 o                         
   4  -2   4      13750.78      13817.33       303.93 o                         
   6  -2   4       2623.31       2720.43       209.53 o                         
   8  -2   4       5920.34       6196.92       157.87 o                         
  10  -2   4        451.60        400.44        36.39 o                         
  12  -2   4       2975.01       3358.02        99.42 o                         
  14  -2   4       1675.36       1704.06        67.51 o                         
  16  -2   4       5132.52       5334.77       152.99 o                         
  18  -2   4       1499.25       1565.23       119.93 o                         
  20  -2   4        464.43        500.54        58.39 o                         
  22  -2   4        173.00        267.99        69.63 o                         
  24  -2   4        238.19        224.11        82.58 o                         
 -25  -1   4        477.53        494.51       114.28 o                         
 -23  -1   4        909.14        860.94        56.70 o                         
 -21  -1   4       1541.61       1573.30       100.11 o                         
 -19  -1   4       2541.10       2666.37        83.64 o                         
 -17  -1   4        366.47        429.12        38.71 o                         
 -15  -1   4       4614.52       4901.59       114.74 o                         
 -13  -1   4       8875.75       9215.01       186.78 o                         
 -11  -1   4       2166.23       2259.58        61.54 o                         
  -9  -1   4       2243.01       2201.03        57.25 o                         
  -7  -1   4       8245.96       8025.00       223.70 o                         
  -5  -1   4       2257.55       2432.70        64.45 o                         
  -3  -1   4      12303.87      12063.35       337.12 o                         
  -1  -1   4      25004.83      21637.17       708.70 o                         
   1  -1   4       4131.98       3729.26        98.65 o                         
   3  -1   4       2608.22       2571.92        86.94 o                         
   5  -1   4      22583.33      21168.14       401.45 o                         
   7  -1   4       8368.12       8313.21       204.11 o                         
   9  -1   4       1236.74       1298.28        50.05 o                         
  11  -1   4       5502.37       5685.02       138.99 o                         
  13  -1   4       4071.15       4351.17       132.48 o                         
  15  -1   4       1625.24       1713.30        63.87 o                         
  17  -1   4        469.92        484.82        43.37 o                         
  19  -1   4       1253.84       1317.78        62.39 o                         
  21  -1   4         15.74          6.73        49.13 o                         
  23  -1   4        481.49        484.05        64.99 o                         
  25  -1   4        603.26        704.49        92.21 o                         
 -26   0   4        332.16        303.01        82.86 o                         
 -24   0   4       1749.71       1991.77       157.64 o                         
 -22   0   4       6627.57       6748.25       195.35 o                         
 -20   0   4         44.64         69.98        62.00 o                         
 -18   0   4        304.88        319.91        32.92 o                         
 -16   0   4        788.20        827.83        38.06 o                         
 -14   0   4       3999.78       4074.83       131.26 o                         
 -12   0   4        654.08        561.95        32.34 o                         
 -10   0   4       3962.82       3794.72        89.69 o                         
  -8   0   4       4757.70       4517.32       102.21 o                         
  -6   0   4       2443.74       2569.54        65.60 o                         
  -4   0   4        468.41        550.69        27.24 o                         
  -2   0   4       8675.73       7567.54       211.09 o                         
   0   0   4       4982.43       4256.91       160.92 o                         
   2   0   4      11658.19       9696.01       240.35 o                         
   4   0   4      10067.00       8919.42       189.19 o                         
   6   0   4       7053.83       6890.03       156.15 o                         
   8   0   4       4825.05       5113.21       117.21 o                         
  10   0   4        564.09        712.58        51.79 o                         
  12   0   4       2728.36       2802.06       112.67 o                         
  14   0   4      16922.46      17969.89       364.15 o                         
  16   0   4       5148.51       5597.27       143.51 o                         
  18   0   4        508.58        532.64        58.34 o                         
  20   0   4         12.18        -11.83        53.11 o                         
  22   0   4         83.94         99.51        63.29 o                         
  24   0   4         43.79         18.81        98.51 o                         
  26   0   4        305.31        388.78        81.06 o                         
 -25   1   4        526.23        469.63       114.68 o                         
 -23   1   4       1020.69       1065.49       124.40 o                         
 -21   1   4       1641.92       1671.45        70.79 o                         
 -19   1   4       2617.76       2751.20        82.77 o                         
 -17   1   4        377.19        408.53        74.14 o                         
 -15   1   4       4790.02       4994.90       110.76 o                         
 -13   1   4       8351.27       8739.65       195.70 o                         
 -11   1   4       2017.04       2131.10        54.11 o                         
  -9   1   4       1964.78       1880.01        50.88 o                         
  -7   1   4       7872.80       7875.71       170.33 o                         
  -5   1   4       2421.56       2525.21        64.49 o                         
  -3   1   4      12299.13      11349.67       355.02 o                         
  -1   1   4      23878.98      20619.06       390.18 o                         
   1   1   4       3265.03       2934.18       103.31 o                         
   3   1   4       2056.98       1900.69        66.53 o                         
   5   1   4      21181.45      20026.06       471.23 o                         
   7   1   4       8315.98       8260.65       193.04 o                         
   9   1   4       1199.78       1312.35        47.80 o                         
  11   1   4       5375.81       5722.33       142.09 o                         
  13   1   4       4218.16       4408.47       110.40 o                         
  15   1   4       1917.39       1969.88        69.24 o                         
  17   1   4        560.25        629.46        45.54 o                         
  19   1   4       1228.94       1323.85       115.92 o                         
  21   1   4         15.55         19.10        46.33 o                         
  23   1   4        507.46        478.23        68.64 o                         
  25   1   4        715.17        687.91       102.90 o                         
 -24   2   4       1644.62       1760.15       188.84 o                         
 -22   2   4        486.88        512.51        64.31 o                         
 -20   2   4        947.71        932.35        56.03 o                         
 -18   2   4        317.96        331.89        37.24 o                         
 -16   2   4        216.27        225.70        31.84 o                         
 -14   2   4       2352.39       2497.13        63.65 o                         
 -12   2   4       7743.53       7594.67       149.73 o                         
 -10   2   4      15638.90      15674.43       306.23 o                         
  -8   2   4        729.32        734.83        38.12 o                         
  -6   2   4        421.83        435.20        29.98 o                         
  -4   2   4       3489.83       3589.79        83.29 o                         
  -2   2   4        876.23        823.33        30.66 o                         
   0   2   4        147.20        180.88        18.55 o                         
   2   2   4      12107.66      11015.77       234.35 o                         
   4   2   4      13312.62      12762.40       411.27 o                         
   6   2   4       2385.51       2536.19        71.28 o                         
   8   2   4       5923.95       6179.88       179.52 o                         
  10   2   4        367.60        333.67        32.72 o                         
  12   2   4       3229.48       3562.62        98.41 o                         
  14   2   4       1518.56       1617.26       130.04 o                         
  16   2   4       5054.46       5296.41       214.75 o                         
  18   2   4       1232.09       1291.49        68.20 o                         
  20   2   4        409.33        390.64        61.59 o                         
  22   2   4        161.56        147.41        67.92 o                         
  24   2   4        280.99        304.19        82.18 o                         
 -25   3   4       1139.94       1125.19        88.51 o                         
 -23   3   4       1015.98       1133.12        78.37 o                         
 -21   3   4        567.76        644.95        53.40 o                         
 -19   3   4       1761.92       1915.41        73.27 o                         
 -17   3   4        994.92       1083.51        53.34 o                         
 -15   3   4       1437.57       1511.18        48.81 o                         
 -13   3   4       1962.23       2088.43       104.94 o                         
 -11   3   4       7568.94       7560.41       156.15 o                         
  -9   3   4       3365.27       2696.76      1765.98 o                         
  -7   3   4       4751.53       4541.69       112.29 o                         
  -5   3   4       2600.00       2396.56        66.21 o                         
  -3   3   4       3382.60       3254.10        83.60 o                         
  -1   3   4       6887.71       6781.71       151.47 o                         
   1   3   4       7939.72       8190.56       182.92 o                         
   3   3   4       1117.22        890.18        36.33 o                         
   5   3   4       2001.51       2033.56        61.59 o                         
   7   3   4       5603.50       5926.46       193.31 o                         
   9   3   4        525.80        506.57        31.55 o                         
  11   3   4       3461.97       3514.06       136.20 o                         
  13   3   4       1824.21       1850.54       184.37 o                         
  15   3   4       2286.15       2403.84       164.55 o                         
  17   3   4       2331.37       2155.12        89.60 o                         
  19   3   4        579.39        538.60        63.62 o                         
  21   3   4        423.49        495.31        70.71 o                         
  23   3   4        331.79        255.10        75.73 o                         
  25   3   4        184.28        175.88        86.38 o                         
 -24   4   4        358.99        324.81       110.63 o                         
 -22   4   4       3353.57       3130.74       368.79 o                         
 -20   4   4        119.86        119.01        41.46 o                         
 -18   4   4        311.34        316.32        35.26 o                         
 -16   4   4        602.86        584.19        35.00 o                         
 -14   4   4       2105.98       1971.32       173.85 o                         
 -12   4   4       2899.88       2608.78       100.52 o                         
 -10   4   4       5059.42       4796.12       478.55 o                         
  -8   4   4       6951.40       6580.07       278.03 o                         
  -6   4   4       2522.52       2337.94       132.13 o                         
  -4   4   4        500.45        551.85        41.78 o                         
  -2   4   4       3800.71       4135.44       103.72 o                         
   0   4   4      12385.33      12977.74       260.85 o                         
   2   4   4       8709.73       8777.84       189.87 o                         
   4   4   4       1697.93       1740.90        59.76 o                         
   6   4   4        714.79        681.50        72.57 o                         
   8   4   4        937.82        976.35        99.65 o                         
  10   4   4       1795.69       1711.91       162.93 o                         
  12   4   4        461.89        433.09        45.44 o                         
  14   4   4       6459.65       6064.50       215.57 o                         
  16   4   4       1622.41       1495.80       181.52 o                         
  18   4   4       1605.51       1576.14       264.20 o                         
  20   4   4        310.48        234.02        53.72 o                         
  22   4   4        224.12        127.64        64.40 o                         
  24   4   4        691.26        639.34       240.73 o                         
 -23   5   4       1274.28       1529.32       189.65 o                         
 -21   5   4        782.87        891.44       109.35 o                         
 -19   5   4        180.08        158.04        71.35 o                         
 -17   5   4        203.96        225.33        67.29 o                         
 -13   5   4       2782.05       2877.81       117.49 o                         
 -11   5   4       2260.74       2432.15       107.03 o                         
  -9   5   4       2053.89       2125.01       104.59 o                         
  -7   5   4       1972.40       1701.56       373.21 o                         
  -5   5   4       2661.13       2619.72       157.64 o                         
  -3   5   4       1722.27       1844.23        61.34 o                         
  -1   5   4       2390.98       2419.54        98.49 o                         
   1   5   4       6884.44       7087.11       165.61 o                         
   3   5   4       2704.84       2869.40        81.34 o                         
   5   5   4       7502.47       7652.62       254.85 o                         
   7   5   4       1037.88       1105.63       152.82 o                         
   9   5   4        125.54        126.79        52.29 o                         
  11   5   4        131.59         82.25        32.06 o                         
  13   5   4       4273.04       3922.75       945.42 o                         
  15   5   4       2325.26       2151.93       357.00 o                         
  17   5   4       1402.40       1069.33       275.53 o                         
  19   5   4        337.68        271.74        47.16 o                         
  21   5   4         34.10          0.55        55.91 o                         
  23   5   4        566.97        477.09       291.34 o                         
 -20   6   4       1025.47       1237.51       140.96 o                         
 -18   6   4        152.69         74.61       158.86 o                         
 -16   6   4        146.93        105.40        79.37 o                         
 -14   6   4       4968.17       5247.55       175.82 o                         
 -12   6   4       1685.92       1876.20       108.66 o                         
 -10   6   4       1673.64       1762.66       101.33 o                         
  -8   6   4       1613.89       1648.43        91.57 o                         
  -6   6   4        552.93        508.01        79.84 o                         
  -4   6   4         73.29         71.64        26.21 o                         
  -2   6   4       2777.33       3210.50        84.76 o                         
   0   6   4       2433.04       2430.73       105.34 o                         
   2   6   4       4162.42       4182.64       115.49 o                         
   4   6   4       2042.23       2191.01        80.53 o                         
   6   6   4       2389.98       2488.66       181.11 o                         
   8   6   4         16.43         11.38        32.30 o                         
  10   6   4       1343.31       1207.95       235.44 o                         
  12   6   4       1298.36       1089.33       320.51 o                         
  14   6   4       1356.87       1411.83       103.77 o                         
  16   6   4       1336.16       1402.07        94.01 o                         
  18   6   4       1210.73       1414.97       108.66 o                         
  20   6   4        758.84       1005.79       149.91 o                         
 -19   7   4        799.21        512.95       205.81 o                         
 -17   7   4         59.14        116.67        93.20 o                         
 -15   7   4        701.18        758.61       109.35 o                         
 -13   7   4        640.04        625.67        75.42 o                         
 -11   7   4       2192.72       2548.82       122.37 o                         
  -9   7   4        649.28        679.13        77.74 o                         
  -7   7   4        254.03        254.50        59.15 o                         
  -5   7   4        135.80        137.37        30.77 o                         
  -3   7   4         28.24         59.51        33.23 o                         
  -1   7   4        705.75        793.00        44.77 o                         
   1   7   4       2382.46       2498.56        87.89 o                         
   3   7   4       4011.32       4199.10       198.54 o                         
   5   7   4        975.40       1007.29        55.79 o                         
   7   7   4        220.20        206.49        36.77 o                         
   9   7   4         94.98         86.80        34.09 o                         
  11   7   4       1278.42       1376.15        88.32 o                         
  13   7   4        238.34        347.70        72.98 o                         
  15   7   4       1496.15       1753.83       124.00 o                         
  17   7   4        869.12       1007.42       103.77 o                         
  19   7   4         81.36        174.20        86.69 o                         
 -16   8   4        251.59        186.40       110.98 o                         
 -14   8   4        449.45        530.84        89.13 o                         
 -12   8   4       1477.18       1464.47       111.79 o                         
 -10   8   4       1125.46       1188.94       100.52 o                         
  -8   8   4        109.30        113.42        64.03 o                         
  -6   8   4       2086.27       1826.03       424.63 o                         
  -4   8   4        343.95        294.25        44.66 o                         
  -2   8   4       1221.75       1284.37        58.29 o                         
   0   8   4        381.38        441.79        50.98 o                         
   2   8   4       1801.50       1745.15        76.23 o                         
   4   8   4       1405.52       1456.90        70.39 o                         
   6   8   4       1548.09       1434.51        79.00 o                         
   8   8   4        313.74        349.90       119.11 o                         
  10   8   4        884.91        865.53        94.01 o                         
  12   8   4        755.81        735.02        88.32 o                         
  14   8   4        497.11        566.52       133.76 o                         
  16   8   4        373.32        455.42       107.84 o                         
 -13   9   4        774.50        735.02       141.78 o                         
 -11   9   4       1950.69       2199.50       128.06 o                         
  -9   9   4       2182.68       2551.26       137.82 o                         
  -7   9   4         45.87        -50.20       106.22 o                         
  -5   9   4        270.86        236.08        65.25 o                         
  -3   9   4          2.15         28.00        57.54 o                         
  -1   9   4        106.34        179.89        61.11 o                         
   1   9   4        651.94        741.34        83.82 o                         
   3   9   4       1497.05       1435.76       153.16 o                         
   5   9   4        513.60        499.87        59.75 o                         
   7   9   4        122.48        126.78        54.47 o                         
   9   9   4          9.26         51.83       116.67 o                         
  11   9   4         13.29         19.41       124.81 o                         
  13   9   4        896.62        999.28       129.69 o                         
  -8  10   4        710.18        855.77       129.69 o                         
  -6  10   4         95.28         33.24       136.20 o                         
  -4  10   4        331.69        316.55        79.75 o                         
  -2  10   4        241.49        285.34        78.34 o                         
   0  10   4       1707.21       1964.97       112.59 o                         
   2  10   4        446.59        486.23        96.28 o                         
   4  10   4        492.64        559.67        81.33 o                         
   6  10   4       1004.70        791.83       250.43 o                         
   8  10   4         35.89        -46.95       226.14 o                         
  -8 -10   5        165.23        111.79       107.84 o                         
  -6 -10   5       1025.10       1269.12       131.32 o                         
  -4 -10   5         78.66         62.46        79.47 o                         
  -2 -10   5        224.31        204.08        78.67 o                         
   0 -10   5       1164.78       1047.10       101.01 o                         
   2 -10   5         14.78         58.58        82.00 o                         
   4 -10   5         43.50         29.47        77.67 o                         
   6 -10   5        387.03        256.96       141.83 o                         
 -13  -9   5        263.58        257.75        99.71 o                         
 -11  -9   5         75.50        107.84       128.06 o                         
  -9  -9   5          4.97        -85.88        88.32 o                         
  -7  -9   5        415.78        355.83        77.74 o                         
  -5  -9   5       1043.14        867.74       185.59 o                         
  -3  -9   5       1743.31       1556.70        93.00 o                         
  -1  -9   5         59.22         80.74        57.07 o                         
   1  -9   5        293.89        293.07        61.70 o                         
   3  -9   5        202.31        213.44        63.84 o                         
   5  -9   5        118.39        117.47        55.83 o                         
   7  -9   5        240.77        103.17        59.32 o                         
   9  -9   5       1304.33        908.33       558.39 o                         
  11  -9   5        344.11        440.08       102.15 o                         
  13  -9   5         21.79         28.36       109.35 o                         
 -16  -8   5        556.57        515.39       115.86 o                         
 -14  -8   5         58.73       -113.42       109.35 o                         
 -12  -8   5       1187.30       1268.31        98.89 o                         
 -10  -8   5        174.52        172.57        78.56 o                         
  -8  -8   5        576.00        608.59        83.44 o                         
  -6  -8   5        696.73        679.68        98.89 o                         
  -4  -8   5       1288.77       1145.40        65.25 o                         
  -2  -8   5       1348.11       1380.65       102.90 o                         
   0  -8   5       1542.38       1479.01        85.88 o                         
   2  -8   5        365.12        407.68        51.45 o                         
   4  -8   5        403.35        412.28        53.47 o                         
   6  -8   5       2272.29       2200.30       214.35 o                         
   8  -8   5       1036.57       1048.99       245.55 o                         
  10  -8   5       1005.89        816.18       325.79 o                         
  12  -8   5        505.33        530.03        95.64 o                         
  14  -8   5         75.55       -110.17       107.03 o                         
  16  -8   5        531.25        545.37       107.03 o                         
 -19  -7   5        638.89        663.79       101.33 o                         
 -17  -7   5       2670.21       2451.55       145.03 o                         
 -15  -7   5       1274.70       1404.51        98.08 o                         
 -13  -7   5         26.95         17.78        86.69 o                         
 -11  -7   5         57.27          8.95        63.22 o                         
  -9  -7   5        932.16        957.10        81.81 o                         
  -7  -7   5       1517.54       1252.19       278.38 o                         
  -5  -7   5        760.30        807.79        87.91 o                         
  -3  -7   5       6474.85       6828.98       344.04 o                         
  -1  -7   5       1397.46       1314.44        57.48 o                         
   1  -7   5        259.24        306.99        42.62 o                         
   3  -7   5        478.34        337.47        40.87 o                         
   5  -7   5       1675.05       1606.55        81.81 o                         
   7  -7   5        563.76        559.05       100.52 o                         
   9  -7   5       1524.10       1383.07       337.12 o                         
  11  -7   5       1906.02       1548.95       450.60 o                         
  13  -7   5        204.30        277.16       107.03 o                         
  15  -7   5         70.32         13.83        95.64 o                         
  17  -7   5         23.33        -65.66       117.49 o                         
  19  -7   5        674.06        610.22       140.15 o                         
 -20  -6   5       1041.94        979.76        99.71 o                         
 -18  -6   5       1247.37       1355.00       150.72 o                         
 -16  -6   5       1072.68       1096.55        83.44 o                         
 -14  -6   5        540.22        676.69        68.91 o                         
 -12  -6   5         49.48          9.76        59.15 o                         
 -10  -6   5        362.34        348.51        65.66 o                         
  -8  -6   5        792.84        522.51       232.19 o                         
  -6  -6   5       1285.38       1318.93       199.42 o                         
  -4  -6   5       3069.30       3112.94       218.36 o                         
  -2  -6   5       2223.87       2346.54        88.73 o                         
   0  -6   5       3841.18       3783.55       128.21 o                         
   2  -6   5       1195.72       1139.88        50.68 o                         
   4  -6   5       1219.99       1299.98        62.67 o                         
   6  -6   5       1107.70       1116.42        99.24 o                         
   8  -6   5       3588.44       3338.81       423.87 o                         
  10  -6   5       3188.03       2856.31       455.08 o                         
  12  -6   5       2040.01       1540.31       323.76 o                         
  14  -6   5       1567.19        911.26       400.75 o                         
  16  -6   5        172.50         46.55        44.84 o                         
  18  -6   5        344.78        113.00        90.76 o                         
 -23  -5   5         59.22         38.12        95.64 o                         
 -21  -5   5        292.92        148.28        79.37 o                         
 -19  -5   5       1728.17       1770.80        99.71 o                         
 -17  -5   5        768.05        790.22        81.81 o                         
 -13  -5   5       2079.02       2260.27       101.33 o                         
 -11  -5   5       1532.91       1600.55        94.83 o                         
  -9  -5   5        847.23        698.29       232.59 o                         
  -7  -5   5        414.40        335.78        78.96 o                         
  -5  -5   5       5662.52       5748.71       430.73 o                         
  -3  -5   5       1565.36       1641.59        60.12 o                         
  -1  -5   5       4415.79       4617.37       123.21 o                         
   1  -5   5       2920.47       3011.72        95.07 o                         
   3  -5   5         28.75         24.75        28.68 o                         
   5  -5   5        466.92        450.81        37.80 o                         
   7  -5   5       5226.37       5609.55       348.11 o                         
   9  -5   5       6131.65       5881.48       750.83 o                         
  11  -5   5        943.93        884.35       111.85 o                         
  13  -5   5        209.68        158.61        41.77 o                         
  15  -5   5         47.80         43.75        45.93 o                         
  17  -5   5       1077.15        787.78        81.81 o                         
  19  -5   5        344.45        310.21       125.22 o                         
  21  -5   5        627.30        464.06       170.19 o                         
 -24  -4   5        222.17        176.76        70.25 o                         
 -22  -4   5        328.31        312.04        96.05 o                         
 -20  -4   5       1111.42       1125.58       187.97 o                         
 -18  -4   5       1526.35       1520.58       206.27 o                         
 -16  -4   5       4653.70       4553.40       436.83 o                         
 -14  -4   5       2187.88       2035.49       120.80 o                         
 -12  -4   5       1182.09       1030.08        55.90 o                         
 -10  -4   5         84.82        132.62        42.94 o                         
  -8  -4   5       5651.19       5486.93       473.32 o                         
  -6  -4   5       2116.33       2174.01        65.87 o                         
  -4  -4   5       5374.63       5235.87       128.12 o                         
  -2  -4   5       3567.38       3514.01        99.12 o                         
   0  -4   5       1987.75       2177.58        74.11 o                         
   2  -4   5       2406.01       2421.09       133.70 o                         
   4  -4   5       2220.57       2527.55        80.94 o                         
   6  -4   5       2181.54       2200.92       110.63 o                         
   8  -4   5       4059.88       4210.79       196.97 o                         
  10  -4   5       1063.88       1060.94       166.59 o                         
  12  -4   5       2905.12       2892.56       346.89 o                         
  14  -4   5        411.31        353.63       113.89 o                         
  16  -4   5        577.96        506.35        89.54 o                         
  18  -4   5        881.65        784.24       135.79 o                         
  20  -4   5       1019.87        947.34        87.16 o                         
  22  -4   5       1036.12       1045.98       321.73 o                         
 -25  -3   5       1153.06       1289.88        84.13 o                         
 -23  -3   5        544.01        549.41        63.77 o                         
 -21  -3   5        218.53        247.01        66.88 o                         
 -19  -3   5       2017.93       2132.79        71.59 o                         
 -17  -3   5       3964.11       3955.34       100.53 o                         
 -15  -3   5       1454.24       1504.44       141.43 o                         
 -13  -3   5        730.34        620.91        39.78 o                         
 -11  -3   5        900.95        809.95        63.62 o                         
  -9  -3   5       3896.09       3717.42       143.40 o                         
  -7  -3   5       8335.94       8903.61       188.20 o                         
  -5  -3   5       1736.61       1862.86        56.67 o                         
  -3  -3   5       5553.53       5427.49       130.81 o                         
  -1  -3   5       3844.87       3751.92       127.19 o                         
   1  -3   5       4728.44       5022.99       134.39 o                         
   3  -3   5       1666.40       1830.10        62.64 o                         
   5  -3   5       5626.61       5477.79       141.15 o                         
   7  -3   5       2561.64       2641.46       184.77 o                         
   9  -3   5       1754.79       1774.26       157.64 o                         
  11  -3   5       7068.02       7113.92       262.58 o                         
  13  -3   5       2820.43       2909.91       186.05 o                         
  15  -3   5        491.46        465.58        44.52 o                         
  17  -3   5        783.26        764.37        78.62 o                         
  19  -3   5       1785.78       1798.42       249.62 o                         
  21  -3   5       1585.49       1539.01       194.88 o                         
  23  -3   5        413.43        345.69        80.18 o                         
 -24  -2   5        191.76        146.18        78.68 o                         
 -22  -2   5        158.83        175.97        48.57 o                         
 -20  -2   5        488.89        519.84        45.46 o                         
 -18  -2   5       1749.50       1840.58        66.45 o                         
 -16  -2   5       5748.06       6123.72       148.77 o                         
 -14  -2   5       1052.53       1054.83        44.37 o                         
 -12  -2   5        389.45        416.48        29.59 o                         
 -10  -2   5        512.14        603.42        34.60 o                         
  -8  -2   5       3427.47       3446.12        85.86 o                         
  -6  -2   5       2129.13       2167.89        92.39 o                         
  -4  -2   5       9469.87       9278.38       234.20 o                         
  -2  -2   5      10395.77       9403.09       320.51 o                         
   0  -2   5        246.42        262.11        23.37 o                         
   2  -2   5       2859.97       3209.99        88.37 o                         
   4  -2   5        309.37        317.44        46.19 o                         
   6  -2   5       5993.81       6057.70       181.67 o                         
   8  -2   5       6445.16       6618.77       163.07 o                         
  10  -2   5      13307.29      13957.38       325.67 o                         
  12  -2   5        821.50        862.99        61.59 o                         
  14  -2   5       2465.44       2695.20       195.75 o                         
  16  -2   5        239.75        276.41        43.26 o                         
  18  -2   5        311.98        262.32        58.38 o                         
  20  -2   5        419.25        378.68        61.24 o                         
  22  -2   5       1353.94       1302.87        89.54 o                         
  24  -2   5       1137.24       1101.50        83.02 o                         
 -25  -1   5        728.94        709.17        65.96 o                         
 -23  -1   5        385.03        278.56        57.01 o                         
 -21  -1   5       2256.58       2291.85        87.05 o                         
 -19  -1   5       2176.94       2116.22        71.51 o                         
 -17  -1   5        255.29        238.65        35.70 o                         
 -15  -1   5       1577.75       1619.19        54.00 o                         
 -13  -1   5      11329.08      11988.65       232.83 o                         
 -11  -1   5       1978.28       2003.93        60.90 o                         
  -9  -1   5       1476.53       1452.23        49.39 o                         
  -7  -1   5       8166.35       8040.62       175.31 o                         
  -5  -1   5       5934.81       5538.82       126.91 o                         
  -3  -1   5      13570.22      12818.92      1257.39 o                         
  -1  -1   5       8084.31       7279.12       322.13 o                         
   1  -1   5      13473.93      12469.66       273.61 o                         
   3  -1   5        188.34        171.02        26.97 o                         
   5  -1   5       5520.24       5320.23       133.50 o                         
   7  -1   5       7805.57       7916.87       209.93 o                         
   9  -1   5       8100.14       8574.31       199.41 o                         
  11  -1   5       2749.52       2778.90       155.60 o                         
  13  -1   5       4530.24       4924.95       136.94 o                         
  15  -1   5         53.14         25.35        30.87 o                         
  17  -1   5       1231.10       1260.40        61.84 o                         
  19  -1   5       1424.81       1431.83        81.87 o                         
  21  -1   5        870.45        787.91       146.66 o                         
  23  -1   5        432.13        383.20        80.80 o                         
  25  -1   5        878.15        985.16        97.16 o                         
 -26   0   5        898.78        886.75        85.04 o                         
 -24   0   5          0.43        -59.54        62.06 o                         
 -22   0   5        816.84        796.80        53.92 o                         
 -20   0   5       2555.57       2563.03        77.61 o                         
 -18   0   5       2017.77       2156.00        66.74 o                         
 -16   0   5       3058.09       3191.12        80.14 o                         
 -14   0   5        300.73        311.52        30.92 o                         
 -12   0   5       1047.23       1138.18        46.12 o                         
 -10   0   5       1026.48        984.09        40.63 o                         
  -8   0   5       1125.53       1172.14        39.78 o                         
  -6   0   5       6871.64       6492.26       144.03 o                         
  -4   0   5      17353.45      16290.59       359.78 o                         
  -2   0   5        445.03        357.21        24.63 o                         
   0   0   5        437.79        378.42        36.22 o                         
   2   0   5       1625.21       1525.48        59.98 o                         
   4   0   5      12681.62      13099.75       273.89 o                         
   6   0   5        237.40        234.92        28.25 o                         
   8   0   5      20358.42      20439.60       390.50 o                         
  10   0   5      10149.06      10946.73       253.91 o                         
  12   0   5       1304.57       1311.50        52.72 o                         
  14   0   5        917.68        977.36        48.95 o                         
  16   0   5        177.99        159.40        37.24 o                         
  18   0   5         29.73         46.66        38.49 o                         
  20   0   5        793.86        922.18        60.73 o                         
  22   0   5       1088.35       1267.05        76.18 o                         
  24   0   5         52.06        -33.14        71.13 o                         
 -25   1   5        787.84        658.52        83.44 o                         
 -23   1   5        386.95        358.27        57.27 o                         
 -21   1   5       2445.58       2440.65        89.93 o                         
 -19   1   5       2217.10       2270.75        91.63 o                         
 -17   1   5        472.87        422.68        37.71 o                         
 -15   1   5       1293.91       1384.11        51.40 o                         
 -13   1   5      10654.53      11248.19       219.23 o                         
 -11   1   5       2046.32       2033.07        57.14 o                         
  -9   1   5       1643.64       1739.08        54.94 o                         
  -7   1   5       8265.94       8166.86       181.13 o                         
  -5   1   5       5735.08       5527.95       130.45 o                         
  -3   1   5      14916.29      14513.81       333.91 o                         
  -1   1   5       7810.34       6860.07       157.26 o                         
   1   1   5      13600.56      12591.71       266.35 o                         
   3   1   5        177.12        175.14        45.79 o                         
   5   1   5       5915.31       5577.63       159.27 o                         
   7   1   5       8109.64       8246.76       227.03 o                         
   9   1   5       7888.60       8432.39       194.47 o                         
  11   1   5       3188.67       3412.15        94.12 o                         
  13   1   5       4945.96       5400.38       143.94 o                         
  15   1   5         68.22         52.29        31.04 o                         
  17   1   5       1209.45       1183.97        58.74 o                         
  19   1   5       1673.93       1711.08        75.05 o                         
  21   1   5        707.64        672.98        63.89 o                         
  23   1   5        308.77        280.07        82.91 o                         
  25   1   5        848.19        872.96        77.52 o                         
 -24   2   5        171.87        100.01        93.20 o                         
 -22   2   5        171.36        164.97        48.95 o                         
 -20   2   5        396.77        456.11        44.08 o                         
 -18   2   5       1790.01       1795.07       116.67 o                         
 -16   2   5       6118.38       6421.43       143.10 o                         
 -14   2   5        988.43        996.34        46.33 o                         
 -12   2   5        422.19        410.15        31.50 o                         
 -10   2   5        538.22        546.06        31.93 o                         
  -8   2   5       3365.30       3535.80       100.06 o                         
  -6   2   5       2232.10       2217.39        87.51 o                         
  -4   2   5      10313.09       9683.68       241.13 o                         
  -2   2   5      11284.01      10230.44       305.17 o                         
   0   2   5        272.42        287.71        27.13 o                         
   2   2   5       2797.47       3004.91        83.29 o                         
   4   2   5        389.41        421.95        28.61 o                         
   6   2   5       6204.10       6336.02       175.07 o                         
   8   2   5       5994.91       5834.29       212.31 o                         
  10   2   5      13709.97      14739.71       327.20 o                         
  12   2   5        981.73       1013.62        54.73 o                         
  14   2   5       2403.37       2550.74       163.68 o                         
  16   2   5        224.87        229.62        40.74 o                         
  18   2   5        358.83        422.27        51.57 o                         
  20   2   5        475.62        390.99        68.91 o                         
  22   2   5       1375.99       1293.56        75.80 o                         
  24   2   5       1200.57       1244.48       225.68 o                         
 -25   3   5       1114.26       1076.95        85.31 o                         
 -23   3   5        523.26        520.87        60.08 o                         
 -21   3   5        253.19        308.38        46.41 o                         
 -19   3   5       2282.32       2415.09       134.98 o                         
 -17   3   5       3829.12       3760.89        96.69 o                         
 -15   3   5       1372.38       1500.56        54.46 o                         
 -13   3   5        895.89        891.58        48.98 o                         
 -11   3   5        844.48        794.37        37.11 o                         
  -9   3   5       3875.15       3728.00       128.06 o                         
  -7   3   5       8763.37       8803.87       194.71 o                         
  -5   3   5       1271.18       1334.33        46.65 o                         
  -3   3   5       4492.04       4359.41       106.00 o                         
  -1   3   5       3717.05       3495.45       158.04 o                         
   1   3   5       5110.94       5395.67       133.17 o                         
   3   3   5       1707.85       1804.80        60.19 o                         
   5   3   5       5784.43       5579.99       133.92 o                         
   7   3   5       2392.45       2434.32        77.27 o                         
   9   3   5       1673.69       1667.61        68.82 o                         
  11   3   5       6855.13       6698.19       232.65 o                         
  13   3   5       2860.37       2869.52       296.97 o                         
  15   3   5        505.02        492.78        41.81 o                         
  17   3   5        838.43        937.48        57.39 o                         
  19   3   5       1797.36       1803.18       265.42 o                         
  21   3   5       1597.06       1457.76       196.10 o                         
  23   3   5        404.60        366.68       107.78 o                         
 -24   4   5        232.66        186.10        68.05 o                         
 -22   4   5        275.13        271.89        79.02 o                         
 -20   4   5        884.01        780.75        56.71 o                         
 -18   4   5       1668.13       1699.49        79.02 o                         
 -16   4   5       4592.42       4443.07       310.40 o                         
 -14   4   5       2356.61       2090.21       251.24 o                         
 -12   4   5       1013.86        906.90       361.82 o                         
 -10   4   5         88.23         71.61        29.98 o                         
  -8   4   5       5186.88       4924.35       455.89 o                         
  -6   4   5       1857.76       1816.18        89.19 o                         
  -4   4   5       5110.08       4839.28       295.81 o                         
  -2   4   5       3661.59       3416.09       132.89 o                         
   0   4   5       2087.43       2274.16        74.24 o                         
   2   4   5       2318.50       2323.56        68.17 o                         
   4   4   5       2097.71       2376.60        77.80 o                         
   6   4   5       1733.22       1752.27        59.18 o                         
   8   4   5       4318.46       4759.99       275.59 o                         
  10   4   5        985.84       1057.02       101.68 o                         
  12   4   5       2818.40       2855.09        96.87 o                         
  14   4   5        428.05        303.01        98.84 o                         
  16   4   5        585.12        571.63        82.28 o                         
  18   4   5        773.01        699.79       173.04 o                         
  20   4   5       1081.95        947.69       250.43 o                         
  22   4   5       1246.18       1116.85       171.00 o                         
 -23   5   5         58.84         49.39       124.00 o                         
 -21   5   5        375.40        351.77        96.45 o                         
 -19   5   5       1697.03       1875.39       110.17 o                         
 -17   5   5        605.59        636.25        88.32 o                         
 -13   5   5       2111.60       2144.41       111.79 o                         
 -11   5   5       1596.01       1432.05        85.07 o                         
  -9   5   5        974.82        815.01       171.82 o                         
  -7   5   5        405.64        358.94        99.30 o                         
  -5   5   5       5521.00       5536.35       444.91 o                         
  -3   5   5       1232.48       1340.54        52.19 o                         
  -1   5   5       4359.15       4403.00       204.64 o                         
   1   5   5       2913.62       2958.95        84.52 o                         
   3   5   5         20.80         34.55        24.70 o                         
   5   5   5        555.19        530.22        40.09 o                         
   7   5   5       5258.20       5672.67       466.81 o                         
   9   5   5       5699.90       5748.39       335.55 o                         
  11   5   5        750.79        851.80        86.29 o                         
  13   5   5        200.32        244.67        39.70 o                         
  15   5   5         50.53          5.08        47.01 o                         
  17   5   5       1099.73        769.61       259.32 o                         
  19   5   5        417.91        313.82        62.90 o                         
  21   5   5        567.99        504.62       132.89 o                         
 -20   6   5        957.07        924.68       103.77 o                         
 -16   6   5       1209.17       1182.43        93.20 o                         
 -14   6   5        485.18        527.59        75.42 o                         
 -12   6   5         29.59         18.59        64.03 o                         
 -10   6   5        373.85        352.58        66.47 o                         
  -8   6   5        773.22        552.69       205.05 o                         
  -6   6   5       1136.24       1067.97       153.57 o                         
  -4   6   5       3443.77       3688.14       255.66 o                         
  -2   6   5       2207.25       2305.25        96.86 o                         
   0   6   5       3585.93       3598.34       114.35 o                         
   2   6   5       1261.04       1184.79        76.99 o                         
   4   6   5       1083.26       1131.08        56.98 o                         
   6   6   5       1090.35       1067.19        96.45 o                         
   8   6   5       4102.51       4188.36       393.89 o                         
  10   6   5       3551.29       3340.91       408.88 o                         
  12   6   5       1996.00       1434.31       417.83 o                         
  14   6   5       1455.60       1146.36       404.41 o                         
  16   6   5        150.97        120.01        43.08 o                         
  18   6   5        304.34        156.97       102.96 o                         
  20   6   5        351.48         23.47        32.42 o                         
 -19   7   5        633.48        477.39        97.27 o                         
 -17   7   5       2562.52       2330.81       149.91 o                         
 -15   7   5       1146.90       1325.83       101.33 o                         
 -13   7   5         41.91        -27.54        93.20 o                         
 -11   7   5         75.67         73.79        72.17 o                         
  -9   7   5       1025.19       1141.06        94.01 o                         
  -7   7   5       1800.95       1390.08       528.00 o                         
  -5   7   5        594.09        573.84        56.30 o                         
  -3   7   5       6311.39       6745.53       193.66 o                         
  -1   7   5       1466.41       1383.31        61.92 o                         
   1   7   5        314.18        364.01        44.52 o                         
   3   7   5        462.11        422.59        41.97 o                         
   5   7   5       1883.53       1727.38       115.45 o                         
   7   7   5        663.20        662.27        82.68 o                         
   9   7   5       1540.50       1555.98       131.67 o                         
  11   7   5       2074.47       1802.46       598.54 o                         
  13   7   5        184.93        146.66        93.20 o                         
  15   7   5         77.76         92.39        87.51 o                         
  17   7   5         28.84         37.30       122.37 o                         
  19   7   5        618.37        585.93       133.76 o                         
 -16   8   5        486.13        533.28       119.11 o                         
 -14   8   5         27.34        -95.64       176.64 o                         
 -12   8   5       1128.38       1105.38       108.66 o                         
 -10   8   5        168.00        217.20        81.81 o                         
  -8   8   5        478.61        489.47        83.44 o                         
  -6   8   5        739.57        626.56       145.44 o                         
  -4   8   5       1261.93       1133.35       169.78 o                         
  -2   8   5       1425.99       1480.96       115.51 o                         
   0   8   5       1655.10       1612.59        67.16 o                         
   2   8   5        366.95        436.46        60.90 o                         
   4   8   5        374.63        430.95        51.68 o                         
   6   8   5       2242.32       2105.87       106.97 o                         
   8   8   5       1210.48       1289.07       196.16 o                         
  10   8   5       1121.89       1051.47       274.72 o                         
  12   8   5        481.32        549.44        95.64 o                         
  14   8   5         61.39        113.42        97.27 o                         
  16   8   5        552.83        663.79       104.59 o                         
 -13   9   5        313.45        349.33       106.22 o                         
 -11   9   5         73.00         92.39       132.13 o                         
  -9   9   5          8.57          1.63        84.25 o                         
  -7   9   5        428.56        547.81        89.95 o                         
  -5   9   5       1057.99        957.76       125.62 o                         
  -3   9   5       1510.01       1397.94       276.00 o                         
  -1   9   5         11.20         32.03        70.20 o                         
   1   9   5        358.67        400.84        67.73 o                         
   3   9   5        209.29        249.83        85.20 o                         
   5   9   5         68.20          9.95        58.96 o                         
   7   9   5        252.30        274.56        64.41 o                         
   9   9   5       1239.05        898.77       370.36 o                         
  11   9   5        316.96        316.09        94.01 o                         
  13   9   5         43.70        -11.39       109.35 o                         
  -8  10   5        158.29        157.23       119.11 o                         
  -6  10   5       1030.04        969.30       120.74 o                         
  -4  10   5         47.55         53.34       104.83 o                         
  -2  10   5        122.38        138.51        90.27 o                         
   0  10   5       1100.18       1185.85       246.36 o                         
   2  10   5         14.20        -39.35        88.44 o                         
   4  10   5         24.03         10.34        81.40 o                         
   6  10   5        314.70        307.02       134.92 o                         
  -6 -10   6        703.23        420.25       152.00 o                         
  -4 -10   6         13.98         64.85        68.63 o                         
  -2 -10   6        212.57        194.51        80.24 o                         
   0 -10   6        468.58        464.87        99.40 o                         
   2 -10   6        500.78        451.30        85.71 o                         
   4 -10   6        415.60        298.30       101.00 o                         
   6 -10   6       1011.18        947.90       129.28 o                         
 -13  -9   6        211.45        159.67       116.67 o                         
 -11  -9   6       1403.20       1534.20       116.67 o                         
  -9  -9   6       2669.69       2627.38       171.76 o                         
  -7  -9   6        198.60        247.99        86.69 o                         
  -5  -9   6        261.02        235.46        62.98 o                         
  -3  -9   6        703.74        637.87        98.08 o                         
  -1  -9   6        120.86        123.58        65.79 o                         
   1  -9   6        160.21        123.74        73.59 o                         
   3  -9   6       2882.10       3007.13       114.86 o                         
   5  -9   6        895.11        868.82        72.09 o                         
   7  -9   6        219.19        221.06        65.20 o                         
   9  -9   6          3.38        -36.32        61.65 o                         
  11  -9   6        460.05        500.05       124.81 o                         
 -16  -8   6         91.22         45.44       102.15 o                         
 -14  -8   6        709.33        853.44        94.01 o                         
 -12  -8   6       1400.87       1450.64       135.38 o                         
 -10  -8   6        222.97        234.16        70.54 o                         
  -8  -8   6        363.58        389.77        83.44 o                         
  -6  -8   6        388.00        284.43        44.53 o                         
  -4  -8   6         73.34         26.56        53.50 o                         
  -2  -8   6         75.97         74.98        52.38 o                         
   0  -8   6       2479.22       2400.22       103.21 o                         
   2  -8   6        224.87        211.43        48.47 o                         
   4  -8   6        515.45        504.97        51.31 o                         
   6  -8   6       1263.62       1356.00       202.61 o                         
   8  -8   6        588.76        509.94        61.09 o                         
  10  -8   6         10.06         72.21        73.39 o                         
  12  -8   6        763.78        520.41       319.29 o                         
  14  -8   6        637.12        741.53       125.62 o                         
  16  -8   6         73.82        143.40       153.98 o                         
 -19  -7   6         35.02        -50.20       114.23 o                         
 -17  -7   6        106.75         87.51        85.88 o                         
 -15  -7   6        155.78        248.80        89.95 o                         
 -13  -7   6         75.95         94.83        68.91 o                         
 -11  -7   6         96.01        118.30        71.35 o                         
  -9  -7   6       2998.32       3373.79       151.54 o                         
  -7  -7   6       1837.98       1566.58       305.98 o                         
  -5  -7   6        150.51        144.07        36.93 o                         
  -3  -7   6       1037.16       1012.49        55.88 o                         
  -1  -7   6       1252.70       1218.75        53.60 o                         
   1  -7   6       2373.49       2633.80        91.57 o                         
   3  -7   6       3055.95       3095.92        98.17 o                         
   5  -7   6       2309.25       2500.07       114.70 o                         
   7  -7   6        123.45        140.91        37.33 o                         
   9  -7   6        294.92        224.44        50.19 o                         
  11  -7   6        137.21         72.69        43.26 o                         
  13  -7   6        893.45        730.75       303.13 o                         
  15  -7   6       1038.97        659.71       386.16 o                         
  17  -7   6        474.68        525.15       104.59 o                         
 -20  -6   6        363.21        402.78       128.06 o                         
 -16  -6   6        521.32        483.78        80.18 o                         
 -14  -6   6        685.93        705.86        77.05 o                         
 -12  -6   6       1602.23       1667.84       102.15 o                         
 -10  -6   6       1728.41       1840.52       102.15 o                         
  -8  -6   6       1346.34       1070.67       226.14 o                         
  -6  -6   6       2669.54       2569.10       237.47 o                         
  -4  -6   6        797.30        776.38        45.84 o                         
  -2  -6   6        742.37        792.57        45.54 o                         
   0  -6   6       1311.73       1328.26        59.96 o                         
   2  -6   6       1658.71       1698.14        63.66 o                         
   4  -6   6       1597.08       1640.54        67.11 o                         
   6  -6   6       1637.46       1459.39        65.25 o                         
   8  -6   6        645.52        644.88        55.08 o                         
  10  -6   6        143.64         72.36        42.42 o                         
  12  -6   6        991.07        786.94       103.31 o                         
  14  -6   6        403.52        394.67        91.57 o                         
  16  -6   6       1226.58        905.33       413.36 o                         
  18  -6   6        306.97        201.40       100.11 o                         
  20  -6   6        220.36        134.05       116.33 o                         
 -21  -5   6        693.90        706.67       128.06 o                         
 -19  -5   6       1369.31       1418.22       123.18 o                         
 -17  -5   6        865.93        786.16        85.07 o                         
 -13  -5   6        848.85        618.48       203.83 o                         
 -11  -5   6       4549.33       4312.50       441.71 o                         
  -9  -5   6        863.40        772.96       182.80 o                         
  -7  -5   6       1526.78       1459.37       167.34 o                         
  -5  -5   6       2345.00       2500.26       144.62 o                         
  -3  -5   6        862.27        869.02        44.57 o                         
  -1  -5   6       3159.65       3355.94       100.72 o                         
   1  -5   6       4026.15       4544.47       130.64 o                         
   3  -5   6       6486.60       7020.34       177.83 o                         
   5  -5   6       1254.15       1311.65        93.20 o                         
   7  -5   6       2773.00       2826.89       126.03 o                         
   9  -5   6       1076.12        980.62        78.62 o                         
  11  -5   6       2650.84       2486.84       177.10 o                         
  13  -5   6       1037.69        960.50       206.21 o                         
  15  -5   6       1513.59       1501.37       271.52 o                         
  17  -5   6        831.91        631.37        82.62 o                         
  19  -5   6         62.98         24.19        60.77 o                         
  21  -5   6         62.17         88.81        81.25 o                         
 -22  -4   6       1629.92       1411.22       228.12 o                         
 -20  -4   6       1039.90        875.66       126.84 o                         
 -18  -4   6        593.65        582.78        62.00 o                         
 -16  -4   6       2625.49       2335.47       232.19 o                         
 -14  -4   6        362.17        267.05        67.29 o                         
 -12  -4   6        913.65        773.95        64.03 o                         
 -10  -4   6       4334.81       4531.88       302.26 o                         
  -8  -4   6       2657.79       2653.33       271.06 o                         
  -6  -4   6       1560.03       1625.82        72.51 o                         
  -4  -4   6        751.13        729.45        44.57 o                         
  -2  -4   6       1343.40       1488.64        60.44 o                         
   0  -4   6       2274.39       2290.64        76.89 o                         
   2  -4   6      12979.79      13645.88       299.90 o                         
   4  -4   6       6092.11       6293.52       171.04 o                         
   6  -4   6       2367.64       2516.99        91.66 o                         
   8  -4   6        162.70        175.90        38.93 o                         
  10  -4   6        248.41        252.93        37.35 o                         
  12  -4   6       1131.48       1083.59       171.00 o                         
  14  -4   6       1844.23       1599.85       104.59 o                         
  16  -4   6       4988.21       4883.05       667.80 o                         
  18  -4   6       1201.64       1149.67       184.02 o                         
  20  -4   6         36.61        -36.09        67.68 o                         
  22  -4   6         68.40        -29.13        66.07 o                         
 -23  -3   6        850.03        753.20        76.78 o                         
 -21  -3   6        875.33        894.75        55.90 o                         
 -19  -3   6        866.59        776.33       113.48 o                         
 -17  -3   6         20.81        -12.75        39.90 o                         
 -15  -3   6       3445.89       3420.46       103.41 o                         
 -13  -3   6       5832.40       6290.90       142.74 o                         
 -11  -3   6        152.02        216.66        29.59 o                         
  -9  -3   6       3898.50       3779.87       122.55 o                         
  -7  -3   6       4445.46       4333.79       132.82 o                         
  -5  -3   6       4082.61       4017.62       105.05 o                         
  -3  -3   6       3588.11       3868.89       106.09 o                         
  -1  -3   6       3463.12       3460.16        99.73 o                         
   1  -3   6       3048.71       2972.05        87.59 o                         
   3  -3   6       2860.41       3282.60        92.87 o                         
   5  -3   6       6025.80       6251.82       180.36 o                         
   7  -3   6       2375.23       2469.54        85.82 o                         
   9  -3   6        487.08        451.43        46.85 o                         
  11  -3   6       1880.48       1842.15       102.15 o                         
  13  -3   6       4086.37       4206.84       226.09 o                         
  15  -3   6       4335.25       4133.62       265.42 o                         
  17  -3   6        592.48        639.50        56.09 o                         
  19  -3   6       1123.79       1244.67       117.49 o                         
  21  -3   6         64.50         39.67        72.68 o                         
  23  -3   6        126.81         94.67        70.17 o                         
 -24  -2   6        739.82        862.96        71.44 o                         
 -22  -2   6       2530.66       2647.17       160.49 o                         
 -20  -2   6       1010.50       1095.03        61.27 o                         
 -18  -2   6        205.12        202.18        41.81 o                         
 -16  -2   6        257.12        264.02        41.76 o                         
 -14  -2   6       1327.60       1375.97        85.12 o                         
 -12  -2   6       2073.72       2059.60        65.87 o                         
 -10  -2   6       4600.15       4580.97       116.47 o                         
  -8  -2   6       9701.23       9665.03       212.22 o                         
  -6  -2   6        600.68        596.42        34.03 o                         
  -4  -2   6       1138.78       1118.34        54.13 o                         
  -2  -2   6       4867.03       5089.62       131.58 o                         
   0  -2   6       2656.12       2546.93        82.21 o                         
   2  -2   6       6124.55       5861.24       151.80 o                         
   4  -2   6      20970.03      22112.30       462.45 o                         
   6  -2   6       6936.31       7287.03       216.68 o                         
   8  -2   6       5425.79       5828.19       189.93 o                         
  10  -2   6         94.47        105.00        38.19 o                         
  12  -2   6       2191.28       2312.77        89.62 o                         
  14  -2   6       1955.11       2063.37       198.14 o                         
  16  -2   6       3390.02       3478.26       261.82 o                         
  18  -2   6       1285.97       1206.42       127.66 o                         
  20  -2   6        239.19        314.45        54.30 o                         
  22  -2   6         23.37         25.37        80.24 o                         
  24  -2   6        499.68        397.87        83.66 o                         
 -25  -1   6       1860.21       1667.59       151.54 o                         
 -23  -1   6        262.70        338.22        69.82 o                         
 -21  -1   6        412.99        484.73        57.19 o                         
 -19  -1   6       1254.55       1252.67        58.55 o                         
 -17  -1   6       1525.11       1593.67        62.07 o                         
 -15  -1   6       1031.22       1008.49        51.79 o                         
 -13  -1   6       4348.47       4492.39       138.17 o                         
 -11  -1   6       6508.10       6690.90       222.83 o                         
  -9  -1   6       2418.59       2525.95        73.15 o                         
  -7  -1   6       2303.19       2311.56        66.35 o                         
  -5  -1   6       7036.44       6966.06       199.36 o                         
  -3  -1   6       8587.85       8809.65       258.57 o                         
  -1  -1   6       2473.40       2251.42        83.25 o                         
   1  -1   6       8741.71       8266.63       199.00 o                         
   3  -1   6      14406.43      14480.29       447.76 o                         
   5  -1   6       2092.20       2173.65        74.71 o                         
   7  -1   6       5910.34       6242.05       163.31 o                         
   9  -1   6        346.19        372.84        31.71 o                         
  11  -1   6       4153.83       4530.53       127.27 o                         
  13  -1   6       1679.15       1815.31       151.60 o                         
  15  -1   6        357.05        349.49        42.30 o                         
  17  -1   6        457.07        429.28        87.56 o                         
  19  -1   6       1856.95       1907.00        98.49 o                         
  21  -1   6        716.68        787.45        70.05 o                         
  23  -1   6        433.64        375.38        77.00 o                         
  25  -1   6        338.30        257.67        99.01 o                         
 -24   0   6       1537.98       1777.98       163.27 o                         
 -22   0   6       1625.68       1790.34        81.77 o                         
 -20   0   6         92.27        121.93        44.28 o                         
 -18   0   6          2.01        -25.43        35.26 o                         
 -16   0   6       1968.79       1916.99        63.41 o                         
 -14   0   6        171.41        119.45        29.78 o                         
 -12   0   6       2986.19       3045.17        83.03 o                         
 -10   0   6      11757.26      11955.09       243.94 o                         
  -8   0   6       1002.69        949.64        41.76 o                         
  -6   0   6       6165.80       6225.39       141.29 o                         
  -4   0   6       4693.58       4898.98       126.84 o                         
  -2   0   6       2625.49       2936.26        86.96 o                         
   0   0   6       1060.46       1075.82        46.47 o                         
   2   0   6      15567.72      13819.70       355.46 o                         
   4   0   6      25855.56      24897.82       507.90 o                         
   6   0   6       2395.47       2536.52        93.45 o                         
   8   0   6       1341.06       1503.31        62.75 o                         
  10   0   6       3121.59       3340.43       100.46 o                         
  12   0   6       2884.22       3188.30       102.55 o                         
  14   0   6        928.70        998.97        51.83 o                         
  16   0   6       3224.59       3439.82       122.02 o                         
  18   0   6        938.40        938.58        94.42 o                         
  20   0   6         20.49        -19.60        67.74 o                         
  22   0   6          2.39        -54.67        59.17 o                         
  24   0   6        419.69        455.50        72.38 o                         
 -25   1   6       1761.55       1591.42       183.15 o                         
 -23   1   6        258.80        279.04        84.31 o                         
 -21   1   6        572.90        633.11        57.93 o                         
 -19   1   6       1210.29       1290.31        71.70 o                         
 -17   1   6       1602.82       1694.86        58.63 o                         
 -15   1   6       1198.79       1199.05        52.62 o                         
 -13   1   6       4607.63       4634.56       111.15 o                         
 -11   1   6       5861.21       6049.00       169.43 o                         
  -9   1   6       2558.23       2630.21        96.45 o                         
  -7   1   6       1830.36       1879.48        89.95 o                         
  -5   1   6       7392.77       7551.11       175.25 o                         
  -3   1   6       8448.86       8620.73       264.20 o                         
  -1   1   6       2306.90       2049.88       134.16 o                         
   1   1   6       8318.30       7867.56       183.98 o                         
   3   1   6      13337.30      13109.02       368.33 o                         
   5   1   6       1915.39       1882.12        72.57 o                         
   7   1   6       6017.98       6147.20       166.70 o                         
   9   1   6        295.00        296.50        29.50 o                         
  11   1   6       3939.13       4290.33       125.48 o                         
  13   1   6       1956.73       2142.60        76.04 o                         
  15   1   6        271.98        242.68        40.72 o                         
  17   1   6        313.29        335.83        44.40 o                         
  19   1   6       1886.40       1996.97       195.29 o                         
  21   1   6        682.72        739.93        55.17 o                         
  23   1   6        464.42        517.33       183.55 o                         
  25   1   6        301.08        288.69       105.75 o                         
 -24   2   6        584.95        531.28        67.60 o                         
 -22   2   6       2678.89       2753.80       121.96 o                         
 -20   2   6       1122.41       1191.33       120.33 o                         
 -18   2   6        258.69        312.60        44.57 o                         
 -16   2   6        247.87        299.36        41.97 o                         
 -14   2   6       1165.79       1256.41        53.64 o                         
 -12   2   6       1913.70       2016.26        67.75 o                         
 -10   2   6       4385.13       4507.17       114.59 o                         
  -8   2   6       9840.81       9731.62       216.25 o                         
  -6   2   6        420.46        419.05        34.86 o                         
  -4   2   6       1096.25       1124.76        60.37 o                         
  -2   2   6       4565.01       4722.55       149.91 o                         
   0   2   6       2591.83       2338.07        74.23 o                         
   2   2   6       6431.31       6426.62       219.23 o                         
   4   2   6      21593.97      22412.51       658.09 o                         
   6   2   6       6664.35       6706.44       220.80 o                         
   8   2   6       5137.67       5387.82       209.87 o                         
  10   2   6         91.40         87.62        71.70 o                         
  12   2   6       1963.42       1950.74        75.97 o                         
  14   2   6       1751.76       1743.59        70.21 o                         
  16   2   6       3214.40       3350.67       116.42 o                         
  18   2   6       1248.10       1312.09       116.27 o                         
  20   2   6        156.35        176.86        49.43 o                         
  22   2   6         23.25          0.69        78.03 o                         
  24   2   6        452.65        555.52       108.60 o                         
 -23   3   6        684.28        599.96        66.20 o                         
 -21   3   6        794.15        794.82        96.45 o                         
 -19   3   6       1064.34       1052.60        59.62 o                         
 -17   3   6         24.64         23.69        41.09 o                         
 -15   3   6       3492.34       3561.27       132.89 o                         
 -13   3   6       6237.12       6465.62       221.67 o                         
 -11   3   6         85.34         84.16        21.33 o                         
  -9   3   6       3110.44       2972.64       119.11 o                         
  -7   3   6       4395.22       4314.59       122.58 o                         
  -5   3   6       4408.49       4459.30       116.04 o                         
  -3   3   6       3626.62       3970.56       107.78 o                         
  -1   3   6       3508.85       3496.61       101.21 o                         
   1   3   6       3213.73       3148.11        89.08 o                         
   3   3   6       3495.75       3814.76       104.28 o                         
   5   3   6       6051.64       6339.28       159.83 o                         
   7   3   6       2428.20       2473.39        83.90 o                         
   9   3   6        508.86        482.35        38.75 o                         
  11   3   6       2091.30       2097.46       101.33 o                         
  13   3   6       4100.00       4363.49       183.61 o                         
  15   3   6       4343.84       4259.01       319.34 o                         
  17   3   6        603.84        596.10        58.87 o                         
  19   3   6       1048.65       1139.39       181.52 o                         
  21   3   6         97.83        121.54        62.74 o                         
  23   3   6        125.34         84.21        62.41 o                         
 -22   4   6       1583.26       1256.69       173.44 o                         
 -20   4   6       1141.67       1019.53       243.98 o                         
 -18   4   6        496.20        470.98        49.56 o                         
 -16   4   6       2666.21       2407.94       130.50 o                         
 -14   4   6        374.38        335.09        48.63 o                         
 -12   4   6       1112.69       1083.54        64.03 o                         
 -10   4   6       4488.99       4395.09       307.55 o                         
  -8   4   6       2385.26       2272.63        79.02 o                         
  -6   4   6       1479.98       1468.86        72.11 o                         
  -4   4   6        718.33        696.94        39.87 o                         
  -2   4   6       1299.32       1362.21        54.22 o                         
   0   4   6       2028.14       1993.26       101.68 o                         
   2   4   6      13309.60      14054.15       297.40 o                         
   4   4   6       6265.18       6452.50       253.28 o                         
   6   4   6       2171.96       2328.96        88.46 o                         
   8   4   6        141.76        159.86        29.76 o                         
  10   4   6        220.83        170.88        32.13 o                         
  12   4   6        921.66        861.17        61.18 o                         
  14   4   6       1883.31       1489.29       361.06 o                         
  16   4   6       5509.88       5720.34       528.00 o                         
  18   4   6       1381.94       1404.98       153.98 o                         
  20   4   6         18.91         48.98        55.45 o                         
  22   4   6         62.48         47.65        64.03 o                         
 -21   5   6        687.57        658.09       137.82 o                         
 -19   5   6       1343.00       1188.12       117.49 o                         
 -17   5   6        915.67        845.31       100.52 o                         
 -15   5   6        229.77        414.17       134.57 o                         
 -13   5   6        879.20        505.78       181.93 o                         
 -11   5   6       4572.53       3819.09       759.37 o                         
  -9   5   6        689.83        648.12        94.83 o                         
  -7   5   6       1436.31       1239.73       120.33 o                         
  -5   5   6       2487.04       2631.87       111.04 o                         
  -3   5   6        867.95        846.44       102.50 o                         
  -1   5   6       3561.39       3719.04       105.08 o                         
   1   5   6       4465.36       4819.13       131.75 o                         
   3   5   6       6389.80       6924.61       184.37 o                         
   5   5   6       1190.85       1274.22        63.94 o                         
   7   5   6       2932.59       2817.87       280.01 o                         
   9   5   6       1085.26       1075.67        84.72 o                         
  11   5   6       2718.41       2660.89       194.48 o                         
  13   5   6       1187.91       1276.16       142.24 o                         
  15   5   6       1475.44       1437.78       190.87 o                         
  17   5   6        790.17        506.56        68.10 o                         
  19   5   6        101.49         35.08        60.69 o                         
  21   5   6         83.05        111.76        67.68 o                         
 -20   6   6        239.00        170.25       115.86 o                         
 -16   6   6        506.28        632.18        82.62 o                         
 -14   6   6        570.72        521.90        85.07 o                         
 -12   6   6       1438.56       1553.60        94.01 o                         
 -10   6   6       1833.63       1921.52       122.37 o                         
  -8   6   6       1525.35       1272.25       218.82 o                         
  -6   6   6       2484.51       2332.38       292.62 o                         
  -4   6   6        802.20        793.29        95.64 o                         
  -2   6   6        619.04        646.14       108.19 o                         
   0   6   6       1123.94       1173.07        55.70 o                         
   2   6   6       1649.48       1709.48        67.85 o                         
   4   6   6       1574.41       1694.30       142.24 o                         
   6   6   6       1840.97       1665.97        89.13 o                         
   8   6   6        584.00        685.00        91.17 o                         
  10   6   6        161.49        181.58        46.84 o                         
  12   6   6        994.29        893.85       187.62 o                         
  14   6   6        464.76        421.16       121.56 o                         
  16   6   6       1006.36        800.43       216.79 o                         
  18   6   6        315.09        220.34       111.04 o                         
  20   6   6        198.04        102.15        74.61 o                         
 -19   7   6         13.02         27.54       126.44 o                         
 -17   7   6        120.76        247.99        98.08 o                         
 -15   7   6        132.48        112.61        94.83 o                         
 -13   7   6         79.68         61.59        74.61 o                         
 -11   7   6         22.79        -85.88        97.27 o                         
  -9   7   6       3023.83       3147.76       132.94 o                         
  -7   7   6       2068.21       1701.58       377.22 o                         
  -5   7   6        158.14        110.57        45.38 o                         
  -3   7   6       1014.62       1034.46        98.08 o                         
  -1   7   6       1295.73       1429.28        60.56 o                         
   1   7   6       2230.76       2443.69       136.55 o                         
   3   7   6       2708.34       2748.64        88.54 o                         
   5   7   6       2380.70       2471.82        89.93 o                         
   7   7   6         72.50          6.09        41.51 o                         
   9   7   6        310.12        212.95       102.90 o                         
  11   7   6        163.52        144.22        49.29 o                         
  13   7   6        923.68        806.12       164.90 o                         
  15   7   6        915.09        545.72       370.77 o                         
  17   7   6        391.00        438.46       104.59 o                         
 -16   8   6         93.14        -42.18       127.25 o                         
 -14   8   6        627.01        745.60       122.37 o                         
 -12   8   6       1263.88       1121.65       158.04 o                         
 -10   8   6        161.67        136.20        74.61 o                         
  -8   8   6        416.70        475.76        92.39 o                         
  -6   8   6        407.84        378.01       143.46 o                         
  -4   8   6         58.26         42.94        72.92 o                         
  -2   8   6         84.16         70.67        51.33 o                         
   0   8   6       2358.66       2361.92        94.70 o                         
   2   8   6        308.87        395.79        53.03 o                         
   4   8   6        651.10        683.45        83.03 o                         
   6   8   6       1206.76       1239.48        72.23 o                         
   8   8   6        572.76        544.63       118.30 o                         
  10   8   6          9.91         -2.49        57.73 o                         
  12   8   6        659.93        356.42       205.86 o                         
  14   8   6        656.05        776.39       113.42 o                         
  16   8   6        159.28        102.96       146.66 o                         
 -13   9   6        214.34        262.63       119.93 o                         
 -11   9   6       1411.12       1642.74       126.44 o                         
  -9   9   6       2608.48       2869.79       180.71 o                         
  -7   9   6        188.00        186.40       102.15 o                         
  -5   9   6        324.15        323.88        93.20 o                         
  -3   9   6        717.21        584.85        91.17 o                         
  -1   9   6         89.39         96.91        76.19 o                         
   1   9   6        214.43        177.89        78.15 o                         
   3   9   6       3039.64       3117.96       191.69 o                         
   5   9   6        905.22        897.46        99.65 o                         
   7   9   6        233.83        125.30        72.89 o                         
   9   9   6          5.90         58.24        71.23 o                         
  11   9   6        485.25        554.32       124.81 o                         
  -6  10   6        654.11        518.25       337.59 o                         
  -4  10   6         10.35        -12.65        83.87 o                         
  -2  10   6        184.61        116.79        85.86 o                         
   0  10   6        412.12        428.50        93.63 o                         
   2  10   6        523.89        540.02        84.65 o                         
   4  10   6        490.81        394.34       112.19 o                         
   6  10   6       1055.13        891.91       263.80 o                         
  -4 -10   7        530.09        351.35       165.71 o                         
  -2 -10   7        273.01        295.40        87.84 o                         
   0 -10   7        175.58        145.72        75.92 o                         
   2 -10   7        384.03        335.00        88.23 o                         
   4 -10   7        193.32         95.13        81.30 o                         
 -11  -9   7        603.13        584.30       149.10 o                         
  -9  -9   7         23.17         62.40        89.13 o                         
  -7  -9   7         19.82          7.11        53.05 o                         
  -5  -9   7        230.55        211.18       114.70 o                         
  -3  -9   7       1512.97       1430.23       325.79 o                         
  -1  -9   7        458.14        468.67        71.01 o                         
   1  -9   7        307.87        231.41        65.77 o                         
   3  -9   7        210.66        223.95        76.43 o                         
   5  -9   7         28.04         26.96        81.54 o                         
   7  -9   7         63.83         50.88        72.45 o                         
   9  -9   7       1817.90       1462.11       608.24 o                         
  11  -9   7        887.44        549.62       297.03 o                         
 -14  -8   7        821.34        949.78       127.25 o                         
 -12  -8   7       1000.17       1017.06        92.39 o                         
 -10  -8   7         33.46         -8.13       101.33 o                         
  -8  -8   7         77.05         75.68        39.86 o                         
  -6  -8   7       3627.74       2774.30       673.90 o                         
  -4  -8   7       1130.24       1045.28       112.26 o                         
  -2  -8   7       1277.18       1228.49        70.39 o                         
   0  -8   7       1464.33       1459.40       117.49 o                         
   2  -8   7        635.68        639.77        66.40 o                         
   4  -8   7         46.94        115.41        65.41 o                         
   6  -8   7        283.42        269.28        62.25 o                         
   8  -8   7       1219.45       1168.85       241.48 o                         
  10  -8   7        357.36        225.95        68.85 o                         
  12  -8   7        450.23        417.04       128.88 o                         
  14  -8   7        298.30        165.65        68.10 o                         
 -17  -7   7        124.45        175.01       125.62 o                         
 -15  -7   7       1875.37       1833.20       126.44 o                         
 -13  -7   7        708.34        678.31        94.83 o                         
 -11  -7   7         16.56          7.32        60.78 o                         
  -9  -7   7        518.39        330.11       169.03 o                         
  -7  -7   7        274.42        235.99        43.45 o                         
  -5  -7   7       1824.22       1675.65       288.08 o                         
  -3  -7   7       2395.69       2303.32        98.49 o                         
  -1  -7   7       3292.64       3340.28       111.35 o                         
   1  -7   7        226.85        251.28        43.77 o                         
   3  -7   7        333.90        318.13        43.84 o                         
   5  -7   7        730.90        650.06        54.62 o                         
   7  -7   7       1074.82       1028.67       140.21 o                         
   9  -7   7       1402.01       1294.28       126.03 o                         
  11  -7   7       1356.06       1168.96       291.34 o                         
  13  -7   7        708.39        539.35       177.45 o                         
  15  -7   7        317.79        305.65        59.96 o                         
  17  -7   7         66.28         65.22        69.73 o                         
 -20  -6   7        119.48        115.05        99.71 o                         
 -16  -6   7        512.28        569.77       104.59 o                         
 -14  -6   7       1734.95       1577.89       110.17 o                         
 -12  -6   7        941.49        834.73        87.51 o                         
 -10  -6   7       1027.39        863.20       167.75 o                         
  -8  -6   7        289.00        319.75       112.26 o                         
  -6  -6   7       1014.27        922.92       109.41 o                         
  -4  -6   7       1078.06       1077.21        90.82 o                         
  -2  -6   7       2060.46       2016.38       113.48 o                         
   0  -6   7       1920.16       1943.37        71.95 o                         
   2  -6   7       1499.10       1484.70        67.16 o                         
   4  -6   7        829.47        766.62        57.25 o                         
   6  -6   7       3510.62       3393.85       322.13 o                         
   8  -6   7       1887.00       1710.75       193.66 o                         
  10  -6   7       1777.37       1681.48       138.58 o                         
  12  -6   7        663.33        581.61        84.25 o                         
  14  -6   7        176.31        181.80        51.32 o                         
  16  -6   7        382.90        354.20        62.67 o                         
  18  -6   7        303.65        157.16        59.32 o                         
  20  -6   7        152.10        180.16       123.59 o                         
 -21  -5   7        143.69         34.30        72.51 o                         
 -19  -5   7        149.22         93.59        62.75 o                         
 -17  -5   7       1177.44        769.68       364.72 o                         
 -15  -5   7       1418.00        916.66        60.78 o                         
 -13  -5   7        799.99        570.62       164.15 o                         
 -11  -5   7       1252.82       1161.73       294.59 o                         
  -9  -5   7        930.20        859.52       104.12 o                         
  -7  -5   7        694.32        662.07        42.96 o                         
  -5  -5   7        305.05        319.52        38.63 o                         
  -3  -5   7       3255.32       3401.22       139.80 o                         
  -1  -5   7       2846.12       2880.90        89.71 o                         
   1  -5   7       5010.69       5434.53       142.26 o                         
   3  -5   7       1017.92       1027.08        48.64 o                         
   5  -5   7       3295.08       3527.23       242.30 o                         
   7  -5   7       1996.53       2075.70       129.69 o                         
   9  -5   7       1936.07       1870.93       191.28 o                         
  11  -5   7       1568.75       1532.75       295.40 o                         
  13  -5   7          1.67         40.48        47.01 o                         
  15  -5   7        119.71        134.91        56.77 o                         
  17  -5   7        213.45        286.66        70.60 o                         
  19  -5   7        303.18        341.53       122.37 o                         
  21  -5   7         95.31         75.19        66.20 o                         
 -22  -4   7        558.80        575.77       165.37 o                         
 -20  -4   7        153.22        148.84        52.41 o                         
 -18  -4   7       1091.48        931.77        66.14 o                         
 -16  -4   7       4513.66       4317.94       443.75 o                         
 -14  -4   7        592.19        599.17        89.54 o                         
 -12  -4   7        145.50        143.96        40.58 o                         
 -10  -4   7        396.67        345.99        36.36 o                         
  -8  -4   7        560.28        564.13        98.49 o                         
  -6  -4   7       4387.90       4551.15       163.27 o                         
  -4  -4   7       6459.80       6954.01       172.32 o                         
  -2  -4   7      10800.36      11671.88       285.93 o                         
   0  -4   7       3609.69       3970.54       111.59 o                         
   2  -4   7       2123.79       2256.63        78.62 o                         
   4  -4   7        424.81        420.56        39.69 o                         
   6  -4   7       2395.49       2392.43       162.93 o                         
   8  -4   7       2051.27       2276.60       156.01 o                         
  10  -4   7       2664.23       2706.01       407.26 o                         
  12  -4   7        639.24        727.45       136.95 o                         
  14  -4   7       1348.77       1139.43        81.00 o                         
  16  -4   7        157.29        167.35        64.03 o                         
  18  -4   7         16.00         53.77        57.93 o                         
  20  -4   7        300.57        313.63       110.63 o                         
  22  -4   7        719.36        636.17       191.63 o                         
 -23  -3   7         87.84          9.90        69.24 o                         
 -21  -3   7        548.73        460.41        64.57 o                         
 -19  -3   7       3366.24       3297.62       113.68 o                         
 -17  -3   7       2253.70       2227.51        81.06 o                         
 -15  -3   7       1453.75       1402.59        93.20 o                         
 -13  -3   7       2146.26       2150.92       109.82 o                         
 -11  -3   7        869.14        878.51        44.19 o                         
  -9  -3   7        958.08        997.36        47.16 o                         
  -7  -3   7       1113.90        932.41        53.63 o                         
  -5  -3   7       4050.74       3981.09       114.33 o                         
  -3  -3   7       2270.91       2330.91       100.11 o                         
  -1  -3   7       6598.09       6961.53       171.12 o                         
   1  -3   7       3987.26       3943.32       160.02 o                         
   3  -3   7       3884.15       4091.31       123.80 o                         
   5  -3   7        399.81        421.91        52.64 o                         
   7  -3   7       6745.84       7027.21       192.52 o                         
   9  -3   7       4001.55       4149.26       303.95 o                         
  11  -3   7        825.79        841.24        67.29 o                         
  13  -3   7       4916.99       5294.19       265.42 o                         
  15  -3   7        552.15        445.53        50.15 o                         
  17  -3   7        211.53        247.02        61.51 o                         
  19  -3   7       1231.19       1193.87       161.30 o                         
  21  -3   7        745.14        656.80       134.11 o                         
  23  -3   7        169.26        150.93        76.16 o                         
 -24  -2   7        250.38        243.73        83.09 o                         
 -22  -2   7        100.48        152.76        68.91 o                         
 -20  -2   7        862.99        908.09        62.64 o                         
 -18  -2   7        583.88        526.97        49.47 o                         
 -16  -2   7        801.97        826.55        51.79 o                         
 -14  -2   7       6460.16       6677.77       155.87 o                         
 -12  -2   7        439.45        421.38        33.50 o                         
 -10  -2   7       1764.55       1846.03        63.10 o                         
  -8  -2   7       1541.28       1573.45        61.23 o                         
  -6  -2   7       6541.31       6806.55       166.60 o                         
  -4  -2   7       8364.40       8568.85       259.38 o                         
  -2  -2   7      11543.92      11634.56       330.27 o                         
   0  -2   7       9727.91       9515.33       225.06 o                         
   2  -2   7       1190.95       1204.92        55.28 o                         
   4  -2   7        670.49        770.09        42.20 o                         
   6  -2   7         97.60         71.71        34.51 o                         
   8  -2   7       6511.37       6705.51       254.50 o                         
  10  -2   7       7569.63       8022.20       219.23 o                         
  12  -2   7       1865.63       1810.45        88.32 o                         
  14  -2   7        524.73        500.56        50.62 o                         
  16  -2   7         69.40         58.08        41.66 o                         
  18  -2   7        901.22        865.07        76.18 o                         
  20  -2   7        250.05        254.98        72.23 o                         
  22  -2   7       1104.76       1038.02       104.94 o                         
  24  -2   7        272.07        237.90        80.77 o                         
 -25  -1   7        608.16        549.83        79.63 o                         
 -23  -1   7        254.41        245.53        89.95 o                         
 -21  -1   7        157.22        206.13        51.91 o                         
 -19  -1   7       2276.49       2357.92        79.75 o                         
 -17  -1   7       1014.88        979.08        50.59 o                         
 -15  -1   7        605.60        649.57        47.43 o                         
 -13  -1   7       2200.26       2279.28        72.22 o                         
 -11  -1   7       7216.42       7635.98       172.31 o                         
  -9  -1   7        678.01        725.19        39.44 o                         
  -7  -1   7       4842.56       4801.11       124.52 o                         
  -5  -1   7      16252.32      16651.26       441.25 o                         
  -3  -1   7      11322.70      11241.49       454.67 o                         
  -1  -1   7       2155.92       2096.71        97.67 o                         
   1  -1   7       5724.37       5831.89       202.20 o                         
   3  -1   7       2582.19       2776.02       112.30 o                         
   5  -1   7       2806.63       2929.76       140.96 o                         
   7  -1   7       8073.31       8781.26       236.40 o                         
   9  -1   7       2342.78       2416.48        90.50 o                         
  11  -1   7        877.73        877.52        49.79 o                         
  13  -1   7       2257.25       2330.23        89.38 o                         
  15  -1   7        155.56        140.86        49.04 o                         
  17  -1   7        683.31        563.72        87.16 o                         
  19  -1   7        986.30       1039.75        75.91 o                         
  21  -1   7        610.01        655.26        89.60 o                         
  23  -1   7         69.20        110.01        72.78 o                         
 -24   0   7        299.90        234.55        71.73 o                         
 -22   0   7       1108.61       1225.43        72.09 o                         
 -20   0   7          4.96        -19.33        52.00 o                         
 -18   0   7        635.43        640.87        49.87 o                         
 -16   0   7       3746.96       4078.42       218.01 o                         
 -14   0   7         41.49         62.09        31.71 o                         
 -12   0   7       1284.73       1270.59        48.71 o                         
 -10   0   7        925.31       1028.15        46.27 o                         
  -8   0   7        125.01         43.12        32.43 o                         
  -6   0   7        875.25        983.00        43.37 o                         
  -4   0   7       2998.41       2624.58        86.53 o                         
  -2   0   7      26773.37      26158.83       525.86 o                         
   0   0   7         25.53         28.09        42.13 o                         
   2   0   7          7.52         40.60        28.25 o                         
   4   0   7       1653.24       1645.82        63.16 o                         
   6   0   7        393.69        374.07        34.26 o                         
   8   0   7        372.27        574.29        45.56 o                         
  10   0   7      13818.32      14713.75       340.08 o                         
  12   0   7       9743.92      10514.83       247.27 o                         
  14   0   7        639.61        590.85        51.77 o                         
  16   0   7         13.91         55.74        54.93 o                         
  18   0   7         93.31         99.17        61.43 o                         
  20   0   7        506.45        445.70        79.45 o                         
  22   0   7        851.29        899.42        97.45 o                         
  24   0   7       1450.15       1180.80       114.52 o                         
 -25   1   7        496.42        565.57        81.93 o                         
 -23   1   7        249.57        272.42        65.15 o                         
 -21   1   7        193.87        232.07        54.13 o                         
 -19   1   7       2477.01       2497.72        84.75 o                         
 -17   1   7        839.18        900.79        79.02 o                         
 -15   1   7        504.78        552.56        43.61 o                         
 -13   1   7       1784.48       1746.35        59.61 o                         
 -11   1   7       7186.42       7413.45       171.53 o                         
  -9   1   7        641.77        663.08        35.70 o                         
  -7   1   7       4798.90       4882.92       124.95 o                         
  -5   1   7      16028.11      16216.12       332.54 o                         
  -3   1   7      11182.53      11143.60       374.02 o                         
  -1   1   7       2164.80       2139.51        75.95 o                         
   1   1   7       6249.28       6289.53       163.87 o                         
   3   1   7       2400.15       2534.33        92.66 o                         
   5   1   7       2875.64       2774.15       145.03 o                         
   7   1   7       8750.51       9051.46       235.20 o                         
   9   1   7       2519.44       2577.14        91.94 o                         
  11   1   7        898.53        889.82        48.11 o                         
  13   1   7       2628.14       2735.43        93.96 o                         
  15   1   7        216.60        222.77        47.66 o                         
  17   1   7        719.02        722.04        64.46 o                         
  19   1   7        891.22        923.40        78.62 o                         
  21   1   7        720.34        719.50        80.36 o                         
  23   1   7         27.12         76.15        72.78 o                         
 -24   2   7        196.84        198.84        71.05 o                         
 -22   2   7         99.84        101.83        62.09 o                         
 -20   2   7        746.11        732.89        59.28 o                         
 -18   2   7        543.84        524.99        48.44 o                         
 -16   2   7        787.89        765.37        44.77 o                         
 -14   2   7       6742.54       7030.98       172.57 o                         
 -12   2   7        335.36        274.81        29.93 o                         
 -10   2   7       1692.91       1763.17        60.52 o                         
  -8   2   7       1437.92       1406.44        55.88 o                         
  -6   2   7       7228.12       7597.90       218.79 o                         
  -4   2   7       9010.22       8941.80       206.40 o                         
  -2   2   7      11735.55      12159.47       389.82 o                         
   0   2   7       9661.32       9557.90       231.47 o                         
   2   2   7       1046.19       1071.48        48.89 o                         
   4   2   7        695.27        811.07        53.05 o                         
   6   2   7         45.67         36.22        27.87 o                         
   8   2   7       6953.41       6840.90       239.86 o                         
  10   2   7       7474.20       7897.04       200.86 o                         
  12   2   7       1683.15       1753.04        67.19 o                         
  14   2   7        385.11        328.65        45.15 o                         
  16   2   7         63.79         86.47        39.81 o                         
  18   2   7        866.99        802.35       116.27 o                         
  20   2   7        167.44        138.43        54.52 o                         
  22   2   7       1141.08       1175.01       169.38 o                         
  24   2   7        398.30        368.10        92.39 o                         
 -23   3   7         83.73         60.62        72.22 o                         
 -21   3   7        575.44        478.35        58.78 o                         
 -19   3   7       3396.39       3413.85       110.82 o                         
 -17   3   7       2164.03       2098.28        80.53 o                         
 -15   3   7       1279.22       1124.62        61.70 o                         
 -13   3   7       2143.34       2275.33       190.47 o                         
 -11   3   7       1041.74       1121.48        45.82 o                         
  -9   3   7        972.70       1017.06        59.15 o                         
  -7   3   7       1197.55       1099.99        51.20 o                         
  -5   3   7       3854.46       3655.88       104.16 o                         
  -3   3   7       1941.29       2015.93        69.29 o                         
  -1   3   7       6148.58       6388.96       157.32 o                         
   1   3   7       4046.43       3973.03       116.14 o                         
   3   3   7       3992.41       4214.74       119.09 o                         
   5   3   7        487.27        532.66        40.09 o                         
   7   3   7       6613.63       6749.28       181.08 o                         
   9   3   7       4038.66       4037.01       120.77 o                         
  11   3   7        845.06        551.20       385.41 o                         
  13   3   7       4883.34       5021.86       371.17 o                         
  15   3   7        619.39        586.60        57.57 o                         
  17   3   7        222.84        277.54        65.25 o                         
  19   3   7       1333.98       1220.94       124.05 o                         
  21   3   7        630.05        545.97        86.20 o                         
  23   3   7         73.35         43.04        71.35 o                         
 -22   4   7        583.15        456.88       120.80 o                         
 -20   4   7        100.94         72.35        50.26 o                         
 -18   4   7       1093.50        969.27        63.80 o                         
 -16   4   7       4650.72       4538.77       572.22 o                         
 -14   4   7        498.44        453.19        43.89 o                         
 -12   4   7        196.45        125.68        50.26 o                         
 -10   4   7        428.44        396.44        40.96 o                         
  -8   4   7        456.38        431.51        72.11 o                         
  -6   4   7       3739.25       3888.50       114.34 o                         
  -4   4   7       6456.69       6796.14       165.70 o                         
  -2   4   7      11413.00      11670.29       266.44 o                         
   0   4   7       3452.81       3594.22       104.83 o                         
   2   4   7       1987.63       2132.41       136.95 o                         
   4   4   7        397.15        410.96        35.85 o                         
   6   4   7       2357.37       2400.82        84.66 o                         
   8   4   7       1813.07       1999.10        75.10 o                         
  10   4   7       3017.64       3039.69       115.09 o                         
  12   4   7        837.39        892.61        78.62 o                         
  14   4   7       1148.12       1012.18        74.61 o                         
  16   4   7        142.19        191.92        50.32 o                         
  18   4   7          4.65         40.28        53.47 o                         
  20   4   7        277.98        220.13        66.35 o                         
  22   4   7        552.65        511.42       153.57 o                         
 -21   5   7        168.31        209.06       103.77 o                         
 -19   5   7        234.42        127.19        67.69 o                         
 -17   5   7       1164.49        716.51       277.57 o                         
 -15   5   7       1196.54        792.76       151.54 o                         
 -13   5   7        677.40        482.40       233.81 o                         
 -11   5   7       1404.19       1296.07       304.70 o                         
  -9   5   7        907.72        812.83       126.03 o                         
  -7   5   7        846.11        833.70        57.52 o                         
  -5   5   7        272.32        213.48        36.89 o                         
  -3   5   7       3261.40       3257.60       175.88 o                         
  -1   5   7       2855.71       2941.05       145.84 o                         
   1   5   7       5217.54       5374.17       142.57 o                         
   3   5   7       1038.30       1101.19        57.52 o                         
   5   5   7       3284.10       3443.61       196.10 o                         
   7   5   7       1908.73       1972.67       118.30 o                         
   9   5   7       1708.19       1669.75       118.77 o                         
  11   5   7       1363.73       1402.27       164.49 o                         
  13   5   7          8.44         23.98        43.21 o                         
  15   5   7        167.58        160.91        53.62 o                         
  17   5   7        222.22        100.52        71.35 o                         
  19   5   7        301.47        319.82       110.63 o                         
  21   5   7        100.12         62.95        65.57 o                         
 -20   6   7        154.99         12.20       120.74 o                         
 -18   6   7        404.73        596.50       187.21 o                         
 -16   6   7        557.21        529.22       116.67 o                         
 -14   6   7       2036.11       1831.58       125.62 o                         
 -12   6   7        859.31        772.33        93.20 o                         
 -10   6   7        972.13        715.76       190.82 o                         
  -8   6   7        283.44        224.35        47.41 o                         
  -6   6   7       1094.57       1082.77       186.40 o                         
  -4   6   7       1196.10       1127.53       158.86 o                         
  -2   6   7       1963.10       2032.97        72.56 o                         
   0   6   7       2198.24       2199.39        83.36 o                         
   2   6   7       1338.19       1408.19        69.17 o                         
   4   6   7        861.20        874.74        76.99 o                         
   6   6   7       3335.38       3261.19       208.31 o                         
   8   6   7       1993.42       1902.87       213.94 o                         
  10   6   7       1773.46       1761.09       110.63 o                         
  12   6   7        764.54        716.57       147.47 o                         
  14   6   7        158.10        145.42        50.62 o                         
  16   6   7        378.44        460.57       106.56 o                         
  18   6   7        251.02        238.36       109.82 o                         
  20   6   7        100.22        131.69        84.55 o                         
 -17   7   7         74.54        204.99       141.78 o                         
 -15   7   7       1564.89       1703.51       138.64 o                         
 -13   7   7        740.92        834.73       110.98 o                         
 -11   7   7         33.68        -40.56        76.23 o                         
  -9   7   7        504.86        330.86       202.61 o                         
  -7   7   7        285.05        285.63        42.83 o                         
  -5   7   7       2010.94       1847.63       365.13 o                         
  -3   7   7       2276.14       2191.28        85.04 o                         
  -1   7   7       3389.93       3597.36       248.80 o                         
   1   7   7        175.57        165.28        40.87 o                         
   3   7   7        343.97        274.72        45.38 o                         
   5   7   7        808.71        692.96        58.03 o                         
   7   7   7       1265.86       1200.36        85.07 o                         
   9   7   7       1501.52       1401.40       175.48 o                         
  11   7   7       1286.56       1153.06       292.56 o                         
  13   7   7        723.22        628.80       199.76 o                         
  15   7   7        368.26        277.39       153.57 o                         
  17   7   7         59.84         85.54        56.57 o                         
 -14   8   7        726.15        883.42       128.06 o                         
 -12   8   7        913.10        961.17       105.40 o                         
 -10   8   7         35.03        -43.81       111.79 o                         
  -8   8   7         68.14         44.35        71.76 o                         
  -6   8   7       3504.97       2698.41       583.95 o                         
  -4   8   7       1346.71       1172.67       229.75 o                         
  -2   8   7       1563.86       1498.96        74.83 o                         
   0   8   7       1380.10       1492.70        85.23 o                         
   2   8   7        582.36        545.89        60.74 o                         
   4   8   7         49.23        107.45       112.67 o                         
   6   8   7        290.18        346.80        97.21 o                         
   8   8   7       1169.07       1307.68       153.98 o                         
  10   8   7        330.88        283.37        62.11 o                         
  12   8   7        487.12        399.23       171.41 o                         
  14   8   7        290.27         55.38        52.90 o                         
 -11   9   7        645.61        578.61       158.04 o                         
  -9   9   7         27.91        -21.03        94.83 o                         
  -7   9   7         27.42        -27.48        54.78 o                         
  -5   9   7        231.39        194.34        73.93 o                         
  -3   9   7       1540.72       1524.99       214.75 o                         
  -1   9   7        322.45        213.84        81.46 o                         
   1   9   7        306.49        318.87       136.14 o                         
   3   9   7        220.28        172.88        76.87 o                         
   5   9   7         39.33         36.26        87.92 o                         
   7   9   7         67.58         92.60        60.65 o                         
   9   9   7       1732.19       1702.70       429.10 o                         
  11   9   7        911.61        607.59       386.98 o                         
  -4  10   7        446.99        392.40        95.99 o                         
  -2  10   7        223.27        211.17       101.87 o                         
   0  10   7        216.13        203.23        88.95 o                         
   2  10   7        444.23        350.44        98.09 o                         
   4  10   7        194.41         43.15       106.16 o                         
 -11  -9   8        142.54         52.64       101.33 o                         
  -9  -9   8        884.81        954.66       156.42 o                         
  -7  -9   8        594.04        455.68       187.21 o                         
  -5  -9   8        298.00        206.61        68.66 o                         
  -3  -9   8        100.79         90.66        69.59 o                         
  -1  -9   8        273.93        152.47       145.84 o                         
   1  -9   8        302.91        313.56        64.56 o                         
   3  -9   8       1140.22       1176.26        81.06 o                         
   5  -9   8        914.59        758.58        79.80 o                         
   7  -9   8        423.82        376.11        72.74 o                         
   9  -9   8         38.96         -8.35        82.47 o                         
 -14  -8   8         14.22        -21.03       110.98 o                         
 -12  -8   8       1163.06       1260.17       126.44 o                         
 -10  -8   8        461.13        564.08        90.76 o                         
  -8  -8   8        722.30        520.08       202.61 o                         
  -6  -8   8        598.74        521.04        57.59 o                         
  -4  -8   8        392.47        433.43        62.64 o                         
  -2  -8   8         58.56         62.95        52.26 o                         
   0  -8   8        328.06        274.13        65.40 o                         
   2  -8   8       1414.56       1487.79        81.63 o                         
   4  -8   8        414.81        244.52        64.88 o                         
   6  -8   8        124.42        151.87        61.87 o                         
   8  -8   8        997.10        805.64       147.12 o                         
  10  -8   8         26.20        -32.24        65.73 o                         
  12  -8   8        309.19        216.98        72.96 o                         
  14  -8   8        515.33        376.48       159.67 o                         
 -17  -7   8         57.31         16.97        94.01 o                         
 -15  -7   8        252.09        160.49        98.89 o                         
 -13  -7   8        116.97        112.61        84.25 o                         
 -11  -7   8       1206.75       1291.78       105.40 o                         
  -9  -7   8       1233.71       1201.59       259.32 o                         
  -7  -7   8       1752.35       1671.13       367.57 o                         
  -5  -7   8       1169.42       1107.78       106.16 o                         
  -3  -7   8         96.31        105.45        54.27 o                         
  -1  -7   8        429.14        360.15        51.77 o                         
   1  -7   8       1035.33        906.40        58.69 o                         
   3  -7   8       2212.63       2212.30        79.85 o                         
   5  -7   8       1433.61       1202.96        65.03 o                         
   7  -7   8         88.00        120.91        47.05 o                         
   9  -7   8        961.86        799.23        73.33 o                         
  11  -7   8         12.22        -51.22        57.65 o                         
  13  -7   8        101.71        140.83        61.69 o                         
  15  -7   8        498.68        395.41        74.42 o                         
  17  -7   8        668.22        390.87        68.99 o                         
 -20  -6   8        437.94        432.76       120.74 o                         
 -18  -6   8        247.01        167.81       142.59 o                         
 -16  -6   8        490.54        557.57        80.18 o                         
 -14  -6   8        819.07        782.90        93.20 o                         
 -12  -6   8       1348.23       1051.38       160.89 o                         
 -10  -6   8       1733.83       1422.10       306.33 o                         
  -8  -6   8       2695.17       2650.01       291.40 o                         
  -6  -6   8       1721.43       1651.52       222.08 o                         
  -4  -6   8       2454.27       2463.19       107.78 o                         
  -2  -6   8        351.61        329.28        41.51 o                         
   0  -6   8       4076.31       4353.13       130.35 o                         
   2  -6   8       3252.99       3391.79       108.79 o                         
   4  -6   8       2711.44       2692.72        98.90 o                         
   6  -6   8       1977.67       1858.45       181.98 o                         
   8  -6   8        554.81        510.75        50.96 o                         
  10  -6   8        592.36        483.15        60.78 o                         
  12  -6   8        356.92        327.64        59.27 o                         
  14  -6   8        533.53        347.76        68.94 o                         
  16  -6   8        451.22        260.92        58.39 o                         
  18  -6   8        164.48        183.98       118.71 o                         
 -21  -5   8        902.32        763.95       373.61 o                         
 -19  -5   8        405.07        311.45       100.93 o                         
 -17  -5   8       1083.98        965.51       173.04 o                         
 -15  -5   8        115.58         80.98        48.45 o                         
 -13  -5   8       2277.14       1716.53        90.76 o                         
 -11  -5   8       1983.87       1654.36       250.43 o                         
  -9  -5   8       4053.91       4267.19       339.97 o                         
  -7  -5   8       3335.33       3365.82       115.45 o                         
  -5  -5   8        121.74        130.44        44.28 o                         
  -3  -5   8         55.04         24.15        39.07 o                         
  -1  -5   8        795.29        690.41        51.23 o                         
   1  -5   8       1887.65       1972.86       110.63 o                         
   3  -5   8       1274.86       1403.15        62.15 o                         
   5  -5   8       6066.44       6359.49       245.96 o                         
   7  -5   8        835.31        801.03        81.40 o                         
   9  -5   8        121.12         87.47        44.99 o                         
  11  -5   8        271.81        309.62        51.89 o                         
  13  -5   8        458.77        445.71        50.30 o                         
  15  -5   8        170.12        213.29        56.07 o                         
  17  -5   8       1116.10       1006.75       343.22 o                         
  19  -5   8       1850.82       1705.05       295.81 o                         
  21  -5   8        575.88        442.97       156.77 o                         
 -22  -4   8        779.58        744.39        80.75 o                         
 -20  -4   8        128.37         49.04        60.15 o                         
 -18  -4   8        412.45        274.19        46.26 o                         
 -16  -4   8        543.42        468.74        50.42 o                         
 -14  -4   8        478.78        529.82        49.29 o                         
 -12  -4   8       1289.52       1330.70       100.46 o                         
 -10  -4   8       2262.42       2160.49       179.14 o                         
  -8  -4   8       4665.97       4852.49       291.74 o                         
  -6  -4   8       2157.13       2242.86        75.65 o                         
  -4  -4   8       2879.63       2979.57       126.44 o                         
  -2  -4   8        795.71        786.23        46.97 o                         
   0  -4   8       3231.95       3550.51       110.77 o                         
   2  -4   8       2305.14       2448.78       113.48 o                         
   4  -4   8       9129.08       9412.72       385.76 o                         
   6  -4   8       3333.61       3489.91       129.22 o                         
   8  -4   8       1649.03       1729.80       145.09 o                         
  10  -4   8       1369.18       1333.02        85.12 o                         
  12  -4   8         36.59          8.36        37.81 o                         
  14  -4   8        890.89        825.54       134.92 o                         
  16  -4   8        458.97        440.29        64.18 o                         
  18  -4   8        607.90        619.42       141.83 o                         
  20  -4   8        837.60        782.17       158.45 o                         
  22  -4   8        177.73        172.77       117.95 o                         
 -23  -3   8        449.96        462.61       108.19 o                         
 -21  -3   8        100.39        134.58        56.47 o                         
 -19  -3   8       1184.90       1181.83        66.93 o                         
 -17  -3   8        492.24        491.68       104.94 o                         
 -15  -3   8        105.85        104.33        42.35 o                         
 -13  -3   8        532.75        490.90        45.38 o                         
 -11  -3   8       2342.54       2360.50        77.92 o                         
  -9  -3   8        260.45        294.54        35.21 o                         
  -7  -3   8       2321.61       2402.45        92.18 o                         
  -5  -3   8       6431.75       6351.87       196.98 o                         
  -3  -3   8       1692.79       1623.78        60.44 o                         
  -1  -3   8         27.97         25.17        30.08 o                         
   1  -3   8       4200.06       4221.45       155.20 o                         
   3  -3   8       6067.90       6294.40       166.19 o                         
   5  -3   8       3486.89       3708.16       122.85 o                         
   7  -3   8       4494.70       4784.34       227.77 o                         
   9  -3   8        131.15        136.54        34.34 o                         
  11  -3   8        885.65        938.51        68.91 o                         
  13  -3   8       2236.23       2242.47       100.98 o                         
  15  -3   8        709.44        684.83       109.41 o                         
  17  -3   8       1165.55       1110.44        72.09 o                         
  19  -3   8        191.13        234.04        60.85 o                         
  21  -3   8        310.66        212.54        79.60 o                         
  23  -3   8         78.99        -35.17       100.08 o                         
 -24  -2   8        447.92        445.05        81.03 o                         
 -22  -2   8        806.30        763.91        68.85 o                         
 -20  -2   8       2302.46       2311.78       111.79 o                         
 -18  -2   8        397.25        364.60        55.45 o                         
 -16  -2   8         99.80        131.72        48.73 o                         
 -14  -2   8       1682.14       1580.37        68.51 o                         
 -12  -2   8       1721.19       1800.92        66.47 o                         
 -10  -2   8       4949.64       5103.72       132.77 o                         
  -8  -2   8       4729.80       4848.67       134.24 o                         
  -6  -2   8       3644.18       3546.00       102.72 o                         
  -4  -2   8       1216.27       1409.06        76.31 o                         
  -2  -2   8        754.91        810.34        45.43 o                         
   0  -2   8       2291.89       2311.68        82.21 o                         
   2  -2   8       3964.65       3826.09       119.31 o                         
   4  -2   8       5051.96       5072.01       147.66 o                         
   6  -2   8       1755.92       1656.05        67.91 o                         
   8  -2   8       1425.90       1551.16        97.27 o                         
  10  -2   8       1198.58       1212.02        67.61 o                         
  12  -2   8       2086.32       2133.21        84.45 o                         
  14  -2   8       2053.47       1971.33        79.84 o                         
  16  -2   8       2533.61       2762.27        97.83 o                         
  18  -2   8        408.56        474.62        69.02 o                         
  20  -2   8        607.73        593.73        82.48 o                         
  22  -2   8        535.70        482.84        76.04 o                         
 -23  -1   8        497.60        483.27        76.48 o                         
 -21  -1   8        597.64        633.30        70.18 o                         
 -19  -1   8        225.16        213.80        57.19 o                         
 -17  -1   8       2012.46       2130.51        80.72 o                         
 -15  -1   8        281.71        270.45        59.15 o                         
 -13  -1   8       1079.97       1156.96        53.21 o                         
 -11  -1   8       3755.96       4042.93       107.43 o                         
  -9  -1   8       5006.21       5228.75       134.39 o                         
  -7  -1   8       6636.25       7156.74       165.02 o                         
  -5  -1   8      12304.16      13057.47       354.21 o                         
  -3  -1   8       1351.10       1259.37       134.11 o                         
  -1  -1   8       3234.11       3187.01       112.88 o                         
   1  -1   8      13968.99      14165.29       331.08 o                         
   3  -1   8       2288.31       2262.20        86.38 o                         
   5  -1   8       2116.60       2133.02       115.86 o                         
   7  -1   8       2397.16       2504.81        94.79 o                         
   9  -1   8       2231.69       2343.94        89.58 o                         
  11  -1   8        252.47        304.85        39.16 o                         
  13  -1   8       5759.34       6403.51       176.74 o                         
  15  -1   8       2088.23       2156.65        89.84 o                         
  17  -1   8        224.16        222.66        45.82 o                         
  19  -1   8       1088.12       1125.60        72.50 o                         
  21  -1   8        302.42        311.30        69.82 o                         
  23  -1   8        875.94        821.40        97.66 o                         
 -24   0   8        374.84        340.25        87.91 o                         
 -22   0   8       3630.91       4031.86       128.79 o                         
 -20   0   8       1064.95       1223.44        69.00 o                         
 -18   0   8         15.61         -5.11        36.28 o                         
 -16   0   8        609.61        625.90        42.56 o                         
 -14   0   8       1425.59       1412.22        68.09 o                         
 -12   0   8        679.59        633.10        38.63 o                         
 -10   0   8       2191.16       2214.12        74.78 o                         
  -8   0   8      27244.35      28867.55       562.23 o                         
  -6   0   8       3399.00       3432.56        99.91 o                         
  -4   0   8       1169.76       1264.32        52.14 o                         
  -2   0   8       1778.86       1968.91        66.54 o                         
   0   0   8       6878.73       7230.35       213.19 o                         
   2   0   8        367.52        168.62        67.29 o                         
   4   0   8      14057.63      13821.35       330.84 o                         
   6   0   8       4084.51       3908.87       129.45 o                         
   8   0   8        313.98        339.44        36.53 o                         
  10   0   8        565.71        564.32        53.42 o                         
  12   0   8       1334.01       1371.06        59.76 o                         
  14   0   8       1589.12       1677.66        81.33 o                         
  16   0   8       2079.69       2176.70       123.59 o                         
  18   0   8       2149.46       2282.85        91.19 o                         
  20   0   8         46.67         93.37        57.54 o                         
  22   0   8        276.46        233.45        66.69 o                         
  24   0   8         79.51         98.08        80.55 o                         
 -23   1   8        479.13        469.50        97.67 o                         
 -21   1   8        597.85        572.96        61.68 o                         
 -19   1   8        306.34        384.25        56.97 o                         
 -17   1   8       2053.80       2051.54        75.46 o                         
 -15   1   8        278.85        234.83        43.61 o                         
 -13   1   8       1076.07       1057.21        58.34 o                         
 -11   1   8       3814.33       4102.50       106.85 o                         
  -9   1   8       4832.07       5138.93       132.33 o                         
  -7   1   8       6408.11       6696.83       160.33 o                         
  -5   1   8      12970.95      14120.79       315.22 o                         
  -3   1   8       1305.11       1211.08        60.15 o                         
  -1   1   8       3237.78       3126.37        99.02 o                         
   1   1   8      13786.36      13859.90       307.43 o                         
   3   1   8       2356.53       2240.39        87.10 o                         
   5   1   8       1715.60       1824.26       110.17 o                         
   7   1   8       2388.11       2425.66       122.02 o                         
   9   1   8       2306.15       2317.32        97.27 o                         
  11   1   8        261.51        305.71        43.01 o                         
  13   1   8       5354.65       5716.03       258.10 o                         
  15   1   8       2063.08       2177.73       118.77 o                         
  17   1   8        325.11        361.16        51.79 o                         
  19   1   8       1085.99       1095.56        72.22 o                         
  21   1   8        293.99        327.87        67.26 o                         
  23   1   8        847.64        719.85       116.27 o                         
 -24   2   8        503.00        548.85        76.10 o                         
 -22   2   8        694.83        700.47        65.99 o                         
 -20   2   8       2352.45       2332.22        88.23 o                         
 -18   2   8        474.04        418.65        53.48 o                         
 -16   2   8         91.57         69.92        48.79 o                         
 -14   2   8       1566.07       1516.02        64.31 o                         
 -12   2   8       1875.71       2012.60        66.04 o                         
 -10   2   8       4880.44       5077.63       289.71 o                         
  -8   2   8       4753.31       4963.54       178.32 o                         
  -6   2   8       4008.41       3919.21       130.53 o                         
  -4   2   8       1268.14       1450.60        63.22 o                         
  -2   2   8        730.38        774.73        41.97 o                         
   0   2   8       1996.11       1950.70        73.03 o                         
   2   2   8       4262.97       4268.34       131.30 o                         
   4   2   8       5216.22       5243.55       142.98 o                         
   6   2   8       1794.68       1705.22        63.22 o                         
   8   2   8       1210.77       1129.47       728.98 o                         
  10   2   8       1161.02       1095.18        60.86 o                         
  12   2   8       2073.59       2111.21        84.27 o                         
  14   2   8       1718.31       1698.81        73.80 o                         
  16   2   8       2449.28       2546.01       219.23 o                         
  18   2   8        546.20        544.62        65.61 o                         
  20   2   8        614.73        586.78        75.54 o                         
  22   2   8        580.48        495.01        84.27 o                         
 -23   3   8        494.77        567.36        83.76 o                         
 -21   3   8         23.99         11.07        54.36 o                         
 -19   3   8       1010.75       1005.02        90.00 o                         
 -17   3   8        607.81        565.07        50.33 o                         
 -15   3   8        103.46         58.69        39.81 o                         
 -13   3   8        701.35        680.72        46.58 o                         
 -11   3   8       2586.09       2656.69        79.17 o                         
  -9   3   8        243.45        142.96        59.56 o                         
  -7   3   8       1998.84       1944.52       111.85 o                         
  -5   3   8       6125.77       6079.08       157.04 o                         
  -3   3   8       1729.44       1765.87        63.10 o                         
  -1   3   8         42.23         55.79        30.95 o                         
   1   3   8       4236.36       4152.80       120.03 o                         
   3   3   8       6220.97       6456.86       162.94 o                         
   5   3   8       3611.50       3739.81       120.20 o                         
   7   3   8       4509.33       4575.77       135.20 o                         
   9   3   8        106.37         71.35        32.92 o                         
  11   3   8        933.00        936.07        68.10 o                         
  13   3   8       2239.34       2328.00        97.01 o                         
  15   3   8        560.80        570.52        46.65 o                         
  17   3   8        907.06       1038.16       149.10 o                         
  19   3   8        312.81        308.32        68.10 o                         
  21   3   8        383.46        349.03        69.69 o                         
  23   3   8         86.71         58.95        86.30 o                         
 -22   4   8        760.87        586.63        81.38 o                         
 -20   4   8         71.13         87.96        68.10 o                         
 -18   4   8        329.54        258.99        45.67 o                         
 -16   4   8        523.92        479.39        51.20 o                         
 -14   4   8        475.90        484.22        80.65 o                         
 -12   4   8        999.53        846.12        72.98 o                         
 -10   4   8       2243.31       2104.88       156.42 o                         
  -8   4   8       5124.20       5125.36       291.80 o                         
  -6   4   8       1952.98       1985.28        95.64 o                         
  -4   4   8       2752.85       2846.18       133.70 o                         
  -2   4   8        766.79        733.49        48.28 o                         
   0   4   8       3419.12       3707.97       119.58 o                         
   2   4   8       2184.07       2269.88        78.36 o                         
   4   4   8       9633.38      10108.20       246.43 o                         
   6   4   8       3839.63       4237.40       185.99 o                         
   8   4   8       1403.55       1494.03        62.99 o                         
  10   4   8       1369.12       1327.94        81.81 o                         
  12   4   8         36.03         33.34        40.57 o                         
  14   4   8       1051.14        936.88        88.32 o                         
  16   4   8        354.50        359.46        52.38 o                         
  18   4   8        725.98        846.24       236.66 o                         
  20   4   8        835.44        743.00       173.85 o                         
  22   4   8        154.07        152.93        73.59 o                         
 -21   5   8        829.77        569.84       171.00 o                         
 -19   5   8        351.30        136.80       119.11 o                         
 -17   5   8       1104.34        794.56       164.49 o                         
 -15   5   8        104.37         89.19        42.90 o                         
 -13   5   8       2365.39       2019.86       378.49 o                         
 -11   5   8       1954.80       1737.56       392.21 o                         
  -9   5   8       4101.81       3782.25       438.86 o                         
  -7   5   8       3049.16       3071.49       263.39 o                         
  -5   5   8        217.09        201.53        44.14 o                         
  -3   5   8         55.88         24.81        36.10 o                         
  -1   5   8        897.92        817.87        50.82 o                         
   1   5   8       2051.44       2103.29        81.60 o                         
   3   5   8       1306.09       1453.75        67.62 o                         
   5   5   8       5625.63       5666.97       408.01 o                         
   7   5   8        724.44        755.75        80.24 o                         
   9   5   8        171.73        149.82        38.36 o                         
  11   5   8        277.99        263.57        42.41 o                         
  13   5   8        582.94        582.69       126.38 o                         
  15   5   8        253.14        167.38        53.11 o                         
  17   5   8       1010.58        632.90       178.27 o                         
  19   5   8       1751.37       2110.23       654.84 o                         
  21   5   8        657.97        503.41       113.07 o                         
 -20   6   8        563.72        557.57       138.64 o                         
 -18   6   8        182.74        174.20       147.47 o                         
 -16   6   8        485.00        556.76        93.20 o                         
 -14   6   8        720.22        735.84       103.77 o                         
 -12   6   8       1222.86        643.17       334.33 o                         
 -10   6   8       1823.64       1520.11       322.13 o                         
  -8   6   8       2799.97       2484.54       354.55 o                         
  -6   6   8       1974.11       1850.41       209.12 o                         
  -4   6   8       2295.37       2316.52       171.82 o                         
  -2   6   8        373.15        396.65        45.10 o                         
   0   6   8       3709.70       3947.50       133.76 o                         
   2   6   8       3257.57       3411.82       113.29 o                         
   4   6   8       2743.35       2704.02        99.04 o                         
   6   6   8       2077.96       2166.86       104.18 o                         
   8   6   8        585.55        559.18        53.15 o                         
  10   6   8        579.81        581.75        85.88 o                         
  12   6   8        341.88        374.94        57.52 o                         
  14   6   8        424.07        303.78        72.88 o                         
  16   6   8        559.37        470.37       126.84 o                         
  18   6   8        200.91         91.41        91.98 o                         
 -17   7   8         87.32         51.02       106.22 o                         
 -15   7   8        245.08        335.50       110.98 o                         
 -13   7   8         92.58         23.47        98.08 o                         
 -11   7   8       1371.24       1426.35       121.56 o                         
  -9   7   8       1163.38       1015.97       353.74 o                         
  -7   7   8       1885.77       1786.19       383.78 o                         
  -5   7   8       1262.76       1316.82       219.23 o                         
  -3   7   8        106.09        103.90        45.32 o                         
  -1   7   8        503.07        328.38        50.78 o                         
   1   7   8       1072.57        962.17        56.99 o                         
   3   7   8       2109.58       1979.19        78.99 o                         
   5   7   8       1169.79       1064.18        65.15 o                         
   7   7   8        124.31        127.00        51.36 o                         
   9   7   8       1075.88        932.42       121.56 o                         
  11   7   8          7.87         32.67        53.64 o                         
  13   7   8        111.46         58.35        52.96 o                         
  15   7   8        480.98        297.90       147.53 o                         
  17   7   8        581.51        415.34       177.45 o                         
 -14   8   8         27.01         43.81       130.50 o                         
 -12   8   8       1052.34        975.81       134.57 o                         
 -10   8   8        552.16        670.99        97.27 o                         
  -8   8   8        933.99        576.56       336.77 o                         
  -6   8   8        617.31        504.34        61.80 o                         
  -4   8   8        377.59        377.13        64.45 o                         
  -2   8   8         63.65         92.38        50.68 o                         
   0   8   8        388.04        342.08        66.46 o                         
   2   8   8       1224.22       1320.88        85.95 o                         
   4   8   8        325.12        152.76        56.29 o                         
   6   8   8        233.77        191.54        57.88 o                         
   8   8   8        977.00        846.42        71.99 o                         
  10   8   8         32.29         72.51        62.82 o                         
  12   8   8        257.90        310.11        91.98 o                         
  14   8   8        591.19        643.36       243.11 o                         
 -11   9   8         70.79         96.45       130.50 o                         
  -9   9   8        866.68        938.51       137.82 o                         
  -7   9   8        594.20        586.11       240.67 o                         
  -5   9   8        323.50        259.00        73.14 o                         
  -3   9   8        116.75         65.83        70.57 o                         
  -1   9   8        301.56        364.74       104.65 o                         
   1   9   8        380.23        319.10        69.48 o                         
   3   9   8       1124.82       1003.72       117.08 o                         
   5   9   8        992.16        942.91       171.41 o                         
   7   9   8        379.35        378.09       132.48 o                         
   9   9   8         47.74         -0.93        92.84 o                         
  -9  -9   9         21.41        -42.18        98.89 o                         
  -7  -9   9          5.26         47.54        70.26 o                         
  -5  -9   9        195.60        191.28        85.82 o                         
  -3  -9   9        913.56        775.57       110.22 o                         
  -1  -9   9       1873.08       1672.07        98.71 o                         
   1  -9   9       1011.47       1055.20       134.57 o                         
   3  -9   9         48.10          4.93        75.80 o                         
   5  -9   9         54.25         32.31        82.20 o                         
   7  -9   9         86.16         -2.75        80.74 o                         
 -14  -8   9        174.23        184.77       126.44 o                         
 -12  -8   9        209.40        242.30       115.05 o                         
 -10  -8   9        438.02        329.75       217.20 o                         
  -8  -8   9        130.89        147.12        80.65 o                         
  -6  -8   9        631.74        661.72       217.20 o                         
  -4  -8   9       1150.89       1131.90       156.42 o                         
  -2  -8   9       1036.76        960.10        89.93 o                         
   0  -8   9         89.18         87.03        58.08 o                         
   2  -8   9       1976.98       1917.19        85.95 o                         
   4  -8   9        132.10        191.13        58.21 o                         
   6  -8   9        296.07        229.49        75.01 o                         
   8  -8   9        442.28        387.47        64.09 o                         
  10  -8   9        810.29        870.54       175.07 o                         
  12  -8   9        439.12        319.65        76.27 o                         
 -17  -7   9       1286.25       1324.21       137.01 o                         
 -15  -7   9        630.59        657.28        99.71 o                         
 -13  -7   9        567.73        574.66       102.96 o                         
 -11  -7   9       1327.02        997.54       441.31 o                         
  -9  -7   9        308.11        307.91        55.51 o                         
  -7  -7   9        139.36        121.76        54.23 o                         
  -5  -7   9        618.61        539.88        66.88 o                         
  -3  -7   9       2654.26       2597.87       238.64 o                         
  -1  -7   9       1792.77       1620.47       108.19 o                         
   1  -7   9        405.46        397.05        56.07 o                         
   3  -7   9        435.51        484.23        67.91 o                         
   5  -7   9        564.52        521.19        75.77 o                         
   7  -7   9        471.25        443.75        58.24 o                         
   9  -7   9        152.67        146.84        76.64 o                         
  11  -7   9       1899.91       1628.02       326.20 o                         
  13  -7   9        728.56        492.22        78.21 o                         
  15  -7   9         78.12         57.20        71.41 o                         
 -18  -6   9        402.33        305.51       209.06 o                         
 -16  -6   9        552.32        355.83        90.76 o                         
 -14  -6   9       1197.16        778.59       345.20 o                         
 -12  -6   9        960.61        819.39       286.86 o                         
 -10  -6   9       1647.77       1400.65       376.40 o                         
  -8  -6   9        832.55        734.66        66.07 o                         
  -6  -6   9        614.68        588.42        90.35 o                         
  -4  -6   9       1754.34       1688.43        84.78 o                         
  -2  -6   9        194.56        198.54        57.93 o                         
   0  -6   9       1398.67       1408.70        90.35 o                         
   2  -6   9        681.02        696.10        51.80 o                         
   4  -6   9        151.18        238.48        50.14 o                         
   6  -6   9        761.79        791.67        87.56 o                         
   8  -6   9       1988.07       1913.04       155.60 o                         
  10  -6   9        509.23        500.56        57.66 o                         
  12  -6   9        751.74        756.25       143.05 o                         
  14  -6   9        670.71        663.75        75.36 o                         
  16  -6   9         37.03         16.49        73.33 o                         
  18  -6   9         73.24          6.39        76.51 o                         
 -21  -5   9        271.48        183.00        73.73 o                         
 -19  -5   9        548.54        371.13       140.61 o                         
 -17  -5   9         44.46         45.25        61.86 o                         
 -15  -5   9        960.69        858.79        73.73 o                         
 -13  -5   9       3711.28       2752.19       141.78 o                         
 -11  -5   9        526.10        517.93        56.09 o                         
  -9  -5   9        671.48        676.98       100.93 o                         
  -7  -5   9        256.23        259.62        47.91 o                         
  -5  -5   9       3597.28       3711.05       135.33 o                         
  -3  -5   9        751.50        827.74        50.30 o                         
  -1  -5   9       3184.29       3167.62       101.32 o                         
   1  -5   9        987.81       1048.29        55.54 o                         
   3  -5   9        262.73        247.99        68.91 o                         
   5  -5   9        502.62        482.41        45.98 o                         
   7  -5   9        507.90        461.55        56.36 o                         
   9  -5   9       1395.56       1249.06        75.95 o                         
  11  -5   9        721.07        662.67        63.22 o                         
  13  -5   9        688.38        689.96       148.34 o                         
  15  -5   9        785.83        668.90        68.47 o                         
  17  -5   9        101.87        117.06        61.17 o                         
  19  -5   9         96.40         88.75        84.22 o                         
 -22  -4   9        193.05        177.25        77.67 o                         
 -20  -4   9        419.29        282.06        59.40 o                         
 -18  -4   9         67.60         46.98        63.55 o                         
 -16  -4   9        844.92        749.74       164.55 o                         
 -14  -4   9       2490.48       2685.93       240.73 o                         
 -12  -4   9       1682.55       1679.82       134.51 o                         
 -10  -4   9       1071.90       1019.51        87.51 o                         
  -8  -4   9       1542.36       1506.24        67.62 o                         
  -6  -4   9       1014.04       1052.46        52.24 o                         
  -4  -4   9       3325.07       3416.10       103.47 o                         
  -2  -4   9      10543.79      11465.72       374.83 o                         
   0  -4   9       5625.01       6064.22       162.50 o                         
   2  -4   9       1355.50       1339.47        62.29 o                         
   4  -4   9       1468.41       1547.45        73.12 o                         
   6  -4   9         18.97         14.97        35.84 o                         
   8  -4   9        964.12        985.05       128.06 o                         
  10  -4   9       1462.34       1382.28        69.26 o                         
  12  -4   9        560.35        562.33        99.30 o                         
  14  -4   9       2089.20       1896.99       102.78 o                         
  16  -4   9        312.86        271.13        76.18 o                         
  18  -4   9        206.12        142.69        78.36 o                         
  20  -4   9        557.80        461.57        99.32 o                         
 -23  -3   9        235.81         43.06        75.80 o                         
 -21  -3   9        300.07        187.11        71.05 o                         
 -19  -3   9        256.64        260.15        62.49 o                         
 -17  -3   9       2976.07       2771.17       339.16 o                         
 -15  -3   9       1415.10       1425.88        90.35 o                         
 -13  -3   9       1117.00       1099.27        63.56 o                         
 -11  -3   9       3227.29       3409.59       106.57 o                         
  -9  -3   9        423.69        458.14        43.12 o                         
  -7  -3   9        274.61        118.68        67.63 o                         
  -5  -3   9       3615.63       3828.23       118.93 o                         
  -3  -3   9      10412.55      11147.50       255.48 o                         
  -1  -3   9       5087.63       5566.32       152.89 o                         
   1  -3   9       1457.46       1490.65        72.52 o                         
   3  -3   9       1270.54       1414.45        63.79 o                         
   5  -3   9        167.48        144.21        37.16 o                         
   7  -3   9       3562.57       3559.99       113.53 o                         
   9  -3   9        875.96        946.61        97.67 o                         
  11  -3   9       5032.38       4800.93      1625.36 o                         
  13  -3   9        124.30        131.17        43.14 o                         
  15  -3   9       1205.84       1173.27        83.09 o                         
  17  -3   9       1613.31       1575.81       142.65 o                         
  19  -3   9        200.78        177.44        77.06 o                         
  21  -3   9        379.33        246.45        84.74 o                         
 -22  -2   9        449.47        478.69        73.59 o                         
 -20  -2   9        343.60        336.81        66.58 o                         
 -18  -2   9        642.66        657.57        53.88 o                         
 -16  -2   9       2855.64       2908.08       124.00 o                         
 -14  -2   9       3598.06       3680.37       106.20 o                         
 -12  -2   9       2515.10       2604.08        98.84 o                         
 -10  -2   9        881.06        847.99        54.62 o                         
  -8  -2   9       4439.20       4576.41       126.24 o                         
  -6  -2   9        172.24        173.39        32.53 o                         
  -4  -2   9       6474.07       6820.68       261.82 o                         
  -2  -2   9       8356.91       8556.89       271.12 o                         
   0  -2   9       7266.18       7245.42       245.14 o                         
   2  -2   9       3851.28       4103.11       132.32 o                         
   4  -2   9        266.89        310.86        35.85 o                         
   6  -2   9       2884.14       2960.39       102.12 o                         
   8  -2   9        846.11        807.19        63.22 o                         
  10  -2   9       5345.63       5880.49       166.14 o                         
  12  -2   9       1312.80       1457.05        66.17 o                         
  14  -2   9        748.19        730.57        60.27 o                         
  16  -2   9        764.35        765.23        73.01 o                         
  18  -2   9         17.09          4.01        56.07 o                         
  20  -2   9         62.73         77.95        80.65 o                         
  22  -2   9        315.29        274.43        98.49 o                         
 -23  -1   9        651.57        696.75        77.89 o                         
 -21  -1   9        265.54        311.32        64.64 o                         
 -19  -1   9        695.90        646.27        77.74 o                         
 -17  -1   9       1129.62       1275.81       127.25 o                         
 -15  -1   9        864.22        865.66        50.74 o                         
 -13  -1   9       2249.89       2335.13        78.99 o                         
 -11  -1   9       2696.31       2866.81        90.47 o                         
  -9  -1   9       1148.67       1077.92        52.17 o                         
  -7  -1   9       1508.50       1679.74        67.39 o                         
  -5  -1   9       9474.34       9769.73       236.49 o                         
  -3  -1   9       3170.59       3190.43        99.64 o                         
  -1  -1   9       1697.36       1827.51       102.96 o                         
   1  -1   9       3176.38       3377.26       106.02 o                         
   3  -1   9       2243.77       2221.09        87.47 o                         
   5  -1   9        377.67        380.12        47.76 o                         
   7  -1   9       3689.66       3768.40       177.10 o                         
   9  -1   9       2101.18       2188.82        88.05 o                         
  11  -1   9        695.50        731.89        52.96 o                         
  13  -1   9       1363.61       1358.74        77.50 o                         
  15  -1   9        534.63        477.43        59.57 o                         
  17  -1   9        385.65        357.49        62.81 o                         
  19  -1   9        422.22        428.90        64.49 o                         
  21  -1   9        877.69        739.80        82.03 o                         
  23  -1   9        338.75        235.25        81.80 o                         
 -24   0   9         64.65         42.40        95.07 o                         
 -22   0   9        504.47        472.16        83.06 o                         
 -20   0   9          6.15         90.62        69.94 o                         
 -18   0   9         20.99         13.40        59.01 o                         
 -16   0   9       1697.75       1717.52       102.15 o                         
 -14   0   9       9890.25      10457.94       227.18 o                         
 -12   0   9       2443.33       2551.89        90.93 o                         
 -10   0   9        290.60        268.37        37.82 o                         
  -8   0   9         27.56         97.29        40.24 o                         
  -6   0   9       1100.68       1109.10        53.47 o                         
  -4   0   9        661.36        662.97        39.07 o                         
  -2   0   9       7317.49       7488.07       197.64 o                         
   0   0   9       2021.74       1703.20        77.04 o                         
   2   0   9         57.20         -0.81        37.30 o                         
   4   0   9        629.53        644.65        40.63 o                         
   6   0   9       1391.94       1543.16        65.61 o                         
   8   0   9       1210.89       1215.99        58.87 o                         
  10   0   9       2361.16       2604.41       101.44 o                         
  12   0   9       4061.95       4308.32       138.71 o                         
  14   0   9       1769.27       1792.21        86.78 o                         
  16   0   9        851.78        838.37        67.32 o                         
  18   0   9        193.54        181.23        60.85 o                         
  20   0   9         60.11         90.36        68.27 o                         
  22   0   9       1690.28       1401.38        99.06 o                         
 -23   1   9        626.65        653.42        86.78 o                         
 -21   1   9        267.13        237.41        63.56 o                         
 -19   1   9        624.49        735.91        94.83 o                         
 -17   1   9       1236.77       1310.17        62.72 o                         
 -15   1   9        850.82        837.67        51.26 o                         
 -13   1   9       2000.22       2126.73        76.95 o                         
 -11   1   9       2985.92       3173.01       101.11 o                         
  -9   1   9       1100.76       1107.14        53.90 o                         
  -7   1   9       1502.77       1550.28        68.78 o                         
  -5   1   9       8989.96       9167.80       220.85 o                         
  -3   1   9       3965.88       4074.43       138.53 o                         
  -1   1   9       1439.09       1525.90        80.30 o                         
   1   1   9       2914.59       3030.31        96.84 o                         
   3   1   9       2260.46       2281.50        82.20 o                         
   5   1   9        398.13        313.58       227.36 o                         
   7   1   9       3704.74       3901.90       116.65 o                         
   9   1   9       2259.91       2420.28       105.09 o                         
  11   1   9       1000.18        983.77        58.03 o                         
  13   1   9       1203.72       1140.38        87.97 o                         
  15   1   9        543.52        540.05        56.41 o                         
  17   1   9        371.12        307.70        81.87 o                         
  19   1   9        459.28        360.11        64.81 o                         
  21   1   9       1090.29        845.53        77.08 o                         
  23   1   9        253.43        188.18        86.40 o                         
 -22   2   9        423.85        458.74        73.38 o                         
 -20   2   9        296.78        252.16        58.79 o                         
 -18   2   9        472.93        428.30        53.47 o                         
 -16   2   9       2712.26       2822.68        93.42 o                         
 -14   2   9       3860.55       4063.78       137.77 o                         
 -12   2   9       2647.25       2767.58       115.92 o                         
 -10   2   9        731.49        715.21        69.73 o                         
  -8   2   9       4526.13       4617.49       125.14 o                         
  -6   2   9         97.51         66.05        35.63 o                         
  -4   2   9       6262.60       6297.04       168.99 o                         
  -2   2   9       8266.52       8390.39       284.42 o                         
   0   2   9       7282.35       7198.72       186.69 o                         
   2   2   9       3701.97       4072.69       125.46 o                         
   4   2   9        243.70        301.62        55.08 o                         
   6   2   9       2954.86       3111.60        98.25 o                         
   8   2   9        676.15        713.18        64.03 o                         
  10   2   9       5373.75       5557.62       190.06 o                         
  12   2   9       1320.77       1458.94        71.05 o                         
  14   2   9        603.65        535.33        55.55 o                         
  16   2   9        858.94        837.81       107.78 o                         
  18   2   9         18.36         39.12        57.51 o                         
  20   2   9         45.10         68.68        69.10 o                         
  22   2   9        373.38        380.29        87.08 o                         
 -23   3   9        315.53        253.72        82.86 o                         
 -21   3   9        293.35        263.22        91.17 o                         
 -19   3   9        221.27        180.53        62.99 o                         
 -17   3   9       3040.04       2901.75       162.52 o                         
 -15   3   9       1614.83       1541.79        65.05 o                         
 -13   3   9       1247.96       1301.89        63.10 o                         
 -11   3   9       3133.36       3279.26        98.44 o                         
  -9   3   9        437.35        482.15        53.46 o                         
  -7   3   9        313.57        319.57        36.53 o                         
  -5   3   9       3879.65       3873.74       112.33 o                         
  -3   3   9      10008.97      10253.63       261.01 o                         
  -1   3   9       4847.79       5255.20       145.21 o                         
   1   3   9       1600.76       1634.90        67.74 o                         
   3   3   9       1384.50       1414.83        68.14 o                         
   5   3   9        175.35        187.21        39.90 o                         
   7   3   9       3610.16       3657.40       117.63 o                         
   9   3   9       1190.48       1311.09        70.83 o                         
  11   3   9       4451.04       4685.91       255.31 o                         
  13   3   9        121.18        135.05        59.96 o                         
  15   3   9       1223.77       1173.51        91.57 o                         
  17   3   9       1649.21       1653.08       238.69 o                         
  19   3   9        188.78        144.19        74.92 o                         
  21   3   9        424.05        476.30        94.01 o                         
 -22   4   9        168.77        191.63        81.96 o                         
 -20   4   9        417.72        248.24        71.65 o                         
 -18   4   9         17.56          2.28        62.06 o                         
 -16   4   9        741.83        681.00        61.11 o                         
 -14   4   9       2710.68       2799.19       258.16 o                         
 -12   4   9       1693.99       1526.06        99.71 o                         
 -10   4   9       1008.82        913.26        54.73 o                         
  -8   4   9       1513.36       1422.64       146.71 o                         
  -6   4   9        939.03        984.54        48.36 o                         
  -4   4   9       2929.34       2884.77        90.42 o                         
  -2   4   9      10759.65      11109.00       258.46 o                         
   0   4   9       6321.21       6588.45       179.13 o                         
   2   4   9       1247.71       1213.48        53.72 o                         
   4   4   9       1433.83       1513.72        67.94 o                         
   6   4   9         37.25         47.04        39.81 o                         
   8   4   9        970.40       1020.06        56.77 o                         
  10   4   9       1156.00       1078.36        57.93 o                         
  12   4   9        642.63        598.83        93.20 o                         
  14   4   9       2053.01       1922.34       128.06 o                         
  16   4   9        260.93        148.12        58.35 o                         
  18   4   9        193.22        153.33        72.37 o                         
  20   4   9        491.77        346.06       108.60 o                         
 -21   5   9        261.93        173.24        70.53 o                         
 -19   5   9        623.86        341.22        65.29 o                         
 -17   5   9        110.91         91.99        59.63 o                         
 -15   5   9        902.95        672.62        72.17 o                         
 -13   5   9       3456.02       2971.43       355.78 o                         
 -11   5   9        694.75        644.12        76.58 o                         
  -9   5   9        712.31        604.36       135.33 o                         
  -7   5   9        301.57        294.06        42.53 o                         
  -5   5   9       3755.26       3836.57       144.62 o                         
  -3   5   9       1080.43       1099.50        54.71 o                         
  -1   5   9       2968.89       2920.78       188.43 o                         
   1   5   9       1183.82       1307.52        62.09 o                         
   3   5   9        339.32        269.39        41.45 o                         
   5   5   9        502.24        447.24        48.73 o                         
   7   5   9        606.81        725.47        57.39 o                         
   9   5   9       1328.95       1303.75        73.08 o                         
  11   5   9        594.21        604.92        57.52 o                         
  13   5   9        631.29        572.66        61.34 o                         
  15   5   9        914.50        829.97        93.61 o                         
  17   5   9         93.99         60.55        65.56 o                         
  19   5   9         76.79         -7.69        70.30 o                         
 -18   6   9        347.08        454.61       156.42 o                         
 -16   6   9        674.02        599.76       100.52 o                         
 -14   6   9       1315.66        852.14       358.56 o                         
 -12   6   9       1020.83        807.98       228.18 o                         
 -10   6   9       1545.72       1341.60       239.51 o                         
  -8   6   9        850.25        788.92        99.65 o                         
  -6   6   9        564.33        625.76        65.19 o                         
  -4   6   9       1789.40       1695.95        78.70 o                         
  -2   6   9        248.33        264.64        42.05 o                         
   0   6   9       1216.54       1303.06        63.45 o                         
   2   6   9        570.26        647.90        50.16 o                         
   4   6   9        135.21        131.10        55.83 o                         
   6   6   9        694.00        664.09        54.62 o                         
   8   6   9       1717.06       1806.54       183.61 o                         
  10   6   9        638.66        657.82        63.22 o                         
  12   6   9        932.01        773.00        68.01 o                         
  14   6   9        666.73        722.42       112.66 o                         
  16   6   9         58.71         33.31        79.84 o                         
  18   6   9         70.08         69.49        69.09 o                         
 -17   7   9       1338.50       1133.86       149.10 o                         
 -15   7   9        488.16        417.42       110.17 o                         
 -13   7   9        527.80        534.91       115.86 o                         
 -11   7   9       1452.50        964.80       397.55 o                         
  -9   7   9        329.42        358.51       172.22 o                         
  -7   7   9        150.96        101.31        46.37 o                         
  -5   7   9        667.06        602.85        59.37 o                         
  -3   7   9       2733.73       2521.53       241.48 o                         
  -1   7   9       1678.53       1670.74       128.00 o                         
   1   7   9        353.34        287.41        87.56 o                         
   3   7   9        491.34        476.76        64.14 o                         
   5   7   9        585.78        580.42        89.13 o                         
   7   7   9        530.50        570.26        61.75 o                         
   9   7   9        267.35        320.76        52.34 o                         
  11   7   9       1920.02       1629.80       165.71 o                         
  13   7   9        684.98        633.68       185.99 o                         
  15   7   9         73.86         37.83        58.71 o                         
 -14   8   9        198.67        273.91       130.50 o                         
 -12   8   9        117.75         70.54       124.81 o                         
 -10   8   9        382.92        227.88       168.56 o                         
  -8   8   9        125.74        127.23       112.26 o                         
  -6   8   9        616.15        561.15       177.05 o                         
  -4   8   9       1089.67       1055.65       113.48 o                         
  -2   8   9       1122.48        833.94        83.50 o                         
   0   8   9        147.75        167.19        57.01 o                         
   2   8   9       1815.96       1724.99        87.10 o                         
   4   8   9        124.17         39.20        62.10 o                         
   6   8   9        255.55        218.20        62.00 o                         
   8   8   9        425.95        456.28       139.39 o                         
  10   8   9        693.05        786.42       211.09 o                         
  12   8   9        556.84        281.75       106.85 o                         
  -9   9   9         23.58         52.64       125.62 o                         
  -7   9   9         12.53         79.34        75.94 o                         
  -5   9   9        248.35        132.13        86.96 o                         
  -3   9   9        876.43        744.49       155.20 o                         
  -1   9   9       1840.32       1577.15       292.15 o                         
   1   9   9        989.11        840.28       105.75 o                         
   3   9   9         30.21         95.83        72.21 o                         
   5   9   9         55.19         80.93        76.04 o                         
   7   9   9         56.75         56.39        89.63 o                         
  -7  -9  10       1152.23        782.39       319.69 o                         
  -5  -9  10        440.07        466.08       105.00 o                         
  -3  -9  10         30.11        -94.58        94.42 o                         
  -1  -9  10         30.81        -26.87        73.60 o                         
   1  -9  10         26.57        -33.77        80.33 o                         
   3  -9  10       1192.00       1065.92        93.65 o                         
   5  -9  10        687.11        668.15        81.90 o                         
   7  -9  10        837.36        672.12        80.02 o                         
 -12  -8  10        575.86        568.96       127.25 o                         
 -10  -8  10        580.98        347.69       191.69 o                         
  -8  -8  10       1187.75        961.86       235.85 o                         
  -6  -8  10        165.71        114.02        62.29 o                         
  -4  -8  10        429.85        369.25        66.45 o                         
  -2  -8  10        168.71        225.94        60.59 o                         
   0  -8  10        426.14        390.08        71.99 o                         
   2  -8  10        297.98        297.97        71.15 o                         
   4  -8  10        235.41        222.78        68.51 o                         
   6  -8  10         30.98          9.10        60.65 o                         
   8  -8  10         37.73         40.62        64.84 o                         
  10  -8  10        352.24        292.68        83.20 o                         
  12  -8  10         36.00        -39.52        78.17 o                         
 -15  -7  10        183.67         93.20       132.13 o                         
 -13  -7  10         89.25         50.31        52.16 o                         
 -11  -7  10         55.29         26.77        63.22 o                         
  -9  -7  10        999.03        868.17       178.27 o                         
  -7  -7  10       2052.17       1816.89       270.65 o                         
  -5  -7  10       1082.42        978.91       166.99 o                         
  -3  -7  10        953.45        821.05       101.28 o                         
  -1  -7  10        233.89        181.02        69.24 o                         
   1  -7  10        232.43        246.93        54.14 o                         
   3  -7  10        191.21        161.77        52.75 o                         
   5  -7  10       2889.31       2819.32       122.46 o                         
   7  -7  10        539.33        596.57        63.57 o                         
   9  -7  10         23.07         -8.36        62.23 o                         
  11  -7  10        205.00        124.41        56.69 o                         
  13  -7  10         54.34         23.54        66.18 o                         
  15  -7  10        199.95        141.60        76.60 o                         
 -18  -6  10        506.70        347.49       178.67 o                         
 -16  -6  10        441.70        157.97        65.37 o                         
 -14  -6  10        611.35        430.40       158.45 o                         
 -12  -6  10        160.96        189.47        54.19 o                         
 -10  -6  10       3012.03       2841.66       490.69 o                         
  -8  -6  10       1193.12       1123.07       207.49 o                         
  -6  -6  10       1732.41       1595.55       130.10 o                         
  -4  -6  10        389.13        377.26        47.27 o                         
  -2  -6  10        109.14        108.07        51.79 o                         
   0  -6  10        174.86        175.98        44.41 o                         
   2  -6  10       2361.59       2241.33        93.24 o                         
   4  -6  10       2064.19       2201.18        77.78 o                         
   6  -6  10       3379.59       3614.26       127.07 o                         
   8  -6  10       1626.90       1620.44       196.16 o                         
  10  -6  10        131.14         82.88        55.11 o                         
  12  -6  10         94.57        101.45        67.63 o                         
  14  -6  10        253.96        297.36        81.46 o                         
  16  -6  10        524.07        540.17       187.62 o                         
 -19  -5  10       1564.66       1387.77       395.05 o                         
 -17  -5  10        233.80        203.36        59.37 o                         
 -15  -5  10        317.35        180.39        65.20 o                         
 -13  -5  10        548.64        385.00        86.69 o                         
 -11  -5  10       6232.79       5798.71       712.36 o                         
  -9  -5  10       1577.66       1463.90        82.62 o                         
  -7  -5  10       3382.43       3569.73       454.26 o                         
  -5  -5  10        320.06        340.12        51.10 o                         
  -3  -5  10        434.83        432.42        49.01 o                         
  -1  -5  10        293.32        266.53        40.96 o                         
   1  -5  10        136.89        109.72        40.82 o                         
   3  -5  10       1726.57       1804.39        75.10 o                         
   5  -5  10       1036.60       1020.85        85.47 o                         
   7  -5  10       2453.00       2296.26        88.47 o                         
   9  -5  10       1943.51       1856.59        87.67 o                         
  11  -5  10         19.03         69.69        64.17 o                         
  13  -5  10        117.53         62.04        54.55 o                         
  15  -5  10        786.08        791.99       113.07 o                         
  17  -5  10       1562.86       1168.15        92.66 o                         
  19  -5  10        190.35        115.89        80.28 o                         
 -20  -4  10       1135.83       1032.24       175.07 o                         
 -18  -4  10        688.74        578.04       110.63 o                         
 -16  -4  10        650.91        564.49       137.77 o                         
 -14  -4  10        498.62        499.91        73.39 o                         
 -12  -4  10        320.53        378.38        48.23 o                         
 -10  -4  10       1629.62       1406.13        98.08 o                         
  -8  -4  10       4543.91       4670.11       198.95 o                         
  -6  -4  10       4397.99       4450.28       241.89 o                         
  -4  -4  10       2009.54       2056.95        79.90 o                         
  -2  -4  10       3206.43       3438.93       123.89 o                         
   0  -4  10        588.70        621.69        46.35 o                         
   2  -4  10       1155.03       1265.34        58.71 o                         
   4  -4  10       1599.28       1699.12        69.10 o                         
   6  -4  10        597.15        624.58        52.14 o                         
   8  -4  10       2886.90       3018.22       148.69 o                         
  10  -4  10        394.91        345.50        50.97 o                         
  12  -4  10         39.56         55.47        56.71 o                         
  14  -4  10       1030.82        966.05        89.13 o                         
  16  -4  10        219.46        219.09        64.38 o                         
  18  -4  10        858.44        713.28       224.05 o                         
  20  -4  10        819.47        816.93       187.21 o                         
 -21  -3  10        664.71        673.41        77.08 o                         
 -19  -3  10        741.97        718.36        87.10 o                         
 -17  -3  10       1732.55       1608.13       269.49 o                         
 -15  -3  10       1722.50       1784.78        77.30 o                         
 -13  -3  10        189.44        182.35        45.27 o                         
 -11  -3  10       1814.85       1762.61        75.65 o                         
  -9  -3  10       2957.71       2866.34       128.82 o                         
  -7  -3  10       2003.93       1997.76        99.71 o                         
  -5  -3  10        891.36        958.36        49.26 o                         
  -3  -3  10       3356.48       3614.35       136.55 o                         
  -1  -3  10        540.22        544.34        42.64 o                         
   1  -3  10       7509.11       7932.82       204.01 o                         
   3  -3  10        798.46        856.51        51.29 o                         
   5  -3  10       6823.76       7359.77       206.32 o                         
   7  -3  10        394.13        385.36        43.85 o                         
   9  -3  10       1100.40       1098.06        64.72 o                         
  11  -3  10       1473.82       1346.17        92.39 o                         
  13  -3  10        556.89        491.76        50.80 o                         
  15  -3  10        347.82        340.69        58.66 o                         
  17  -3  10        481.74        387.57        83.55 o                         
  19  -3  10        438.40        317.59        71.28 o                         
  21  -3  10         86.74         50.78        84.45 o                         
 -22  -2  10       1131.83       1169.30        88.30 o                         
 -20  -2  10        930.20       1058.76       141.02 o                         
 -18  -2  10       1437.38       1551.14        87.51 o                         
 -16  -2  10        798.52        763.88        58.42 o                         
 -14  -2  10        738.19        746.60        71.35 o                         
 -12  -2  10        207.97        213.51        50.26 o                         
 -10  -2  10       1611.26       1748.60        89.13 o                         
  -8  -2  10       5645.47       5965.54       157.03 o                         
  -6  -2  10       3743.09       3908.01       115.49 o                         
  -4  -2  10       1361.30       1393.93        91.57 o                         
  -2  -2  10         15.73         18.03        29.04 o                         
   0  -2  10        437.66        396.66        41.18 o                         
   2  -2  10       2162.98       2192.17        86.34 o                         
   4  -2  10        517.98        554.07        48.47 o                         
   6  -2  10       3641.23       3879.48       128.04 o                         
   8  -2  10        229.89        193.92        96.05 o                         
  10  -2  10        246.76        271.85        72.17 o                         
  12  -2  10        725.12        779.42        64.82 o                         
  14  -2  10         11.68         37.67        51.36 o                         
  16  -2  10        413.60        381.84        62.10 o                         
  18  -2  10       2049.29       1991.78       267.86 o                         
  20  -2  10       1814.99       1788.29       102.24 o                         
  22  -2  10         81.83        152.68        86.84 o                         
 -23  -1  10        541.72        530.22        89.38 o                         
 -21  -1  10        805.89        658.48        83.33 o                         
 -19  -1  10       1372.09       1344.69        80.67 o                         
 -17  -1  10        804.45        839.55       146.31 o                         
 -15  -1  10        277.23        349.08        50.37 o                         
 -13  -1  10       1336.54       1450.71        68.09 o                         
 -11  -1  10       5288.90       5508.05       147.25 o                         
  -9  -1  10       4088.41       4282.62       124.61 o                         
  -7  -1  10       3883.69       4272.41       121.45 o                         
  -5  -1  10       2998.09       3213.51       108.19 o                         
  -3  -1  10       2131.85       2123.06       122.37 o                         
  -1  -1  10        719.55        704.23        73.79 o                         
   1  -1  10       4014.95       4082.22       127.37 o                         
   3  -1  10       6144.65       6151.84       173.40 o                         
   5  -1  10       1207.16       1277.26        84.25 o                         
   7  -1  10       1066.53       1061.15        58.97 o                         
   9  -1  10       1995.26       2162.68        87.15 o                         
  11  -1  10       1872.10       2040.25        87.67 o                         
  13  -1  10        482.04        529.23        52.67 o                         
  15  -1  10       1537.03       1581.82       106.16 o                         
  17  -1  10       1906.86       1835.07        84.01 o                         
  19  -1  10        214.41        269.69        80.18 o                         
  21  -1  10        341.56        271.50        84.68 o                         
 -22   0  10        217.31        209.53        75.36 o                         
 -20   0  10       3887.11       3963.16       116.55 o                         
 -18   0  10       2243.53       2440.36        89.89 o                         
 -16   0  10        677.02        638.01        62.87 o                         
 -14   0  10        377.75        404.89        46.38 o                         
 -12   0  10        371.46        465.07        47.66 o                         
 -10   0  10        864.30        947.25        50.94 o                         
  -8   0  10       1703.57       1636.07        65.89 o                         
  -6   0  10       7498.33       7522.32       194.31 o                         
  -4   0  10       1333.24       1372.20        58.35 o                         
  -2   0  10       1424.24       1358.18        71.90 o                         
   0   0  10          2.77         22.10        40.96 o                         
   4   0  10       7622.56       7982.63       222.98 o                         
   6   0  10       3875.47       3808.30       129.49 o                         
   8   0  10       5944.33       6304.37       211.65 o                         
  10   0  10        172.82        172.02        39.81 o                         
  12   0  10        248.18        268.08        46.90 o                         
  14   0  10        118.71        122.92        56.30 o                         
  16   0  10       2895.76       3047.45       169.38 o                         
  18   0  10        665.34        659.46        70.74 o                         
  20   0  10        397.64        411.15        72.82 o                         
  22   0  10         65.06        122.40        82.20 o                         
 -23   1  10        592.41        576.90        87.10 o                         
 -21   1  10        874.58        863.50        82.00 o                         
 -19   1  10       1310.01       1129.82        80.53 o                         
 -17   1  10        942.30        898.99        67.54 o                         
 -15   1  10        310.30        391.88        51.10 o                         
 -13   1  10       1338.39       1353.54        63.73 o                         
 -11   1  10       5056.15       5378.98       141.46 o                         
  -9   1  10       4711.13       4940.46       247.58 o                         
  -7   1  10       3619.05       3947.48       120.77 o                         
  -5   1  10       2760.11       2964.46       107.78 o                         
  -3   1  10       2205.31       2200.95       141.43 o                         
  -1   1  10        729.54        709.92        69.73 o                         
   1   1  10       4151.17       4180.60       125.44 o                         
   3   1  10       5883.52       5930.83       176.79 o                         
   5   1  10       1203.98       1308.87        77.74 o                         
   7   1  10        929.73        956.04        51.20 o                         
   9   1  10       2269.11       2408.14        91.69 o                         
  11   1  10       1944.75       2067.25        87.22 o                         
  13   1  10        510.40        513.17        50.21 o                         
  15   1  10       1748.08       1972.86        81.71 o                         
  17   1  10       1688.22       1810.08        80.38 o                         
  19   1  10        241.98        164.85        71.18 o                         
  21   1  10        288.42        271.66        88.57 o                         
 -22   2  10       1173.08       1146.75       173.79 o                         
 -20   2  10        994.65       1002.07        79.85 o                         
 -18   2  10       1304.98       1137.83        70.54 o                         
 -16   2  10        762.18        765.60        58.70 o                         
 -14   2  10        745.10        716.23        56.30 o                         
 -12   2  10        129.28        121.27        37.16 o                         
 -10   2  10       1583.27       1637.09        70.65 o                         
  -8   2  10       6232.46       6723.34       178.78 o                         
  -6   2  10       3951.47       4125.67       132.54 o                         
  -4   2  10       1187.78       1213.13        70.47 o                         
  -2   2  10         24.97         29.70        31.62 o                         
   0   2  10        459.68        433.85        42.53 o                         
   2   2  10       1773.42       1830.67        72.38 o                         
   4   2  10        388.07        384.30        46.92 o                         
   6   2  10       4014.73       4243.75       131.39 o                         
   8   2  10        230.46        238.23        78.56 o                         
  10   2  10        305.83        313.05        48.99 o                         
  12   2  10        753.16        701.06        91.17 o                         
  14   2  10         17.35         -8.99        53.54 o                         
  16   2  10        422.95        413.95        61.43 o                         
  18   2  10       2039.75       2131.52       265.42 o                         
  20   2  10       1798.00       1757.96       265.02 o                         
  22   2  10         48.12         73.65        84.31 o                         
 -21   3  10        612.50        457.36        77.76 o                         
 -19   3  10        568.34        489.45        64.71 o                         
 -17   3  10       1689.38       1475.22       147.06 o                         
 -15   3  10       1739.44       1693.94        77.61 o                         
 -13   3  10        131.68        116.33        44.19 o                         
 -11   3  10       2163.83       2076.96        85.07 o                         
  -9   3  10       2819.92       2804.95       123.18 o                         
  -7   3  10       1843.80       1824.51        67.44 o                         
  -5   3  10        905.01        958.82        48.73 o                         
  -3   3  10       3317.05       3414.76        98.61 o                         
  -1   3  10        554.22        505.91        43.26 o                         
   1   3  10       7454.28       7906.98       198.86 o                         
   3   3  10       1065.37       1193.97        70.48 o                         
   5   3  10       6026.19       6457.22       201.80 o                         
   7   3  10        626.58        559.42        47.65 o                         
   9   3  10       1218.61       1277.96        68.51 o                         
  11   3  10       1524.59       1378.59        87.51 o                         
  13   3  10        559.77        513.82        52.45 o                         
  15   3  10        450.36        444.00        63.07 o                         
  17   3  10        575.17        491.94        81.64 o                         
  19   3  10        389.75        370.44        71.86 o                         
  21   3  10        101.10        118.99        89.26 o                         
 -20   4  10       1321.83       1079.15       137.77 o                         
 -18   4  10        813.82        656.43       163.74 o                         
 -16   4  10        547.97        469.73        69.28 o                         
 -14   4  10        486.51        441.51        54.29 o                         
 -12   4  10        232.69        165.88        84.31 o                         
 -10   4  10       1479.96       1300.32        65.43 o                         
  -8   4  10       4715.85       4748.98       131.98 o                         
  -6   4  10       4986.11       5323.58       140.42 o                         
  -4   4  10       1892.13       1868.85        71.35 o                         
  -2   4  10       3083.92       3217.79       213.94 o                         
   0   4  10        679.00        695.08        49.04 o                         
   2   4  10       1157.86       1353.76        64.15 o                         
   4   4  10       1595.57       1668.83        77.80 o                         
   6   4  10        576.84        606.80        48.89 o                         
   8   4  10       2781.38       2945.20       113.01 o                         
  10   4  10        317.99        287.55        48.01 o                         
  12   4  10         38.60         57.43        59.38 o                         
  14   4  10        943.56        851.21       102.09 o                         
  16   4  10        241.18        168.42        66.27 o                         
  18   4  10        983.89        948.64       221.26 o                         
  20   4  10        744.30        599.33        80.75 o                         
 -19   5  10       1483.91       1193.72       306.79 o                         
 -17   5  10        276.95        219.46        63.98 o                         
 -15   5  10        302.18         31.38       130.50 o                         
 -13   5  10        568.89        481.79       117.89 o                         
 -11   5  10       6125.09       5681.28       716.43 o                         
  -9   5  10       1641.74       1448.12       132.07 o                         
  -7   5  10       3059.83       3048.56       222.48 o                         
  -5   5  10        514.27        535.86        54.67 o                         
  -3   5  10        511.03        507.55        49.63 o                         
  -1   5  10        284.31        290.51        38.05 o                         
   1   5  10        188.02        273.51        43.12 o                         
   3   5  10       1653.21       1650.68        69.17 o                         
   5   5  10        855.48        874.00        66.47 o                         
   7   5  10       2165.92       2101.84       174.66 o                         
   9   5  10       1990.78       1970.22       229.34 o                         
  11   5  10         22.79        -12.66        52.73 o                         
  13   5  10         87.64         98.62        55.31 o                         
  15   5  10        947.27        982.17       193.66 o                         
  17   5  10       1540.96       1335.32       265.83 o                         
  19   5  10        190.60         11.59        91.17 o                         
 -18   6  10        583.21        543.86       122.37 o                         
 -16   6  10        467.51        238.09        90.35 o                         
 -14   6  10        619.24        433.26       196.51 o                         
 -12   6  10        185.50        162.61        54.33 o                         
 -10   6  10       2864.88       2597.92       390.64 o                         
  -8   6  10       1374.70       1361.20       252.06 o                         
  -6   6  10       1575.48       1645.22        75.22 o                         
  -4   6  10        290.84        281.03        42.78 o                         
  -2   6  10        122.04         80.50        52.46 o                         
   0   6  10        142.35        156.37        43.22 o                         
   2   6  10       2199.54       2225.79        89.40 o                         
   4   6  10       2179.02       2390.57       117.49 o                         
   6   6  10       3558.09       3689.01       156.01 o                         
   8   6  10       1504.42       1479.86       180.30 o                         
  10   6  10         95.37         98.49        62.73 o                         
  12   6  10         99.05        119.04        58.82 o                         
  14   6  10        230.12        116.42        96.05 o                         
  16   6  10        429.01        482.07       122.37 o                         
 -15   7  10        199.69        166.99       128.06 o                         
 -13   7  10         97.23         82.09        47.28 o                         
 -11   7  10        114.88         95.79        66.82 o                         
  -9   7  10        907.48        849.99       288.95 o                         
  -7   7  10       1910.20       1501.26       323.35 o                         
  -5   7  10       1047.63        839.76        61.24 o                         
  -3   7  10       1039.17        932.12        69.33 o                         
  -1   7  10        230.41        153.10        67.05 o                         
   1   7  10        292.09        317.76        54.23 o                         
   3   7  10        336.41        322.73        59.50 o                         
   5   7  10       2944.77       3026.17       178.27 o                         
   7   7  10        587.85        495.06        60.52 o                         
   9   7  10         18.06        -53.28        69.44 o                         
  11   7  10        214.06        227.36        66.19 o                         
  13   7  10         62.31         66.02        72.17 o                         
  15   7  10        175.91         94.65        81.49 o                         
 -12   8  10        640.28        662.16       137.82 o                         
 -10   8  10        618.45        376.99       123.59 o                         
  -8   8  10       1178.11        871.81       235.44 o                         
  -6   8  10        248.52        228.05        81.46 o                         
  -4   8  10        439.22        395.86        73.73 o                         
  -2   8  10        164.82        170.17        67.28 o                         
   0   8  10        453.08        434.02        69.63 o                         
   2   8  10        290.58        279.33        66.58 o                         
   4   8  10        160.26        164.15        70.17 o                         
   6   8  10          7.93        -48.53        84.31 o                         
   8   8  10         37.61         11.30        69.73 o                         
  10   8  10        379.17        327.57       115.05 o                         
  12   8  10         34.22         29.80        82.62 o                         
  -7   9  10       1073.44        743.09       270.30 o                         
  -5   9  10        493.45        423.40       142.24 o                         
  -3   9  10         17.09         42.07       123.18 o                         
  -1   9  10         28.37        -22.99        95.18 o                         
   1   9  10         55.68         18.44       101.28 o                         
   3   9  10       1290.12       1071.60       105.32 o                         
   5   9  10        537.73        385.82        81.93 o                         
   7   9  10        815.72        699.29       248.40 o                         
  -3  -9  11        731.99        745.45       100.05 o                         
  -1  -9  11       1052.43        827.44       101.21 o                         
   1  -9  11       1508.90       1316.58       138.58 o                         
   3  -9  11         35.40        101.90        89.08 o                         
 -10  -8  11         32.38         19.33        72.21 o                         
  -8  -8  11        512.67        420.26        78.47 o                         
  -6  -8  11        487.02        337.15       144.22 o                         
  -4  -8  11        777.21        831.12       112.61 o                         
  -2  -8  11        719.05        697.67        82.45 o                         
   0  -8  11        668.69        566.35        74.30 o                         
   2  -8  11        316.78        274.76        75.56 o                         
   4  -8  11        353.98        310.23        70.24 o                         
   6  -8  11         56.20         57.85        79.02 o                         
   8  -8  11       1133.34        887.44        91.98 o                         
  10  -8  11        338.52        257.95        67.38 o                         
 -15  -7  11        828.82        848.56       135.38 o                         
 -13  -7  11       1132.86        742.85       442.12 o                         
 -11  -7  11        449.18        361.94        68.66 o                         
  -9  -7  11        128.22         70.37        57.63 o                         
  -7  -7  11        393.39        305.39        57.56 o                         
  -5  -7  11        357.62        305.68        69.94 o                         
  -3  -7  11        364.76        324.42        66.92 o                         
  -1  -7  11       2047.49       2140.65       140.61 o                         
   1  -7  11        373.38        306.95        65.05 o                         
   3  -7  11         98.80         54.77        61.72 o                         
   5  -7  11        160.19        156.09        53.74 o                         
   7  -7  11         91.31         79.30        71.93 o                         
   9  -7  11        120.03        123.78        58.59 o                         
  11  -7  11        454.98        463.33        77.70 o                         
  13  -7  11       1042.85        884.08        92.87 o                         
 -16  -6  11       1422.22        307.22       282.45 o                         
 -14  -6  11       1696.54       1352.55       412.49 o                         
 -12  -6  11        991.11        762.80       143.46 o                         
 -10  -6  11        849.80        802.26       205.81 o                         
  -8  -6  11         41.11         -5.29        57.06 o                         
  -6  -6  11        218.60        192.19        54.98 o                         
  -4  -6  11       1770.03       1736.67       194.88 o                         
  -2  -6  11        737.84        793.54        62.40 o                         
   0  -6  11       1831.17       1732.45        77.27 o                         
   2  -6  11        848.17        813.80        65.30 o                         
   4  -6  11        850.60        747.30        69.36 o                         
   6  -6  11         16.98         -3.27        48.23 o                         
   8  -6  11        323.91        312.71        75.54 o                         
  10  -6  11        751.91        768.11        65.03 o                         
  12  -6  11        111.84        115.77        67.92 o                         
  14  -6  11        389.58        351.39        78.75 o                         
  16  -6  11         24.73         29.34        93.21 o                         
 -19  -5  11         18.52        -18.35        80.65 o                         
 -17  -5  11        737.49        654.98       141.83 o                         
 -15  -5  11        710.84        701.46        76.99 o                         
 -13  -5  11       2246.16       1784.63       123.18 o                         
 -11  -5  11       1140.06       1141.77       121.96 o                         
  -9  -5  11        107.59         89.06        69.26 o                         
  -7  -5  11        389.65        452.43       106.56 o                         
  -5  -5  11        544.40        530.32        51.91 o                         
  -3  -5  11        511.45        500.09        55.83 o                         
  -1  -5  11        302.01        254.44        55.70 o                         
   1  -5  11       1732.02       1820.56        86.23 o                         
   3  -5  11       3540.34       3490.67       116.40 o                         
   5  -5  11        194.12        166.07        55.58 o                         
   7  -5  11         12.68         28.88        44.08 o                         
   9  -5  11       1024.09        983.89        86.75 o                         
  11  -5  11       2073.79       1893.55       121.96 o                         
  13  -5  11         63.54         34.08        56.09 o                         
  15  -5  11        653.45        612.86       169.78 o                         
  17  -5  11        117.33         61.25        95.39 o                         
 -20  -4  11         37.30        -27.40        75.27 o                         
 -18  -4  11        307.47        300.51        70.74 o                         
 -16  -4  11        921.58        819.69        58.99 o                         
 -14  -4  11       1335.95       1181.35        68.19 o                         
 -12  -4  11       2814.08       2848.67       192.09 o                         
 -10  -4  11       1114.83        938.51        78.56 o                         
  -8  -4  11        880.85        912.16        57.82 o                         
  -6  -4  11        183.78        149.35        51.91 o                         
  -4  -4  11       1417.54       1530.88       133.29 o                         
  -2  -4  11       2659.92       2782.88       110.63 o                         
   0  -4  11        212.19        209.70        51.87 o                         
   2  -4  11       2199.28       2336.47        88.63 o                         
   4  -4  11          3.53         44.91        42.64 o                         
   6  -4  11        492.48        456.29        55.51 o                         
   8  -4  11       1498.62       1363.76        67.33 o                         
  10  -4  11        839.76        707.96        58.55 o                         
  12  -4  11       4426.10       4516.82       339.56 o                         
  14  -4  11        983.22        742.77       359.44 o                         
  16  -4  11         53.94         25.75        79.32 o                         
  18  -4  11        298.75        227.69        76.38 o                         
 -21  -3  11        538.27        468.45        90.46 o                         
 -19  -3  11        529.16        558.06        70.21 o                         
 -17  -3  11        690.78        703.04       138.58 o                         
 -15  -3  11       1117.42       1047.32        76.99 o                         
 -13  -3  11       2576.97       2596.20       165.31 o                         
 -11  -3  11       1944.52       2038.71        80.19 o                         
  -9  -3  11       1523.88       1494.89        67.32 o                         
  -7  -3  11       2257.55       2222.16       113.42 o                         
  -5  -3  11       9908.69      10434.47       255.17 o                         
  -3  -3  11       2241.79       2369.40        84.75 o                         
  -1  -3  11       9098.87       9488.44       229.79 o                         
   1  -3  11        143.37         98.08        57.52 o                         
   3  -3  11        713.31        834.89        53.72 o                         
   5  -3  11       1412.02       1365.48        85.07 o                         
   7  -3  11        109.21        117.53        39.90 o                         
   9  -3  11        636.89        728.12        68.45 o                         
  11  -3  11       1856.49       1645.18        98.08 o                         
  13  -3  11       2025.55       1792.98        96.87 o                         
  15  -3  11        859.00        785.78        66.04 o                         
  17  -3  11        394.37        545.99        63.22 o                         
  19  -3  11          8.10        -55.61        79.73 o                         
  21  -3  11        493.68        463.57       105.14 o                         
 -22  -2  11         53.16        110.38        73.63 o                         
 -20  -2  11        751.70        681.53       103.72 o                         
 -18  -2  11         80.11         86.95        60.44 o                         
 -16  -2  11        777.91        820.76        59.38 o                         
 -14  -2  11       3444.48       3585.57       158.86 o                         
 -12  -2  11       3068.18       3169.52       136.95 o                         
 -10  -2  11        378.22        369.66        42.98 o                         
  -8  -2  11        437.73        434.32        48.06 o                         
  -6  -2  11       1760.11       1926.08        97.27 o                         
  -4  -2  11       3120.01       3248.98       139.45 o                         
  -2  -2  11        881.98        869.13        53.87 o                         
   0  -2  11      10053.67      10835.21       253.86 o                         
   2  -2  11        208.24        190.80        35.95 o                         
   4  -2  11        120.21        167.43        39.81 o                         
   6  -2  11        162.15         93.87        38.90 o                         
   8  -2  11        612.83        557.73       222.48 o                         
  10  -2  11       1459.74       1573.37        98.49 o                         
  12  -2  11       2751.84       2847.68        98.71 o                         
  14  -2  11       3219.41       3264.51       114.63 o                         
  16  -2  11        412.93        364.56        61.88 o                         
  18  -2  11        139.84        140.85        68.64 o                         
  20  -2  11        289.66        288.89        91.99 o                         
 -21  -1  11        607.11        521.19        79.84 o                         
 -19  -1  11        762.34        786.82        63.22 o                         
 -17  -1  11       1627.76       1640.49        76.81 o                         
 -15  -1  11       2035.46       2107.81       115.45 o                         
 -13  -1  11        529.89        559.05        46.07 o                         
 -11  -1  11        402.12        422.08        93.61 o                         
  -9  -1  11       2983.45       3238.14       103.08 o                         
  -7  -1  11        673.88        656.75        46.97 o                         
  -5  -1  11        479.34        437.42        42.41 o                         
  -3  -1  11       4867.89       5110.77       158.45 o                         
  -1  -1  11       2185.76       2171.95       115.05 o                         
   1  -1  11       1351.38       1437.94        79.43 o                         
   3  -1  11       3218.73       3366.59       113.01 o                         
   5  -1  11        697.15        754.61       393.49 o                         
   7  -1  11        796.60        735.46        51.79 o                         
   9  -1  11       2276.14       2471.74        91.99 o                         
  11  -1  11       2607.85       2808.50       102.12 o                         
  13  -1  11        182.69        225.28        51.02 o                         
  15  -1  11       1148.88       1211.11        81.81 o                         
  17  -1  11       1017.57        952.71        71.83 o                         
  19  -1  11        129.39        177.39        65.52 o                         
  21  -1  11        279.67        377.63        81.54 o                         
 -22   0  11         44.79        -12.26        72.57 o                         
 -20   0  11         82.16         24.04        66.23 o                         
 -18   0  11        302.36        295.98        58.12 o                         
 -16   0  11       3345.79       3376.53       111.39 o                         
 -14   0  11        869.64        914.73        81.40 o                         
 -12   0  11       4481.02       4870.84       131.56 o                         
 -10   0  11        218.95        160.00        37.91 o                         
  -8   0  11        315.72        366.08        37.54 o                         
  -6   0  11        488.98        594.89        53.86 o                         
  -4   0  11        583.83        679.21        44.16 o                         
  -2   0  11       7238.17       7514.43       198.84 o                         
   0   0  11       1347.66       1342.38        59.54 o                         
   4   0  11        209.99        161.91        37.01 o                         
   6   0  11        699.56        676.38        48.44 o                         
   8   0  11        396.44        427.87        86.29 o                         
  10   0  11        156.00        185.37        58.35 o                         
  12   0  11        241.04        261.69        54.80 o                         
  14   0  11        535.82        538.68       103.31 o                         
  16   0  11        677.97        688.32       107.78 o                         
  18   0  11         24.08         32.99        76.18 o                         
  20   0  11        157.30        136.08        69.86 o                         
  22   0  11         51.66         80.05        83.50 o                         
 -21   1  11        635.21        616.32        68.43 o                         
 -19   1  11        833.67        776.49        62.06 o                         
 -17   1  11       1585.57       1494.13        78.21 o                         
 -15   1  11       2178.10       2291.14        82.86 o                         
 -13   1  11        386.87        441.67        44.16 o                         
 -11   1  11        280.92        280.58        42.64 o                         
  -9   1  11       3044.76       3311.52       103.96 o                         
  -7   1  11        671.26        711.74        47.99 o                         
  -5   1  11        661.84        691.24        47.80 o                         
  -3   1  11       4799.02       5098.29       148.59 o                         
  -1   1  11       2283.67       2160.57       114.23 o                         
   1   1  11       1414.17       1452.89        64.44 o                         
   3   1  11       3275.55       3408.06       114.34 o                         
   5   1  11        726.47        702.60        77.05 o                         
   7   1  11        860.21        958.48        55.62 o                         
   9   1  11       2355.87       2572.42        88.47 o                         
  11   1  11       2345.21       2411.43        99.67 o                         
  13   1  11        188.15        151.68        49.05 o                         
  15   1  11       1049.86       1067.32       187.62 o                         
  17   1  11        943.72        937.20        84.25 o                         
  19   1  11        123.10        139.44        63.79 o                         
  21   1  11        307.14        238.69        79.26 o                         
 -22   2  11         54.46         53.21        77.90 o                         
 -20   2  11        754.34        755.16        78.01 o                         
 -18   2  11         52.66         71.65        60.12 o                         
 -16   2  11        605.08        627.02        53.88 o                         
 -14   2  11       3647.95       3765.51       111.04 o                         
 -12   2  11       3178.65       3291.00        96.58 o                         
 -10   2  11        262.89        245.45        39.16 o                         
  -8   2  11        457.30        465.29        46.14 o                         
  -6   2  11       1810.94       1859.64        74.65 o                         
  -4   2  11       2771.04       2928.94       140.15 o                         
  -2   2  11        538.75        546.70        46.14 o                         
   0   2  11      10297.71      10770.91       247.26 o                         
   2   2  11        156.65        189.08        35.62 o                         
   4   2  11        175.53        172.34        40.87 o                         
   6   2  11        161.40        137.31        37.17 o                         
   8   2  11        608.60        709.11        77.05 o                         
  10   2  11       1684.48       1800.12        80.59 o                         
  12   2  11       2881.39       3195.54       121.43 o                         
  14   2  11       3234.50       3307.96       132.54 o                         
  16   2  11        317.22        336.68        61.90 o                         
  18   2  11        138.81        107.10        64.31 o                         
  20   2  11        251.90        184.70        89.54 o                         
 -21   3  11        530.43        486.71        93.61 o                         
 -19   3  11        479.22        418.54        69.67 o                         
 -17   3  11        829.04        841.13        74.41 o                         
 -15   3  11       1075.30        901.60        61.51 o                         
 -13   3  11       2646.18       2448.40        91.98 o                         
 -11   3  11       2145.23       2098.72        94.83 o                         
  -9   3  11       1475.01       1435.30        88.32 o                         
  -7   3  11       2293.25       2308.45        83.56 o                         
  -5   3  11      10048.66      10472.79       249.29 o                         
  -3   3  11       2359.01       2617.47        96.91 o                         
  -1   3  11       8187.25       8509.98       234.22 o                         
   1   3  11         57.17        112.61        39.81 o                         
   3   3  11        733.92        835.32        56.70 o                         
   5   3  11       1480.64       1493.04        93.61 o                         
   7   3  11         71.85        116.53        40.57 o                         
   9   3  11        754.71        800.65        59.69 o                         
  11   3  11       1823.73       1731.86        83.96 o                         
  13   3  11       1930.89       1693.24       344.04 o                         
  15   3  11        790.56        801.74        91.98 o                         
  17   3  11        461.47        492.77        66.72 o                         
  19   3  11          8.90         31.01        78.11 o                         
  21   3  11        492.83        498.68       166.12 o                         
 -20   4  11         35.93         81.87        76.16 o                         
 -18   4  11        243.44        257.91        64.76 o                         
 -16   4  11        793.67        639.75        90.00 o                         
 -14   4  11       1215.40       1165.92       167.75 o                         
 -12   4  11       3093.16       3007.50       135.38 o                         
 -10   4  11       1210.77       1177.54        61.11 o                         
  -8   4  11        812.47        821.75        55.39 o                         
  -6   4  11        166.57        183.75        49.29 o                         
  -4   4  11       1370.62       1459.98       110.22 o                         
  -2   4  11       3000.38       3237.97       106.47 o                         
   0   4  11        158.39        258.74       102.15 o                         
   2   4  11       2271.58       2270.27       118.36 o                         
   4   4  11          9.47         32.02        39.79 o                         
   6   4  11        516.53        551.72        47.27 o                         
   8   4  11       1339.80       1288.44       149.50 o                         
  10   4  11        885.64        840.84        72.17 o                         
  12   4  11       4678.48       4688.03       367.11 o                         
  14   4  11        866.31        780.72        67.95 o                         
  16   4  11         48.79        -52.59        76.53 o                         
  18   4  11        280.33        338.07        81.06 o                         
 -19   5  11         29.58        113.82        86.03 o                         
 -17   5  11        802.04        799.16       162.11 o                         
 -15   5  11        850.91        646.71        78.56 o                         
 -13   5  11       1999.97       1758.60        91.22 o                         
 -11   5  11       1104.58        967.99        61.17 o                         
  -9   5  11        118.73        106.92        46.54 o                         
  -7   5  11        381.85        400.53        96.45 o                         
  -5   5  11        677.96        643.66       104.94 o                         
  -3   5  11        671.99        704.56        87.51 o                         
  -1   5  11        150.37        167.77        51.39 o                         
   1   5  11       1380.11       1437.37        81.06 o                         
   3   5  11       3554.38       3501.48       113.89 o                         
   5   5  11        205.31        250.99        50.68 o                         
   7   5  11         13.43         38.28        44.39 o                         
   9   5  11       1172.17       1212.16        82.35 o                         
  11   5  11       2027.88       2282.70       238.29 o                         
  13   5  11         34.29         23.72        62.08 o                         
  15   5  11        747.32        749.82       205.81 o                         
  17   5  11        142.19         93.40        89.51 o                         
 -16   6  11       1291.74       1001.51       378.90 o                         
 -14   6  11       2039.42       1708.78       303.13 o                         
 -12   6  11        917.94        724.86       128.06 o                         
 -10   6  11        770.11        649.20       113.01 o                         
  -8   6  11         35.22         24.75        55.82 o                         
  -6   6  11        274.25        200.34        79.02 o                         
  -4   6  11       1646.62       1631.49        76.83 o                         
  -2   6  11        641.89        729.87        53.16 o                         
   0   6  11       2051.20       2024.54        84.51 o                         
   2   6  11        825.49        803.52        63.89 o                         
   4   6  11        844.77        779.39        64.68 o                         
   6   6  11         17.32          0.65        52.58 o                         
   8   6  11        331.32        287.82        75.54 o                         
  10   6  11        678.37        750.85       162.11 o                         
  12   6  11         74.91         98.46        66.35 o                         
  14   6  11        531.74        387.44        84.93 o                         
  16   6  11         57.36         30.10        92.57 o                         
 -15   7  11        765.05        507.72       369.95 o                         
 -13   7  11       1060.04        743.42       324.98 o                         
 -11   7  11        365.64        286.47        72.92 o                         
  -9   7  11        158.05        104.62        63.22 o                         
  -7   7  11        377.07        365.61        65.66 o                         
  -5   7  11        392.11        341.47        74.77 o                         
  -3   7  11        432.22        440.27        69.58 o                         
  -1   7  11       2096.28       2148.42       140.61 o                         
   1   7  11        461.53        421.61        69.87 o                         
   3   7  11         58.62         84.03        60.08 o                         
   5   7  11        177.34        205.11        60.90 o                         
   7   7  11        114.33        155.27        64.05 o                         
   9   7  11        183.47        124.01        64.57 o                         
  11   7  11        366.97        296.94        71.45 o                         
  13   7  11        987.10        925.47        94.83 o                         
 -10   8  11         54.90         47.81        71.19 o                         
  -8   8  11        505.73        422.12       101.68 o                         
  -6   8  11        456.37        384.67       111.85 o                         
  -4   8  11        647.75        628.13        79.58 o                         
  -2   8  11        773.26        692.11        99.71 o                         
   0   8  11        620.11        580.19        77.28 o                         
   2   8  11        319.24        245.82        73.89 o                         
   4   8  11        306.59        301.53        89.08 o                         
   6   8  11         59.23         55.06        69.67 o                         
   8   8  11       1028.85        763.37       133.35 o                         
  10   8  11        284.45        195.48        80.80 o                         
  -3   9  11        742.16        706.80       105.20 o                         
  -1   9  11        923.93        836.73       115.19 o                         
   1   9  11       1481.82       1219.67       112.04 o                         
   3   9  11         24.50        -64.10        90.68 o                         
  -8  -8  12        644.23        526.16        95.64 o                         
  -6  -8  12        379.73        293.65        78.27 o                         
  -4  -8  12        195.93        164.58        81.61 o                         
  -2  -8  12        405.92        399.51        74.58 o                         
   0  -8  12        134.32        249.15        80.79 o                         
   2  -8  12        291.03        289.96        82.12 o                         
   4  -8  12         73.11        108.23       114.29 o                         
   6  -8  12         40.94        -24.16        81.40 o                         
   8  -8  12        488.32        364.83        87.09 o                         
 -13  -7  12        448.27        369.52       124.00 o                         
 -11  -7  12        339.17        377.74       177.45 o                         
  -9  -7  12         87.56         63.69        70.42 o                         
  -7  -7  12        781.44        710.00       115.51 o                         
  -5  -7  12       2140.13       2230.81       234.98 o                         
  -3  -7  12         78.86         76.27        57.46 o                         
  -1  -7  12        219.78        143.12        68.60 o                         
   1  -7  12        174.47        144.22        64.17 o                         
   3  -7  12        832.73        777.35        70.78 o                         
   5  -7  12        524.19        475.73        64.61 o                         
   7  -7  12       1078.25       1151.46       202.20 o                         
   9  -7  12        907.59        792.57        77.09 o                         
  11  -7  12        107.05        220.60        78.67 o                         
 -16  -6  12        216.04         79.60        73.62 o                         
 -14  -6  12         61.95         31.71        62.15 o                         
 -12  -6  12         63.56         53.77        67.92 o                         
 -10  -6  12       1191.60        980.17       186.40 o                         
  -8  -6  12        841.45        826.78       132.89 o                         
  -6  -6  12       1120.75       1216.87        87.91 o                         
  -4  -6  12        278.06        298.29        59.38 o                         
  -2  -6  12        364.53        268.89        63.13 o                         
   0  -6  12        123.23        132.62        59.76 o                         
   2  -6  12        814.20        831.51        74.64 o                         
   4  -6  12       1089.56       1104.88        71.98 o                         
   6  -6  12        928.20        994.47        71.22 o                         
   8  -6  12        867.59        958.18        94.83 o                         
  10  -6  12        360.59        378.35        65.41 o                         
  12  -6  12        170.47         39.91        88.57 o                         
  14  -6  12        939.63        863.84       220.39 o                         
 -17  -5  12        481.21        354.77        91.08 o                         
 -15  -5  12        145.77        135.40        68.60 o                         
 -13  -5  12        738.85        405.92       207.09 o                         
 -11  -5  12        474.21        449.44        61.30 o                         
  -9  -5  12       1333.76       1318.51       163.33 o                         
  -7  -5  12       1881.04       1937.00        86.64 o                         
  -5  -5  12        216.55        224.82        46.07 o                         
  -3  -5  12       1895.90       1878.33        85.49 o                         
  -1  -5  12        661.41        638.18        80.24 o                         
   1  -5  12        352.91        385.51        52.14 o                         
   3  -5  12        390.93        387.80        76.58 o                         
   5  -5  12       2186.85       2148.92        83.95 o                         
   7  -5  12       1044.00        947.08        82.28 o                         
   9  -5  12        629.63        521.21        74.24 o                         
  11  -5  12        199.29        242.95        57.39 o                         
  13  -5  12        121.16         38.51        72.75 o                         
  15  -5  12        161.59        157.15        67.14 o                         
  17  -5  12        484.63        139.34        87.79 o                         
 -18  -4  12       1336.28       1291.13       201.80 o                         
 -16  -4  12        227.39        195.94        65.21 o                         
 -14  -4  12        727.95        740.68       144.68 o                         
 -12  -4  12         35.50        -10.28       139.80 o                         
 -10  -4  12        431.47        354.65       122.43 o                         
  -8  -4  12       1867.22       1792.57        79.85 o                         
  -6  -4  12        909.88        881.88        64.25 o                         
  -4  -4  12       2304.15       2195.80        85.03 o                         
  -2  -4  12        557.08        510.31        99.24 o                         
   0  -4  12        826.55        887.56        56.69 o                         
   2  -4  12       1916.29       1887.66        81.78 o                         
   4  -4  12        825.97        831.11        82.28 o                         
   6  -4  12       3234.29       3342.93       108.01 o                         
   8  -4  12        957.06        883.60        61.45 o                         
  10  -4  12       1079.53        983.45        70.50 o                         
  12  -4  12         99.26         86.44        62.81 o                         
  14  -4  12        339.35        117.62       186.05 o                         
  16  -4  12        589.55        436.31        78.42 o                         
  18  -4  12        391.79        357.90       100.12 o                         
 -19  -3  12       2547.56       2745.53       567.28 o                         
 -17  -3  12       1102.76       1004.68       106.97 o                         
 -15  -3  12        740.44        681.57        72.62 o                         
 -13  -3  12         75.74         83.23        52.86 o                         
 -11  -3  12       1640.41       1776.60       124.81 o                         
  -9  -3  12       1926.72       2048.65        96.80 o                         
  -7  -3  12       1682.93       1783.00       103.77 o                         
  -5  -3  12       1049.98       1105.71        62.74 o                         
  -3  -3  12        393.66        492.99        51.02 o                         
  -1  -3  12       1142.88       1133.68        65.02 o                         
   1  -3  12        607.05        538.17        49.84 o                         
   3  -3  12       1189.14       1157.97        67.75 o                         
   5  -3  12        862.58        931.72        55.88 o                         
   7  -3  12        719.67        738.58        60.60 o                         
   9  -3  12       1764.45       1809.40       177.45 o                         
  11  -3  12        317.70        254.67       100.93 o                         
  13  -3  12        345.09        329.03        58.93 o                         
  15  -3  12        713.32        701.16        77.04 o                         
  17  -3  12        515.62        520.65        69.67 o                         
  19  -3  12         72.03        100.37        74.58 o                         
 -20  -2  12       1185.99       1136.88       115.92 o                         
 -18  -2  12       2926.92       2753.09       226.09 o                         
 -16  -2  12       1334.77       1289.69        91.40 o                         
 -14  -2  12         33.73         -4.48        49.87 o                         
 -12  -2  12        565.38        554.24        65.83 o                         
 -10  -2  12       2615.90       2790.05       106.22 o                         
  -8  -2  12        615.79        615.05        63.62 o                         
  -6  -2  12       7996.38       8651.76       213.90 o                         
  -4  -2  12        325.84        224.91        78.62 o                         
  -2  -2  12        183.71        208.80        38.63 o                         
   0  -2  12       1980.04       2009.25        82.50 o                         
   2  -2  12        368.06        444.15        50.61 o                         
   4  -2  12        616.42        603.21        53.50 o                         
   6  -2  12       2993.71       3056.49       107.65 o                         
   8  -2  12       4723.65       4731.35       214.75 o                         
  10  -2  12        230.37        164.14        55.50 o                         
  12  -2  12        184.53        146.81        50.59 o                         
  14  -2  12         40.92         76.55        72.47 o                         
  16  -2  12        244.22        271.25        74.13 o                         
  18  -2  12        474.80        386.31        72.13 o                         
  20  -2  12        390.10        336.77        92.09 o                         
 -21  -1  12        945.15        741.54        90.12 o                         
 -19  -1  12        158.55        110.78        71.54 o                         
 -17  -1  12        235.88        283.93        88.73 o                         
 -15  -1  12       1135.97       1008.79        73.63 o                         
 -13  -1  12        671.38        769.39        60.78 o                         
 -11  -1  12        817.06        853.64        56.67 o                         
  -9  -1  12       4228.81       4505.62       132.33 o                         
  -7  -1  12        325.65        414.63        43.00 o                         
  -5  -1  12        320.75        279.30        44.03 o                         
  -3  -1  12       3459.53       3516.28       110.13 o                         
  -1  -1  12        675.40        735.84        68.91 o                         
   1  -1  12        401.11        383.42        38.86 o                         
   3  -1  12       2805.61       2811.99       106.09 o                         
   5  -1  12       3055.34       3134.75       158.86 o                         
   7  -1  12        945.98        973.22        66.23 o                         
   9  -1  12       1159.39       1186.78        74.54 o                         
  11  -1  12        982.92       1066.11       102.50 o                         
  13  -1  12        197.26        183.34        66.52 o                         
  15  -1  12        458.31        382.15        69.24 o                         
  17  -1  12        987.55        903.62        81.40 o                         
  19  -1  12        392.64        354.28        86.90 o                         
  21  -1  12        329.87        284.80        98.92 o                         
 -22   0  12        856.88        806.30        92.66 o                         
 -20   0  12        266.90        418.24        73.15 o                         
 -18   0  12       2720.41       2573.74        96.76 o                         
 -16   0  12        106.02         65.54        47.50 o                         
 -14   0  12        121.49        116.24        62.29 o                         
 -12   0  12        144.88        125.63        40.29 o                         
 -10   0  12         20.91         10.33        42.42 o                         
  -8   0  12       4062.33       4394.12       132.59 o                         
  -6   0  12       2731.84       2818.51        97.55 o                         
  -4   0  12       4550.27       4731.35       140.40 o                         
  -2   0  12         19.68         -1.76        33.09 o                         
   0   0  12       5630.89       5845.11       191.22 o                         
   2   0  12        219.51         17.78       112.61 o                         
   4   0  12        914.64       1053.94        60.44 o                         
   6   0  12       6257.64       6822.92       269.08 o                         
   8   0  12       1131.26       1244.37        63.57 o                         
  10   0  12        371.31        346.17        48.95 o                         
  12   0  12        205.79        237.97        67.36 o                         
  14   0  12        395.83        325.87        64.37 o                         
  16   0  12         12.33         44.21        66.45 o                         
  18   0  12       1959.15       1855.05       105.96 o                         
  20   0  12       1973.85       1568.48       286.92 o                         
 -21   1  12        991.84       1014.08        96.59 o                         
 -19   1  12        316.09        237.20        74.52 o                         
 -17   1  12        156.17        157.63        52.10 o                         
 -15   1  12       1175.36       1086.96        74.96 o                         
 -13   1  12        673.06        616.48        92.39 o                         
 -11   1  12        862.42        874.25        57.79 o                         
  -9   1  12       4246.75       4596.29       129.47 o                         
  -7   1  12        318.61        380.66        51.07 o                         
  -5   1  12        531.95        606.44        48.26 o                         
  -3   1  12       3259.76       3476.05       111.47 o                         
  -1   1  12        639.02        803.12        68.10 o                         
   1   1  12        470.07        498.59        44.99 o                         
   3   1  12       2901.66       2804.22       100.96 o                         
   5   1  12       2838.21       2867.35       135.38 o                         
   7   1  12        759.82        861.93        58.59 o                         
   9   1  12       1183.21       1362.74        77.72 o                         
  11   1  12        922.86       1041.71        65.53 o                         
  13   1  12        182.55        159.90        60.30 o                         
  15   1  12        476.71        474.01        81.40 o                         
  17   1  12        967.88        867.81        79.77 o                         
  19   1  12        388.15        272.65        87.78 o                         
  21   1  12        392.61        371.66       102.62 o                         
 -20   2  12       1146.75        947.26        78.83 o                         
 -18   2  12       2813.57       2635.37       111.31 o                         
 -16   2  12       1183.04       1295.54        87.15 o                         
 -14   2  12         32.51         40.99        46.46 o                         
 -12   2  12        601.73        638.12        73.33 o                         
 -10   2  12       2469.85       2450.81        88.05 o                         
  -8   2  12        409.40        389.61        45.24 o                         
  -6   2  12       7981.36       8683.27       207.10 o                         
  -4   2  12        163.89        183.15        50.20 o                         
  -2   2  12        245.50        240.28        39.56 o                         
   0   2  12       1957.51       1934.17        81.83 o                         
   2   2  12        265.58        352.82        45.54 o                         
   4   2  12        825.13        849.07        54.04 o                         
   6   2  12       3117.84       3069.51       104.87 o                         
   8   2  12       4925.53       4869.59       160.69 o                         
  10   2  12        155.04        172.68        51.99 o                         
  12   2  12        171.66        169.30        49.97 o                         
  14   2  12         29.65         83.89        64.59 o                         
  16   2  12        261.44        326.93        69.63 o                         
  18   2  12        437.92        522.15        76.16 o                         
  20   2  12        332.89        152.64        90.27 o                         
 -19   3  12       2467.65       2367.27       303.54 o                         
 -17   3  12       1236.91       1198.21        71.79 o                         
 -15   3  12        772.81        649.38       102.09 o                         
 -13   3  12         73.44         61.25        46.41 o                         
 -11   3  12       1705.08       1746.48        74.50 o                         
  -9   3  12       2237.63       2229.32       119.93 o                         
  -7   3  12       1492.87       1482.30        82.48 o                         
  -5   3  12        808.15        857.17        57.26 o                         
  -3   3  12        340.82        328.35        46.92 o                         
  -1   3  12       1217.03       1192.92        63.22 o                         
   1   3  12        555.52        561.55        46.35 o                         
   3   3  12       1332.04       1398.67        69.50 o                         
   5   3  12        999.30       1067.03        59.69 o                         
   7   3  12        946.93        964.04        61.66 o                         
   9   3  12       1632.51       1744.33        82.71 o                         
  11   3  12        359.73        430.58       131.67 o                         
  13   3  12        353.31        190.28        60.78 o                         
  15   3  12        749.03        726.38        76.88 o                         
  17   3  12        464.67        359.68        71.08 o                         
  19   3  12         36.28         70.21        76.60 o                         
 -18   4  12       1545.48       1351.87       309.18 o                         
 -16   4  12        341.11        252.77        64.35 o                         
 -14   4  12        673.57        603.42        77.40 o                         
 -12   4  12         53.72         38.68        58.08 o                         
 -10   4  12        371.21        313.59        92.39 o                         
  -8   4  12       2075.38       1964.78        79.98 o                         
  -6   4  12        742.96        715.89        58.74 o                         
  -4   4  12       2311.21       2302.93        82.79 o                         
  -2   4  12        475.44        483.41        51.68 o                         
   0   4  12        876.24        815.53        56.28 o                         
   2   4  12       1712.53       1782.07        74.33 o                         
   4   4  12        687.24        699.83        82.28 o                         
   6   4  12       3389.56       3809.10       120.51 o                         
   8   4  12        833.17        847.99        63.08 o                         
  10   4  12       1145.91       1065.66        70.16 o                         
  12   4  12         91.09         88.93        63.22 o                         
  14   4  12        329.19        319.01        94.42 o                         
  16   4  12        516.58        429.04        74.41 o                         
  18   4  12        436.26        403.81        96.07 o                         
 -17   5  12        433.33        294.13        91.17 o                         
 -15   5  12        176.14         97.65        57.83 o                         
 -13   5  12        738.95        529.00       128.88 o                         
 -11   5  12        578.66        600.57        60.19 o                         
  -9   5  12       1347.34       1283.20        69.44 o                         
  -7   5  12       1786.72       1744.89        93.61 o                         
  -5   5  12        151.56        124.29        46.14 o                         
  -3   5  12       2033.52       2154.50        88.55 o                         
  -1   5  12        709.83        714.74        51.91 o                         
   1   5  12        379.85        356.75        51.01 o                         
   3   5  12        454.27        487.48        64.05 o                         
   5   5  12       2149.34       2273.57        84.23 o                         
   7   5  12        941.50        998.54        62.32 o                         
   9   5  12        702.30        678.50       121.96 o                         
  11   5  12        231.21        260.83        59.56 o                         
  13   5  12        110.18        115.80        74.75 o                         
  15   5  12        225.57        116.57        72.75 o                         
  17   5  12        508.41        421.60       176.70 o                         
 -16   6  12        213.10        141.47        88.14 o                         
 -14   6  12         47.02        -46.73        69.32 o                         
 -12   6  12         87.98         32.58        63.82 o                         
 -10   6  12       1052.08        772.21       121.56 o                         
  -8   6  12        625.75        612.19        73.33 o                         
  -6   6  12       1268.28       1280.94        75.08 o                         
  -4   6  12        323.76        389.19        60.40 o                         
  -2   6  12        339.81        278.37        59.27 o                         
   0   6  12        125.02         94.32        54.71 o                         
   2   6  12        791.72        760.77        91.49 o                         
   4   6  12       1005.01       1030.89        70.87 o                         
   6   6  12        838.23        877.38        64.45 o                         
   8   6  12       1024.78       1079.85       132.07 o                         
  10   6  12        277.62        290.38        63.26 o                         
  12   6  12        155.51        176.20        92.27 o                         
  14   6  12        872.91        906.37       213.53 o                         
 -13   7  12        435.68        482.78       182.33 o                         
 -11   7  12        407.71        423.09       215.57 o                         
  -9   7  12         74.38         60.72        67.25 o                         
  -7   7  12        713.45        641.14        82.98 o                         
  -5   7  12       2153.55       2151.15       324.22 o                         
  -3   7  12         64.68         18.48        64.93 o                         
  -1   7  12        245.24        263.74        81.06 o                         
   1   7  12        207.72        166.24        59.62 o                         
   3   7  12       1011.05        984.55       117.08 o                         
   5   7  12        472.38        460.43        67.18 o                         
   7   7  12       1003.96       1075.27       155.20 o                         
   9   7  12        794.47        870.83       141.02 o                         
  11   7  12        136.16        139.21        81.38 o                         
  -8   8  12        766.10        696.79       230.97 o                         
  -6   8  12        307.59        162.82        76.71 o                         
  -4   8  12        251.52        230.48        71.65 o                         
  -2   8  12        344.81        353.05        85.33 o                         
   0   8  12        139.04        143.75        75.38 o                         
   2   8  12        223.58        191.34        84.45 o                         
   4   8  12         75.46         92.95        69.10 o                         
   6   8  12         78.27        108.45        82.69 o                         
   8   8  12        461.90        434.87        87.46 o                         
  -6  -8  13         24.83         17.82        74.38 o                         
  -4  -8  13        210.14        240.77        93.76 o                         
  -2  -8  13        845.40        823.73       168.97 o                         
   0  -8  13        188.36        156.10        89.15 o                         
   2  -8  13        364.15        296.52        74.19 o                         
   4  -8  13        183.82        125.71        84.45 o                         
   6  -8  13          8.84         17.60        74.65 o                         
 -11  -7  13       1802.99       1550.97       367.92 o                         
  -9  -7  13         40.87         34.95        70.58 o                         
  -7  -7  13         55.25         99.34        85.94 o                         
  -5  -7  13          9.90         33.08        75.80 o                         
  -3  -7  13        621.96        575.56        83.91 o                         
  -1  -7  13        564.23        548.37        72.47 o                         
   1  -7  13        386.51        414.00        70.69 o                         
   3  -7  13        619.19        487.20        77.20 o                         
   5  -7  13        415.83        405.96        92.99 o                         
   7  -7  13         88.58         34.68        66.11 o                         
   9  -7  13         11.34        -26.01        99.56 o                         
  11  -7  13        512.62        413.00        84.84 o                         
 -14  -6  13        469.23        355.14       106.97 o                         
 -12  -6  13       1565.20       1468.52       286.46 o                         
 -10  -6  13        463.36        544.16        89.54 o                         
  -8  -6  13       1307.70       1243.41       134.16 o                         
  -6  -6  13        164.10        161.68        59.65 o                         
  -4  -6  13        730.14        755.12        82.22 o                         
  -2  -6  13        916.14        856.25       124.00 o                         
   0  -6  13       1150.15       1125.76       117.95 o                         
   2  -6  13        869.43        835.88        66.92 o                         
   4  -6  13        603.88        593.02        67.32 o                         
   6  -6  13        658.83        660.21        81.17 o                         
   8  -6  13        322.38        375.33        68.98 o                         
  10  -6  13        162.58        202.90        74.00 o                         
  12  -6  13        169.79        168.76        82.78 o                         
  14  -6  13        147.85        114.20        78.41 o                         
 -17  -5  13        240.61        151.45        77.99 o                         
 -15  -5  13        497.15        534.49        90.76 o                         
 -13  -5  13       1371.52        841.74       303.48 o                         
 -11  -5  13        425.52        462.19        61.45 o                         
  -9  -5  13       2125.89       2046.14       230.97 o                         
  -7  -5  13        788.04        821.77        63.02 o                         
  -5  -5  13         94.79         87.68        54.53 o                         
  -3  -5  13         35.69         48.12        48.36 o                         
  -1  -5  13       1454.56       1383.28        75.67 o                         
   1  -5  13       2215.82       2224.80        88.11 o                         
   3  -5  13        238.98        288.71        55.01 o                         
   5  -5  13        736.98        652.43        62.74 o                         
   7  -5  13        129.79        101.53        66.51 o                         
   9  -5  13        353.75        332.43        63.59 o                         
  11  -5  13        619.72        610.50        91.17 o                         
  13  -5  13        702.95        681.30        89.05 o                         
  15  -5  13        323.11        313.19        72.41 o                         
 -18  -4  13        685.61        562.47        84.25 o                         
 -16  -4  13        577.67        589.00       115.92 o                         
 -14  -4  13        490.97        549.24        74.55 o                         
 -12  -4  13        470.78        354.02        72.41 o                         
 -10  -4  13        755.53        697.60       158.45 o                         
  -8  -4  13        594.40        560.84        55.56 o                         
  -6  -4  13         77.32         49.67        52.52 o                         
  -4  -4  13        518.42        497.16        50.94 o                         
  -2  -4  13        269.06        319.92        52.82 o                         
   0  -4  13       2411.47       2661.35       112.20 o                         
   2  -4  13       1042.83       1150.89        78.21 o                         
   4  -4  13       1007.84       1118.87       121.15 o                         
   6  -4  13        109.91        149.26        49.05 o                         
   8  -4  13        328.20        337.71        62.75 o                         
  10  -4  13        485.99        548.90        67.97 o                         
  12  -4  13       1028.96       1114.14        81.56 o                         
  14  -4  13       1143.03       1185.68       139.45 o                         
  16  -4  13        293.84        160.97        70.93 o                         
 -19  -3  13        115.79         69.85        71.32 o                         
 -17  -3  13       1324.63       1284.42       113.48 o                         
 -15  -3  13       1922.75       1928.49       165.37 o                         
 -13  -3  13        295.51        319.45        59.23 o                         
 -11  -3  13       1336.79       1322.92        71.02 o                         
  -9  -3  13         48.67         74.59        55.91 o                         
  -7  -3  13        778.60        772.53        62.58 o                         
  -5  -3  13         50.39         41.75        49.53 o                         
  -3  -3  13       4927.07       4966.58       184.02 o                         
  -1  -3  13       1316.02       1386.33        69.80 o                         
   1  -3  13        469.80        528.82        57.35 o                         
   3  -3  13       3190.50       3147.16       100.54 o                         
   5  -3  13        561.83        525.52        55.68 o                         
   7  -3  13         12.17        -21.33        48.71 o                         
   9  -3  13        652.86        626.34        93.20 o                         
  11  -3  13       1345.58       1338.85        95.64 o                         
  13  -3  13        370.03        411.75        66.87 o                         
  15  -3  13        268.67        167.31        84.25 o                         
  17  -3  13        316.62        274.09        96.35 o                         
 -20  -2  13        147.36        111.10        77.18 o                         
 -18  -2  13        368.58        300.72        70.52 o                         
 -16  -2  13       1099.13       1177.23        70.38 o                         
 -14  -2  13        435.50        497.45        68.15 o                         
 -12  -2  13       2791.87       2755.86       186.81 o                         
 -10  -2  13        249.13        234.67        51.02 o                         
  -8  -2  13        382.92        363.76        49.25 o                         
  -6  -2  13        320.74        370.38        51.89 o                         
  -4  -2  13         26.34         52.64        68.10 o                         
  -2  -2  13        201.02        232.65        42.21 o                         
   0  -2  13       2791.05       2886.02        95.76 o                         
   2  -2  13       5405.20       5494.10       192.85 o                         
   4  -2  13       1184.24       1185.35        63.57 o                         
   6  -2  13        602.10        645.01        51.83 o                         
   8  -2  13        391.49        195.36       143.87 o                         
  10  -2  13       1179.74       1148.85        71.70 o                         
  12  -2  13       1134.73       1201.07        72.72 o                         
  14  -2  13       1005.58       1005.53       115.45 o                         
  16  -2  13        896.18        916.00       134.16 o                         
  18  -2  13        285.86        201.93        76.46 o                         
 -21  -1  13        338.01        326.76        90.59 o                         
 -19  -1  13         82.95         93.95        78.36 o                         
 -17  -1  13        523.36        552.04        72.42 o                         
 -15  -1  13       2789.82       2697.69       135.33 o                         
 -13  -1  13       1755.68       1892.60        91.57 o                         
 -11  -1  13        628.99        604.49        51.57 o                         
  -9  -1  13       1747.07       1937.55       105.81 o                         
  -7  -1  13        909.70       1043.89        64.96 o                         
  -5  -1  13         35.39          8.21        44.74 o                         
  -3  -1  13       3317.53       3392.43       109.24 o                         
  -1  -1  13       2092.22       1991.25       112.61 o                         
   1  -1  13       1690.63       1794.28        71.65 o                         
   3  -1  13       1211.09       1252.92        70.71 o                         
   5  -1  13       1499.07       1703.51       128.06 o                         
   7  -1  13        509.14        521.78        85.47 o                         
   9  -1  13       2279.16       2338.54       113.07 o                         
  11  -1  13       1244.07       1242.07        82.83 o                         
  13  -1  13        488.31        519.47        62.67 o                         
  15  -1  13        369.55        378.63        73.79 o                         
  17  -1  13         88.72        -10.11        75.51 o                         
  19  -1  13         59.09         50.46        86.98 o                         
 -20   0  13        162.82         23.13        74.26 o                         
 -18   0  13        210.19        134.39        82.86 o                         
 -16   0  13        305.11        281.85        61.80 o                         
 -14   0  13       2137.42       2179.48        84.59 o                         
 -12   0  13       3724.67       4199.23       161.24 o                         
 -10   0  13       1429.95       1420.30        65.71 o                         
  -8   0  13        488.22        542.55        51.57 o                         
  -6   0  13       1900.68       1956.18        78.45 o                         
  -4   0  13          5.47        -31.69        36.24 o                         
  -2   0  13        842.09        906.42        57.27 o                         
   0   0  13       6521.03       6892.24       283.67 o                         
   2   0  13        386.42        172.57        63.22 o                         
   4   0  13        121.17        161.77        93.61 o                         
   6   0  13        340.48        276.96        46.97 o                         
   8   0  13        361.85        353.89        50.21 o
[truncated: 91,450 more chars]
